# Supplementary material for: Design of synthetic bacterial communities for predictable plant phenotypes
Source: PLoS Biol. 2018 Feb 20;16(2):e2003962. doi: 10.1371/journal.pbio.2003962 (PMC5819758; doi:10.1371/journal.pbio.2003962)
Supplement: S1 Table — The table shows the primary metabolite profiles from root exudates and control media samples obtained using ALEX-CIS GCTOF MS at NIH West Coast Metabolomics Center (University of California, Davis, CA). In the table, BinBase name denotes the name of the metabolite if the peak has been identified. The retention index column (ret.index) details the target retention index in the BinBase database system. quant mz details the m/z value that was used to quantify the peak height of a BinBase entry. The column BB id denotes the unique identifier for the GCTOFMS platform. It is given for both identified and unidentified metabolites in the same manner. The mass spec column details the complete mass spectrum of the metabolite given as mz: intensity values, separated by spaces. The KEGG identifier gives the unique identifier associated with an identified metabolite in the community database KEGG LIGAND DB. The PubChem column denotes the unique identifier of a metabolite in the PubChem database. The InChI key identifier gives the unique chemical identifier defined by the IUPAC and NIST consortia. The actual data are given as peak heights for the quantification ion (mz value) at the specific retention index. Raw data were normalized according to NIH West Coast Metabolomics Center (University of California, Davis, CA) quality standards. Plants were germinated on Johnson medium plus 0.5% sucrose, supplemented or not with 1 mM Pi, in a horizontal position. After 7 days of growth, seedlings were transferred to a 12-well plate containing 3 mL of liquid Johnson medium per well. We transferred the seedlings to the opposite concentration of Pi from the solid growth conditions (i.e., plants that were initially grown in 1 mM Pi were transferred to liquid medium with no supplementation of Pi [exudates +/−] and vice versa [exudates −/+]). As controls, we transferred plants germinated without Pi to liquid Johnson medium not supplemented with Pi (exudates −/−) and plants germinated with 1 mM P [file pbio.2003962.s013.xlsx]

## Sheet: norm data
	S1 Table. List of primary metabolites identified in plant exudates. The table shows the primary metabolite profiles from root exudates and control media samples obtained using ALEX-CIS GCTOF MS at NIH West Coast Metabolomics Center (University of California, Davis). In the table, BinBase name denotes the name of the metabolite, if the peak has been identified. The retention index column (ret.inde…
									Control +Pi	Control +Pi	Control -Pi	Control -Pi	Control +Pi	Control +Pi	Control -Pi	Control -Pi	Exudate +/+	Exudate +/+	Exudate -/-	Exudate -/-	Exudate +/-	Exudate +/-	Exudate -/+B1T1	Exudate -/+	Exudate +/+ B2T1	Exudate +/+	Exudate -/-	Exudate -/-	Exudate +/-	Exudate +/-	Exudate -/+	Exudate -/+
BinBase name	ret.index	quant mz	BB id	mass spec	KEGG	PubChem	InChI Key
xylulose NIST	553450	173	31632	85:1861.0 86:702.0 87:1148.0 88:324.0 89:10095.0 90:1041.0 91:452.0 94:60.0 95:96.0 96:155.0 97:114.0 98:195.0 99:528.0 100:1225.0 101:2618.0 102:774.0 103:9082.0 104:930.0 106:381.0 108:16.0 109:127.0 110:14.0 111:327.0 112:10.0 113:567.0 114:3170.0 115:1092.0 116:1102.0 117:15978.0 118:1867.0 119:1700.0 120:3.0 125:55.0 126:826.0 128:264.0 129:1798.0 130:91.0 131:1527.0 132:491.0 133:5046.0 134…	C00312	439205	LQXVFWRQNMEDEE-PYHARJCCSA-N		50	40	47	258	49	52	89	66	662	1492	975	503	674	723	318	305	271	448	69	1187	450	486	402	530
xylose	543267	103	169	86:77.0 87:118.0 89:838.0 90:80.0 91:46.0 94:19.0 96:63.0 98:48.0 99:37.0 100:186.0 101:192.0 102:469.0 103:7719.0 104:659.0 105:379.0 106:26.0 112:23.0 114:254.0 115:75.0 117:652.0 118:60.0 119:80.0 120:23.0 121:17.0 124:30.0 127:70.0 128:49.0 129:515.0 130:102.0 131:344.0 133:894.0 134:104.0 135:66.0 137:49.0 142:48.0 143:43.0 144:51.0 145:65.0 147:2699.0 148:283.0 149:250.0 151:31.0 155:21.0 1…	C00181	135191	SRBFZHDQGSBBOR-IOVATXLUSA-N		190	100	288	281	121	155	221	146	4426	6836	3469	2487	2054	1986	2342	2500	1537	1661	2606	2874	1276	1582	1688	1728
urea	326574	189	3256	85:859.0 86:1343.0 87:2349.0 88:432.0 90:43.0 91:99.0 92:36.0 98:133.0 99:5452.0 100:6216.0 101:1289.0 102:803.0 103:149.0 107:195.0 110:309.0 111:554.0 113:326.0 114:765.0 115:629.0 116:182.0 117:375.0 118:388.0 126:44.0 127:542.0 129:155.0 130:2178.0 131:1631.0 132:1249.0 133:328.0 134:319.0 136:55.0 137:40.0 138:7.0 139:106.0 140:86.0 141:220.0 143:208.0 144:172.0 146:1945.0 147:24448.0 148:42…	C00086	1176	XSQUKJJJFZCRTK-UHFFFAOYSA-N		697	492	925	1023	398	1086	723	783	194	570	553	304	5626	3421	5460	3959	1051	960	378	610	5140	5111	5580	4922
threonic acid	497572	292	172	86:78.0 87:500.0 88:136.0 89:1131.0 90:139.0 91:82.0 95:22.0 98:80.0 99:146.0 101:890.0 102:4177.0 103:5003.0 104:619.0 105:374.0 111:46.0 112:15.0 113:201.0 115:359.0 116:115.0 117:5872.0 118:496.0 119:430.0 121:39.0 128:64.0 129:1372.0 130:3055.0 131:1659.0 132:232.0 133:2893.0 134:460.0 135:237.0 136:30.0 141:29.0 143:619.0 144:80.0 145:104.0 147:16627.0 148:2848.0 149:2024.0 152:34.0 157:244.…	C01620	5460407	JPIJQSOTBSSVTP-STHAYSLISA-N		77	56	109	89	41	73	60	111	1840	3700	1828	1507	2243	2062	733	923	644	643	1860	2038	1124	914	1596	1527
threitol	467595	217	770	85:123.0 86:39.0 87:235.0 88:92.0 89:794.0 91:41.0 92:65.0 93:48.0 94:22.0 97:38.0 101:1040.0 102:87.0 103:5119.0 104:409.0 105:302.0 106:38.0 112:26.0 113:47.0 114:17.0 115:225.0 116:875.0 117:3651.0 118:353.0 119:290.0 129:736.0 131:620.0 132:62.0 133:1389.0 134:137.0 135:41.0 143:141.0 145:31.0 147:6122.0 148:886.0 149:553.0 151:42.0 165:22.0 175:40.0 189:971.0 190:191.0 191:521.0 192:94.0 193…	C16884	169019	UNXHWFMMPAWVPI-QWWZWVQMSA-N		85	80	153	107	113	115	57	79	628	859	411	341	382	326	271	261	338	366	456	477	304	273	340	291
tagatose	631835	307	33981	85:79.0 86:3623.0 87:140.0 88:1083.0 89:19467.0 90:3116.0 92:207.0 94:181.0 95:260.0 96:1171.0 101:4728.0 102:155.0 103:277573.0 104:24119.0 105:14099.0 106:2858.0 111:569.0 112:433.0 114:3213.0 115:2819.0 117:15123.0 118:3495.0 119:2158.0 120:1178.0 125:544.0 126:709.0 127:8754.0 128:865.0 129:17063.0 130:3195.0 131:12310.0 132:1286.0 133:28749.0 137:1064.0 138:62.0 140:835.0 141:691.0 142:5686.…	C00795	439312	LKDRXBCSQODPBY-OEXCPVAWSA-N		51	50	106	72	48	46	72	74	132	359	722	588	578	469	61	102	68	107	901	1550	167	126	65	111
sucrose	915139	271	173	85:319.0 87:314.0 88:197.0 89:406.0 91:85.0 92:24.0 94:41.0 97:89.0 99:203.0 100:65.0 101:688.0 102:331.0 103:8357.0 104:731.0 105:421.0 108:21.0 109:428.0 110:53.0 111:276.0 112:52.0 113:277.0 114:83.0 115:331.0 116:305.0 117:1934.0 118:199.0 119:119.0 122:42.0 124:17.0 125:110.0 127:383.0 128:152.0 129:5742.0 130:735.0 131:1008.0 132:97.0 133:1861.0 134:253.0 135:207.0 136:48.0 138:21.0 139:138…	C00089	5988	CZMRCDWAGMRECN-UGDNZRGBSA-N		75	92	135	75	85	131	110	56	1324	1889	1469	1339	1592	2109	4866	4557	2593	2485	1053	1263	5675	6198	1208	1161
succinic acid	370608	247	161	85:303.0 87:764.0 88:359.0 89:340.0 91:55.0 92:42.0 95:84.0 98:86.0 99:324.0 101:577.0 102:330.0 103:701.0 104:172.0 105:342.0 106:78.0 107:93.0 111:30.0 113:629.0 114:213.0 115:891.0 116:1231.0 117:1124.0 118:170.0 119:320.0 120:104.0 124:22.0 126:77.0 128:196.0 129:6064.0 130:1045.0 131:1466.0 132:345.0 133:2204.0 135:234.0 136:65.0 137:16.0 138:15.0 142:39.0 143:223.0 145:378.0 147:57887.0 148…	C00042	1110	KDYFGRWQOYBRFD-UHFFFAOYSA-N		142	103	174	218	116	133	164	111	285	474	337	251	252	225	125	150	160	174	287	202	179	248	262	206
stearic acid	787622	117	13	85:4191.0 86:1569.0 87:1271.0 88:840.0 89:3341.0 90:339.0 91:1247.0 92:198.0 93:2558.0 94:311.0 95:7043.0 96:882.0 97:6832.0 98:5171.0 99:2925.0 100:405.0 101:1507.0 102:583.0 103:508.0 104:58.0 105:3188.0 106:306.0 107:1125.0 108:164.0 109:2130.0 110:377.0 111:3168.0 112:1361.0 113:512.0 114:158.0 115:1020.0 116:7267.0 117:126653.0 118:11937.0 119:4908.0 120:246.0 121:958.0 122:149.0 123:575.0 1…	C01530	5281	QIQXTHQIDYTFRH-UHFFFAOYSA-N		84518	50416	104188	100460	62246	84119	92513	66186	85385	72343	67841	68331	85222	71395	80364	82207	107974	98447	67962	65407	107998	96152	74010	79905
sorbitol	667922	217	162	85:588.0 86:704.0 88:1768.0 89:8743.0 90:652.0 91:1094.0 92:168.0 93:127.0 94:89.0 97:2807.0 98:1048.0 99:1610.0 100:506.0 101:5089.0 102:848.0 103:48732.0 104:4923.0 105:2703.0 106:215.0 109:509.0 110:185.0 111:1108.0 112:146.0 113:1262.0 114:181.0 115:2342.0 116:957.0 117:28648.0 118:2694.0 119:2266.0 120:260.0 121:427.0 123:238.0 124:184.0 125:365.0 126:341.0 127:1107.0 129:20376.0 130:3176.0 …	C00794	5780	FBPFZTCFMRRESA-JGWLITMVSA-N		3132	6704	35968	32981	5121	6900	26631	24598	32432	33303	24418	25216	30327	26907	22124	18896	11086	12291	27744	28665	36323	32089	32620	29220
shikimic acid	611100	204	286	85:149.0 87:51.0 89:152.0 90:30.0 91:290.0 92:189.0 93:498.0 94:99.0 95:323.0 96:150.0 97:191.0 98:58.0 99:248.0 100:45.0 101:676.0 103:796.0 104:122.0 105:435.0 107:157.0 108:97.0 109:114.0 111:293.0 112:57.0 113:62.0 114:60.0 115:150.0 116:435.0 117:504.0 118:76.0 119:240.0 121:261.0 122:62.0 123:242.0 125:205.0 126:81.0 128:58.0 131:777.0 132:71.0 133:2652.0 134:351.0 135:280.0 137:3.0 138:27.…	C00493	8742	JXOHGGNKMLTUBP-HSUXUTPPSA-N		95	75	171	109	161	193	175	55	572	843	687	571	452	426	641	476	743	782	733	646	543	702	645	657
sebacic acid, di(2-octyl) ester NIST	968699	185	1811	85:52.0 93:17.0 97:190.0 98:288.0 99:7.0 112:411.0 113:161.0 121:6.0 125:35.0 139:100.0 177:47.0 185:1438.0 186:90.0 207:46.0 281:93.0 415:21.0					1788	1512	2826	3057	1643	1896	2177	1801	2040	1981	1696	2092	2131	2095	2199	1919	2584	2476	1864	1684	2805	2824	2224	2063
ribose	553135	217	1662	85:8071.0 86:9472.0 87:11706.0 88:7002.0 89:91105.0 90:8121.0 91:4369.0 92:716.0 93:150.0 94:1908.0 95:1008.0 96:977.0 97:1171.0 98:3992.0 99:8420.0 100:38767.0 101:35431.0 102:21246.0 103:1062555.0 104:101843.0 105:73545.0 106:4592.0 107:540.0 108:433.0 109:560.0 110:342.0 111:3649.0 112:4750.0 113:10117.0 114:23592.0 115:17668.0 116:13805.0 117:109230.0 118:11975.0 119:17425.0 120:1771.0 121:10…	C00121	5779	HMFHBZSHGGEWLO-SOOFDHNKSA-N		47	48	96	87	48	75	85	87	15794	22653	9901	7384	10089	10065	5134	4855	8424	9094	10598	11558	9219	10280	7540	7630
ribonic acid	599680	292	1683	85:227.0 86:88.0 87:301.0 88:189.0 89:1714.0 90:165.0 92:75.0 93:53.0 98:147.0 99:481.0 100:3713.0 101:2153.0 102:4583.0 103:29677.0 104:2992.0 105:1403.0 110:143.0 111:44.0 112:63.0 113:396.0 114:93.0 115:933.0 116:854.0 117:9305.0 118:835.0 119:929.0 120:54.0 121:81.0 123:25.0 124:12.0 125:90.0 126:47.0 127:17.0 128:340.0 129:5571.0 130:3345.0 131:4080.0 132:826.0 133:8223.0 134:602.0 135:562.0…	C01685	5460677	QXKAIJAYHKCRRA-BXXZVTAOSA-N		96	62	65	115	69	78	64	62	202	488	333	295	201	287	162	103	128	62	412	468	165	229	230	227
ribitol	575497	217	7362	85:248.0 86:43.0 87:65.0 88:62.0 89:897.0 90:98.0 92:20.0 95:22.0 99:113.0 100:224.0 101:774.0 102:28.0 103:6316.0 104:624.0 105:415.0 107:35.0 109:433.0 110:374.0 111:71.0 112:1.0 113:273.0 114:80.0 115:19.0 116:274.0 117:7478.0 118:701.0 119:297.0 126:2.0 128:44.0 129:3713.0 130:874.0 131:1633.0 132:149.0 133:1838.0 134:180.0 135:129.0 136:1.0 140:1.0 142:152.0 143:478.0 145:98.0 146:11.0 147:7…	C00474	827	HEBKCHPVOIAQTA-ZXFHETKHSA-N		37	31	75	166	39	81	116	63	995	1228	765	630	559	486	447	519	553	455	984	1170	345	446	629	547
propane-1,3-diol NIST	214380	177	282	85:801.0 86:145.0 87:673.0 99:342.0 100:269.0 101:1134.0 102:390.0 103:1442.0 104:191.0 105:263.0 113:55.0 115:7165.0 116:474.0 119:330.0 129:59.0 130:5199.0 131:1969.0 133:1784.0 135:367.0 145:32.0 147:17505.0 148:2962.0 149:1307.0 150:157.0 151:34.0 163:52.0 164:30.0 176:36.0 177:1417.0 178:147.0 179:81.0 180:21.0 183:38.0 186:23.0 192:22.0 201:32.0 203:21.0 205:278.0 213:45.0 227:17.0 231:24.0…	C02457	10442	YPFDHNVEDLHUCE-UHFFFAOYSA-N		1282	833	1765	1902	1053	1103	1425	1146	1163	965	925	1046	1121	1357	1352	1279	1499	1665	1026	663	1719	1864	1200	1229
phosphate	345365	314	4	85:2157.0 86:4845.0 87:5305.0 88:1544.0 89:6178.0 90:913.0 91:5486.0 92:639.0 93:1090.0 94:256.0 95:178.0 96:901.0 97:221.0 98:1216.0 99:626.0 100:3524.0 103:17906.0 104:4250.0 105:12326.0 106:1911.0 107:7514.0 108:751.0 109:2429.0 110:239.0 112:225.0 113:1044.0 114:607.0 115:23611.0 116:3246.0 117:2166.0 118:1082.0 119:15220.0 120:2183.0 121:11456.0 122:1330.0 123:5152.0 124:478.0 125:397.0 126:…	C00009	1004	NBIIXXVUZAFLBC-UHFFFAOYSA-N		722	1072	110	104	128	896	133	91	1095	102	70	83	140	89	128	161	562	989	109	78	151	138	244	142
pentitol	563801	307	3469	88:123.0 89:928.0 90:108.0 98:69.0 99:137.0 100:7.0 101:8.0 102:154.0 103:5399.0 104:501.0 105:177.0 111:32.0 113:1.0 115:213.0 116:137.0 117:1282.0 118:98.0 119:45.0 120:2.0 123:3.0 127:233.0 130:1217.0 131:731.0 132:207.0 133:669.0 134:177.0 135:78.0 136:8.0 141:13.0 142:18.0 143:369.0 146:76.0 147:4380.0 148:590.0 149:104.0 150:28.0 151:35.0 157:1254.0 158:93.0 159:28.0 161:15.0 163:15.0 168:3…	D00061	827	HEBKCHPVOIAQTA-UHFFFAOYSA-N		51	62	91	106	55	84	37	29	161	224	83	58	87	97	75	79	47	155	22	78	188	86	109	84
pelargonic acid	399229	117	50	85:95.0 86:236.0 88:109.0 89:242.0 90:68.0 94:18.0 95:61.0 96:43.0 98:137.0 99:208.0 101:214.0 102:71.0 105:367.0 116:364.0 117:7457.0 118:623.0 119:191.0 123:20.0 128:63.0 129:2753.0 130:235.0 131:2172.0 132:1576.0 133:343.0 143:171.0 144:20.0 145:577.0 146:129.0 149:75.0 150:22.0 157:39.0 159:78.0 171:92.0 172:28.0 187:106.0 201:79.0 215:2429.0 216:383.0 217:112.0 221:143.0 222:38.0 252:13.0 25…	C01601	8158	FBUKVWPVBMHYJY-UHFFFAOYSA-N		13496	6555	7362	13342	6257	9929	5887	7711	15300	4995	10024	7707	10617	6944	7657	7400	9395	8922	7092	6292	20823	11221	9155	7950
palmitic acid	713809	313	11	85:5547.0 86:2174.0 87:1945.0 88:1374.0 89:4967.0 90:773.0 91:1518.0 92:318.0 93:3798.0 94:511.0 95:10592.0 96:1486.0 97:8747.0 98:6953.0 99:4528.0 100:714.0 101:2700.0 102:872.0 103:543.0 105:5528.0 106:406.0 107:1555.0 108:180.0 109:2908.0 110:516.0 111:3724.0 112:1696.0 113:834.0 114:115.0 115:1629.0 116:11477.0 117:187825.0 118:18078.0 119:7322.0 120:225.0 121:1203.0 122:69.0 123:876.0 124:28…	C00249	985	IPCSVZSSVZVIGE-UHFFFAOYSA-N		11509	8288	17840	16451	8810	12240	13395	10218	14488	13124	10697	11848	15038	12417	13807	14344	16082	16228	11259	11451	17519	16450	12655	12958
oxoproline	485935	156	10	85:3305.0 86:3646.0 88:224.0 89:349.0 92:90.0 93:31.0 94:268.0 97:300.0 98:1005.0 99:1224.0 100:2213.0 101:88.0 102:773.0 103:769.0 104:198.0 105:507.0 106:72.0 108:279.0 109:95.0 110:674.0 111:220.0 112:3321.0 113:1081.0 114:1752.0 115:792.0 116:101.0 117:1281.0 118:207.0 119:332.0 122:383.0 123:65.0 124:48.0 126:536.0 127:49.0 128:356.0 129:115.0 130:114.0 131:2158.0 132:618.0 133:4526.0 134:75…	C01879	7405	ODHCTXKNWHHXJC-VKHMYHEASA-N		81	88	113	92	159	88	153	82	408	334	206	306	426	455	444	354	247	263	217	213	257	263	460	313
oleic acid	779120	339	43	85:2268.0 86:703.0 87:608.0 88:472.0 89:1302.0 90:134.0 91:1987.0 92:342.0 93:2662.0 94:1268.0 95:7406.0 96:10672.0 97:6738.0 98:7712.0 99:1578.0 100:201.0 101:682.0 102:145.0 103:388.0 104:124.0 105:1450.0 106:261.0 107:1323.0 108:726.0 109:3302.0 110:3665.0 111:2689.0 112:1153.0 113:264.0 114:114.0 115:259.0 116:3180.0 117:34280.0 118:3347.0 119:2670.0 120:259.0 121:1238.0 122:553.0 123:2546.0 …	C00712	445639	ZQPPMHVWECSIRJ-KTKRTIGZSA-N		84	103	28	114	136	95	194	483	167	196	176	143	139	120	148	67	171	216	120	122	123	113	162	81
octadecanol	755409	327	997	85:3812.0 86:224.0 87:853.0 88:401.0 89:7207.0 90:593.0 91:2611.0 92:281.0 93:206.0 94:57.0 95:784.0 96:291.0 97:9121.0 98:859.0 99:2097.0 100:378.0 101:3627.0 102:510.0 103:8469.0 104:862.0 105:36.0 109:308.0 110:74.0 111:3878.0 112:352.0 113:980.0 115:1693.0 116:209.0 121:32.0 123:60.0 124:45.0 125:1173.0 126:164.0 127:120.0 129:1075.0 137:28.0 139:257.0 140:47.0 141:118.0 143:377.0 144:41.0 14…		8221	GLDOVTGHNKAZLK-UHFFFAOYSA-N		128	2560	254	269	113	161	197	138	120	176	183	198	358	150	299	208	290	227	271	127	220	272	179	209
N-acetyl-D-hexosamine	746341	319	1674	85:448.0 86:230.0 88:655.0 89:9641.0 90:778.0 99:345.0 100:2544.0 101:2131.0 102:964.0 103:45456.0 104:4561.0 105:1970.0 106:10.0 113:655.0 114:2492.0 115:766.0 116:104.0 117:11596.0 118:1129.0 119:1434.0 126:279.0 127:100.0 128:346.0 129:15183.0 130:2624.0 131:3200.0 133:18066.0 134:1988.0 135:689.0 140:72.0 141:221.0 142:588.0 143:1887.0 144:357.0 146:152.0 147:49213.0 148:7660.0 149:5097.0 150…	C03878	24139	OVRNDRQMDRJTHS-FMDGEEDCSA-N		794	143	172	207	447	1461	127	97	1008	1102	201	248	105	332	72	390	363	502	485	374	314	394	155	520
myristic acid	634414	117	127	85:1672.0 86:922.0 87:259.0 88:617.0 89:2301.0 90:194.0 91:565.0 93:1089.0 94:262.0 95:2947.0 96:479.0 97:1977.0 98:1752.0 99:1650.0 100:382.0 101:1406.0 104:452.0 105:1305.0 106:321.0 107:394.0 108:204.0 109:725.0 110:354.0 111:699.0 112:710.0 116:3547.0 117:55137.0 118:5160.0 119:1775.0 120:155.0 121:314.0 122:68.0 123:74.0 124:132.0 125:204.0 128:186.0 129:23236.0 130:2963.0 131:10163.0 132:11…	C06424	11005	TUNFSRHWOTWDNC-UHFFFAOYSA-N		6509	4827	9147	9646	3868	6729	6122	5592	11290	5222	5239	5125	6877	5489	5831	6497	7381	7681	5838	4403	14445	7370	5405	5502
myo-inositol	730022	305	1741	85:113.0 86:491.0 87:31.0 88:19.0 89:298.0 90:43.0 95:6.0 99:170.0 100:411.0 101:320.0 102:164.0 103:3399.0 104:366.0 105:2.0 107:22.0 108:49.0 109:262.0 111:243.0 112:149.0 113:176.0 114:90.0 115:187.0 116:296.0 117:1042.0 118:228.0 119:212.0 121:1.0 123:6.0 124:38.0 125:22.0 126:73.0 127:67.0 128:163.0 129:4240.0 130:611.0 131:1566.0 132:262.0 133:3203.0 134:572.0 135:421.0 136:43.0 138:92.0 13…	C00137	892	CDAISMWEOUEBRE-UHFFFAOYSA-N		318095	408503	206941	172498	401367	317805	304611	356942	303367	108616	354365	410666	330206	345535	328175	382089	460464	421980	453766	313743	390273	410207	346797	339007
methyltetrahydrophenanthrenone NIST	590106	197	42205	85:2480.0 86:187.0 88:124.0 89:128.0 91:141.0 92:46.0 97:462.0 99:563.0 100:209.0 107:39.0 108:4.0 110:129.0 111:93.0 113:221.0 115:157.0 118:84.0 119:1.0 126:287.0 128:464.0 129:148.0 131:98.0 136:48.0 139:157.0 140:22.0 141:853.0 142:279.0 143:287.0 146:176.0 151:228.0 152:903.0 153:1046.0 154:252.0 155:1679.0 156:311.0 157:30.0 165:643.0 166:277.0 167:592.0 168:171.0 169:612.0 170:61.0 178:68.…					1448	2085	4607	4270	1141	2035	2042	1366	3382	2250	1191	3206	2275	2440	3505	2675	2188	2314	1720	1574	4039	2160	2097	1796
maltotriose	1176972	361	22127	86:12.0 89:143.0 94:19.0 101:227.0 102:15.0 103:521.0 110:35.0 111:7.0 112:3.0 116:24.0 117:105.0 118:58.0 121:25.0 122:29.0 123:44.0 129:565.0 133:89.0 135:62.0 140:15.0 141:38.0 143:85.0 145:13.0 147:736.0 148:48.0 149:56.0 151:22.0 155:50.0 157:42.0 160:63.0 163:57.0 164:3.0 165:13.0 167:38.0 168:3.0 169:297.0 171:22.0 173:21.0 174:1.0 175:50.0 177:57.0 178:53.0 181:33.0 183:10.0 187:19.0 189:…	C01835	439586	FYGDTMLNYKFZSV-DZOUCCHMSA-N		90	51	91	149	39	40	132	47	147	146	94	105	87	96	104	89	133	87	126	38	105	145	145	110
maltose	946601	204	1979	85:18.0 86:40.0 87:38.0 89:640.0 90:50.0 94:3.0 95:51.0 96:226.0 97:52.0 98:60.0 99:10.0 100:262.0 101:31.0 102:157.0 103:2571.0 104:171.0 105:231.0 108:7.0 109:86.0 111:17.0 112:13.0 113:130.0 114:62.0 116:82.0 117:1560.0 118:98.0 119:98.0 125:5.0 127:10.0 128:39.0 129:1849.0 130:331.0 131:223.0 132:24.0 133:813.0 134:81.0 140:25.0 141:77.0 142:107.0 143:428.0 145:58.0 147:3256.0 148:427.0 149:3…	C00208	439186	GUBGYTABKSRVRQ-PICCSMPSSA-N		170	91	213	169	136	137	135	159	4483	6679	4124	3043	1879	2156	2176	2288	1542	1653	4633	5267	1388	3605	2785	2542
maltitol	976828	361	21702	85:3520.0 86:1058.0 87:4048.0 88:2717.0 89:13864.0 90:1254.0 91:1100.0 92:224.0 93:536.0 94:531.0 95:1398.0 96:393.0 97:5331.0 98:793.0 99:3677.0 100:559.0 101:13808.0 102:2729.0 103:123175.0 104:12108.0 105:5982.0 106:394.0 107:504.0 108:158.0 109:3358.0 110:352.0 111:3577.0 112:570.0 113:4772.0 114:1142.0 115:4247.0 116:5894.0 117:73813.0 118:7390.0 119:5408.0 120:474.0 121:357.0 122:75.0 123:2…	D04845	493591	VQHSOMBJVWLPSR-WUJBLJFYSA-N		67	60	91	115	81	49	78	74	136	271	122	138	138	115	95	33	90	84	117	70	104	186	166	159
malic acid	463180	233	1391	85:66.0 87:316.0 88:106.0 89:148.0 90:42.0 95:37.0 99:129.0 101:4462.0 102:488.0 103:641.0 104:93.0 105:294.0 115:533.0 116:432.0 117:2305.0 118:259.0 119:501.0 120:70.0 121:62.0 124:21.0 129:385.0 131:1945.0 132:129.0 133:6850.0 134:1075.0 135:667.0 136:51.0 137:33.0 139:20.0 142:41.0 143:745.0 144:107.0 145:145.0 147:21089.0 148:2969.0 149:2528.0 150:99.0 151:286.0 153:24.0 158:12.0 159:29.0 16…	C00711	525	BJEPYKJPYRNKOW-UHFFFAOYSA-N		66	59	113	82	64	64	55	62	218	396	194	165	232	96	180	119	98	66	371	322	166	92	331	202
levoglucosan	569637	204	3169	85:775.0 87:165.0 88:163.0 89:177.0 90:42.0 91:21.0 92:2.0 95:13.0 97:132.0 98:53.0 99:731.0 100:180.0 101:2830.0 102:212.0 103:5456.0 104:270.0 105:366.0 109:317.0 111:424.0 112:33.0 113:818.0 114:131.0 115:724.0 116:1575.0 117:3643.0 118:337.0 119:568.0 120:38.0 125:69.0 126:44.0 127:263.0 129:5991.0 130:703.0 131:1830.0 132:221.0 133:3867.0 134:297.0 135:293.0 136:48.0 139:2.0 140:20.0 141:67.…		2724705	TWNIBLMWSKIRAT-VFUOTHLCSA-N		58	65	101	78	82	119	72	67	343	430	198	191	196	236	207	204	299	169	199	160	357	181	170	226
lauric acid	547906	117	49	85:168.0 86:141.0 87:101.0 89:291.0 93:60.0 95:377.0 96:145.0 97:251.0 98:244.0 101:191.0 104:48.0 105:176.0 109:155.0 111:88.0 115:37.0 116:428.0 117:7512.0 118:665.0 119:226.0 120:42.0 122:42.0 129:2879.0 130:369.0 131:1222.0 132:1823.0 133:146.0 134:55.0 139:64.0 143:180.0 145:762.0 146:42.0 147:217.0 153:16.0 154:30.0 157:84.0 160:63.0 169:49.0 171:95.0 176:32.0 179:30.0 185:98.0 186:22.0 187…	C02679	3893	POULHZVOKOAJMA-UHFFFAOYSA-N		9383	4937	6063	11184	3001	9657	3103	8323	9461	4380	7161	3935	6708	4669	3411	4296	4755	6517	4778	3658	25300	4341	3892	3429
lactose	935640	191	4771	86:21.0 101:156.0 103:696.0 104:4.0 112:36.0 113:18.0 117:389.0 120:17.0 127:171.0 129:837.0 130:24.0 131:125.0 133:236.0 134:94.0 136:11.0 139:3.0 142:30.0 143:176.0 145:62.0 147:1082.0 149:89.0 155:83.0 156:15.0 157:174.0 161:41.0 163:79.0 164:25.0 165:133.0 169:298.0 170:49.0 175:41.0 177:87.0 178:2.0 179:60.0 187:10.0 189:327.0 190:4.0 191:1441.0 192:295.0 193:304.0 194:86.0 197:56.0 201:17.0…	C00243	440995	GUBGYTABKSRVRQ-QKKXKWKRSA-N		134	109	162	243	95	160	166	179	1846	2557	1235	820	571	930	559	668	637	723	1160	1278	626	587	755	804
lactitol	959541	361	62247	85:15165.0 86:3999.0 87:9771.0 88:6313.0 89:90957.0 90:7984.0 91:5304.0 92:614.0 93:862.0 94:1584.0 95:2674.0 96:1615.0 97:15793.0 98:2935.0 99:12184.0 100:25041.0 101:32274.0 102:16565.0 103:350649.0 104:34478.0 105:29796.0 106:4794.0 107:1805.0 108:900.0 109:11519.0 110:2403.0 111:9672.0 112:2642.0 113:15560.0 114:7078.0 115:12952.0 116:16047.0 117:175394.0 118:18910.0 119:17415.0 120:1844.0 12…	C13542	157355	VQHSOMBJVWLPSR-JVCRWLNRSA-N		81	99	65	87	48	73	84	51	146	259	29	90	111	52	138	57	148	51	123	125	119	134	87	86
lactic acid	217657	191	80	85:8684.0 86:6573.0 87:72227.0 88:111565.0 89:22391.0 90:1554.0 91:2622.0 92:778.0 93:502.0 94:4760.0 95:1164.0 96:739.0 97:892.0 98:246.0 99:4891.0 100:2372.0 101:61750.0 102:48891.0 103:46949.0 104:6822.0 105:17397.0 106:1817.0 107:2274.0 108:297.0 109:91.0 111:450.0 113:4576.0 114:1039.0 115:35415.0 116:15880.0 117:1091636.0 118:122979.0 119:56962.0 120:3499.0 121:613.0 126:206.0 127:1515.0 12…	C01432	612	JVTAAEKCZFNVCJ-UHFFFAOYSA-N		299	471	899	751	433	621	453	704	624	637	577	581	817	688	638	620	847	880	463	488	895	962	590	662
hydroxylamine	253158	146	4211	85:497.0 86:2803.0 87:818.0 88:210.0 89:444.0 90:52.0 99:143.0 100:1769.0 101:310.0 102:90.0 103:289.0 113:392.0 114:359.0 115:278.0 116:400.0 117:769.0 118:165.0 119:4073.0 120:347.0 121:246.0 130:2689.0 131:1261.0 132:534.0 133:5379.0 134:778.0 135:325.0 140:17.0 144:46.0 145:193.0 146:4483.0 147:2330.0 148:211.0 160:124.0 161:218.0 171:38.0 172:25.0 177:32.0 178:25.0 187:27.0 188:34.0 204:99.0…	C00192	787	AVXURJPOCDRRFD-UHFFFAOYSA-N		182095	127482	251295	280982	146737	169447	197696	172140	169351	140992	137523	161260	173442	183992	182310	176704	205271	230422	144586	114151	256750	253884	170589	178726
hydroxycarbamate NIST	325948	278	7010	86:1090.0 87:384.0 89:78.0 99:251.0 102:276.0 107:178.0 108:1.0 110:207.0 119:381.0 127:1.0 131:531.0 132:298.0 133:1122.0 135:10.0 143:27.0 146:671.0 147:8487.0 148:1209.0 149:624.0 155:128.0 157:23.0 160:1255.0 161:198.0 162:131.0 163:12.0 169:38.0 171:2468.0 172:143.0 173:288.0 186:141.0 189:1974.0 190:204.0 193:109.0 194:27.0 205:140.0 206:5.0 207:302.0 208:56.0 209:7.0 221:55.0 261:10.0 267:…		16639161	DRAJWRKLRBNJRQ-UHFFFAOYSA-M		467	286	632	704	307	610	528	493	479	471	395	423	498	496	377	414	440	496	390	493	587	622	599	394
heptadecanoic acid	751309	117	727	86:84.0 89:126.0 93:146.0 95:297.0 97:364.0 98:171.0 99:152.0 101:71.0 105:120.0 107:47.0 109:65.0 111:142.0 112:68.0 113:69.0 116:319.0 117:6884.0 118:515.0 119:190.0 123:26.0 125:38.0 129:2928.0 130:357.0 131:779.0 132:2003.0 133:510.0 134:126.0 141:18.0 143:248.0 145:1080.0 146:130.0 149:39.0 152:19.0 153:14.0 159:91.0 163:18.0 171:63.0 174:86.0 177:28.0 182:19.0 187:82.0 189:15.0 197:18.0 201…		10465	KEMQGTRYUADPNZ-UHFFFAOYSA-N		1248	828	1700	1627	853	1298	1252	1041	1677	1602	1254	1326	1412	1331	1332	1558	1512	1611	1328	1196	1711	1443	1115	1266
glycyl proline	691357	174	18496	85:52.0 86:302.0 100:252.0 103:30.0 172:26.0 173:12.0 174:1192.0 175:118.0 176:13.0 268:7.0 306:8.0 331:18.0 374:29.0		3013625	KZNQNBZMBZJQJO-YFKPBYRVSA-N		72	59	321	255	66	89	204	178	818	983	551	486	487	425	452	398	541	636	600	697	562	607	599	548
glycolic acid	227215	177	34086	87:1425.0 92:213.0 93:59.0 94:53.0 100:1068.0 101:928.0 102:746.0 103:3767.0 104:374.0 105:894.0 106:225.0 109:62.0 115:803.0 116:336.0 119:879.0 120:116.0 121:21.0 133:7528.0 137:4.0 152:79.0 153:20.0 154:42.0 156:71.0 157:41.0 158:44.0 160:65.0 161:3953.0 162:856.0 163:458.0 164:50.0 165:50.0 166:7.0 168:24.0 173:188.0 175:46.0 176:27.0 177:10553.0 178:1655.0 179:815.0 180:109.0 182:15.0 184:77…	C00160	757	AEMRFAOFKBGASW-UHFFFAOYSA-N		1453	973	935	1306	579	1181	1274	1420	2737	2967	2289	1505	2962	1648	1414	1695	1353	2543	1715	2616	3780	2668	1506	2142
glycine	368707	248	6	85:2882.0 86:87494.0 87:10917.0 88:4018.0 89:822.0 92:65.0 93:42.0 94:27.0 95:426.0 96:50.0 97:67.0 99:1489.0 100:53029.0 101:10140.0 102:5892.0 103:928.0 105:1276.0 110:146.0 113:1787.0 114:44.0 115:2820.0 116:1864.0 117:12472.0 118:47.0 119:3422.0 122:40.0 123:85.0 125:63.0 129:156.0 130:9640.0 131:7466.0 132:862.0 133:31722.0 134:5661.0 135:2633.0 144:2949.0 145:349.0 146:1208.0 147:26782.0 14…	C00037	750	DHMQDGOQFOQNFH-UHFFFAOYSA-N		131	93	63	193	68	92	144	56	71	89	62	71	36	74	90	70	53	79	100	14	136	86	98	61
glycerol-3-galactoside	805227	204	1693	89:176.0 90:53.0 99:49.0 101:827.0 102:83.0 103:3126.0 104:331.0 105:191.0 109:15.0 113:33.0 115:65.0 116:293.0 117:746.0 118:35.0 119:28.0 122:1.0 123:8.0 128:61.0 129:2561.0 130:485.0 131:662.0 132:17.0 133:977.0 135:25.0 141:39.0 142:42.0 143:281.0 147:3311.0 148:255.0 149:318.0 151:50.0 155:78.0 156:127.0 157:175.0 159:38.0 160:42.0 161:110.0 163:57.0 169:415.0 170:55.0 171:14.0 175:57.0 177:…	C05401	16048618	NHJUPBDCSOGIKX-NTXXKDEISA-N		84	83	206	272	30	127	212	168	18494	21806	17672	14377	11119	11148	13044	12885	13120	13188	21640	22804	10537	11084	18961	18205
glycerol	344466	205	30	85:1069.0 86:1979.0 87:2157.0 88:1086.0 89:5466.0 90:494.0 91:283.0 94:134.0 97:170.0 99:483.0 100:547.0 101:7688.0 102:1229.0 103:30772.0 104:2994.0 105:1697.0 106:143.0 108:135.0 109:140.0 111:130.0 112:89.0 113:993.0 114:232.0 115:2539.0 116:2329.0 117:35562.0 118:3659.0 119:3831.0 120:444.0 121:441.0 122:107.0 123:185.0 124:113.0 128:225.0 129:5116.0 130:612.0 131:6207.0 132:1094.0 133:25238.…	C00116	753	PEDCQBHIVMGVHV-UHFFFAOYSA-N		25424	35774	1935	2277	22269	32809	1013	1690	6049	6902	4669	3322	15581	15971	12890	14270	6192	5975	3659	3805	9850	10456	12765	12938
glyceric acid	377495	189	48	87:199.0 89:698.0 90:111.0 93:56.0 98:33.0 99:176.0 100:63.0 101:1315.0 102:3672.0 103:4054.0 104:371.0 105:293.0 106:106.0 107:60.0 108:48.0 113:36.0 114:94.0 115:261.0 116:366.0 117:2480.0 119:409.0 122:34.0 130:941.0 131:1036.0 133:4658.0 135:416.0 142:23.0 147:8908.0 148:1388.0 149:813.0 157:22.0 158:22.0 159:33.0 161:42.0 162:30.0 163:86.0 166:42.0 175:382.0 176:31.0 177:220.0 189:3993.0 190…	C00258	439194	RBNPOMFGQQGHHO-UWTATZPHSA-N		94	85	107	255	47	81	132	82	1250	2666	2600	2035	1856	1788	1085	1114	422	320	3660	3832	1023	959	2550	2525
glucose	659798	319	22	85:955.0 86:739.0 87:1963.0 88:1249.0 89:23654.0 90:1741.0 91:1135.0 94:110.0 95:64.0 96:681.0 97:924.0 98:177.0 99:1302.0 100:4269.0 101:5985.0 102:2628.0 103:55876.0 104:5298.0 105:6003.0 106:471.0 107:134.0 108:44.0 109:106.0 110:151.0 111:715.0 112:295.0 113:1157.0 114:1065.0 115:1902.0 116:1693.0 117:24869.0 118:2407.0 119:3013.0 120:325.0 121:179.0 122:26.0 125:71.0 126:224.0 127:784.0 128:…	C00221	64689	WQZGKKKJIJFFOK-VFUOTHLCSA-N		359	306	1149	1129	210	434	736	644	247407	340895	154671	105066	81595	84939	104596	113514	42507	45117	82204	97151	34662	40614	51429	50004
gluconic acid	693148	333	7501	87:39.0 89:155.0 99:15.0 100:306.0 101:268.0 102:393.0 103:2729.0 104:264.0 105:196.0 109:2.0 111:2.0 113:144.0 116:8.0 117:1117.0 118:12.0 127:30.0 129:1186.0 130:285.0 131:546.0 132:183.0 133:997.0 134:13.0 137:1.0 139:7.0 140:38.0 141:4.0 142:28.0 143:746.0 144:263.0 145:25.0 147:6161.0 148:1144.0 149:642.0 150:39.0 151:46.0 153:74.0 154:66.0 155:3.0 157:599.0 159:89.0 160:27.0 161:88.0 164:14…	C00800	6857417	RGHNJXZEOKUKBD-QTBDOELSSA-N		61	83	294	227	73	102	141	137	338	413	260	183	189	179	139	149	82	113	353	376	115	202	194	141
glucoheptulose	828606	217	3191	85:139.0 86:13.0 89:1593.0 91:2.0 94:55.0 97:1692.0 98:126.0 99:121.0 100:313.0 101:365.0 103:5867.0 104:480.0 105:349.0 109:19.0 111:2.0 114:1800.0 115:154.0 116:242.0 117:2040.0 118:246.0 119:195.0 120:35.0 122:30.0 128:61.0 129:1591.0 130:174.0 131:183.0 133:1318.0 134:156.0 136:15.0 141:68.0 142:187.0 143:391.0 144:75.0 147:6372.0 148:889.0 149:623.0 152:13.0 154:11.0 156:61.0 157:517.0 158:1…	C02076	5459879	HSNZZMHEPUFJNZ-SHUUEZRQSA-N		107	97	119	205	80	71	133	83	321	248	618	224	183	195	243	299	267	303	815	119	165	178	856	654
galactonic acid	690882	292	4706	85:918.0 86:238.0 87:865.0 88:630.0 89:3376.0 90:737.0 91:316.0 95:57.0 96:68.0 97:1011.0 98:413.0 99:1406.0 100:448.0 101:4514.0 102:3806.0 103:26292.0 104:2417.0 105:1403.0 106:36.0 107:255.0 108:13.0 109:160.0 110:149.0 111:353.0 112:80.0 113:956.0 114:440.0 115:1587.0 116:1106.0 117:12863.0 118:1333.0 119:1189.0 124:209.0 125:121.0 126:8.0 127:610.0 128:752.0 129:11296.0 130:3317.0 131:4665.0…	C00880	128869	RGHNJXZEOKUKBD-MGCNEYSASA-N		51	51	210	142	51	80	132	120	359	497	277	290	209	172	176	203	127	160	393	450	264	233	265	236
galactinol	1017580	204	1975	85:17.0 86:36.0 87:46.0 88:20.0 97:9.0 99:36.0 101:68.0 102:47.0 103:1462.0 104:144.0 105:69.0 111:44.0 116:13.0 117:137.0 118:2.0 122:4.0 124:26.0 125:24.0 129:1340.0 130:121.0 131:155.0 133:138.0 136:13.0 139:5.0 140:38.0 142:58.0 143:185.0 144:24.0 147:1783.0 148:114.0 149:219.0 153:11.0 154:30.0 155:123.0 156:92.0 157:109.0 158:4.0 159:4.0 161:42.0 163:14.0 164:29.0 165:10.0 168:5.0 169:376.0…	C01235	11727586	VCWMRQDBPZKXKG-ZNVDUFQESA-N		339	285	528	504	271	359	576	520	16376	20321	25890	22177	10376	10551	20894	18324	14514	12272	29854	31441	10300	10918	26911	24878
fumaric acid	392338	245	64523	87:4096.0 89:14447.0 93:5424.0 95:1377.0 97:17909.0 98:22930.0 99:25859.0 103:25556.0 104:4519.0 105:12225.0 106:1044.0 108:401.0 109:85.0 111:5421.0 113:36144.0 114:4711.0 115:203643.0 116:17056.0 117:40588.0 118:8308.0 119:17857.0 120:1207.0 121:1194.0 122:832.0 123:134.0 126:21945.0 127:60663.0 128:24748.0 129:5497.0 131:43947.0 132:16519.0 133:243740.0 134:26331.0 135:17144.0 136:749.0 138:22…	C00122	444972	VZCYOOQTPOCHFL-OWOJBTEDSA-N		104	72	85	124	67	90	59	94	2941	3859	3115	2296	1645	1569	2452	2171	335	497	2900	3072	739	549	2637	2558
fucose	578299	160	3009	85:191.0 89:328.0 91:5.0 98:6.0 100:250.0 101:182.0 103:132.0 105:64.0 107:33.0 117:5349.0 118:423.0 119:197.0 127:28.0 129:429.0 130:344.0 131:248.0 133:363.0 134:138.0 143:112.0 147:658.0 148:60.0 159:12.0 160:926.0 161:309.0 162:4.0 171:31.0 174:36.0 189:39.0 191:27.0 204:79.0 205:9.0 206:19.0 217:28.0 219:124.0 223:10.0 231:37.0 233:151.0 235:13.0 277:238.0 278:54.0 293:13.0 299:12.0 321:80.0…	C02095	439650	SHZGCJCMOBCMKK-FPRJBGLDSA-N		220	229	263	362	207	262	308	288	4586	6711	3020	2199	2407	2445	1652	1705	1913	1890	3737	4200	1607	1537	2323	2276
fructose	639442	307	21	85:1065.0 86:372.0 87:1570.0 88:1347.0 89:11886.0 90:1027.0 91:450.0 94:125.0 95:108.0 96:150.0 97:341.0 98:337.0 99:854.0 100:2150.0 101:3537.0 102:951.0 103:87115.0 104:8453.0 105:4107.0 106:219.0 110:160.0 111:332.0 112:91.0 113:824.0 114:1370.0 115:1277.0 116:899.0 117:11742.0 118:1067.0 119:1473.0 120:185.0 121:95.0 124:47.0 125:43.0 126:175.0 127:390.0 129:7908.0 130:1485.0 131:4620.0 132:6…	C02336	439709	RFSUNEUAIZKAJO-ARQDHWQXSA-N		374	1702	2153	1047	143	1184	125	391	585463	706385	723197	715808	766074	768046	765121	712514	670378	684115	669230	821102	611115	639224	780888	786929
erythrose	443306	205	102661	85:252.0 86:309.0 87:286.0 88:262.0 89:3396.0 90:347.0 98:95.0 99:207.0 100:1047.0 101:1152.0 102:512.0 103:2966.0 104:321.0 105:570.0 111:37.0 112:126.0 113:92.0 114:259.0 115:522.0 116:243.0 117:8801.0 118:811.0 119:677.0 120:43.0 121:19.0 125:24.0 126:85.0 127:101.0 128:90.0 129:712.0 130:1223.0 131:821.0 132:198.0 133:2835.0 134:401.0 135:233.0 140:40.0 141:30.0 142:111.0 143:111.0 144:41.0 1…	C01796	439574	FMAORJIQYMIRHF-HERZVMAMSA-N		52	39	96	118	54	67	66	62	1425	1779	702	593	592	505	442	529	460	548	826	777	429	516	585	633
erythritol	471922	217	92	86:57.0 87:443.0 89:682.0 90:92.0 99:480.0 100:41.0 101:1823.0 103:7046.0 104:676.0 105:300.0 106:59.0 109:27.0 111:45.0 113:474.0 115:473.0 116:1861.0 117:6123.0 118:476.0 119:295.0 127:453.0 129:1559.0 130:129.0 131:448.0 133:1902.0 134:216.0 144:53.0 147:9776.0 148:785.0 149:656.0 158:25.0 159:8.0 163:98.0 169:60.0 174:40.0 175:153.0 176:58.0 177:60.0 183:21.0 189:1255.0 190:194.0 191:893.0 19…	C00503	222285	UNXHWFMMPAWVPI-ZXZARUISSA-N		27	51	88	75	95	68	85	31	2534	3141	1251	881	1387	1404	773	730	1133	1278	1353	1479	803	918	824	849
dodecanol	507619	243	12092	85:402.0 86:5.0 87:55.0 88:22.0 89:1221.0 90:28.0 91:164.0 97:1064.0 98:48.0 99:290.0 101:655.0 102:50.0 103:1071.0 104:12.0 105:2.0 107:23.0 110:75.0 111:463.0 113:15.0 115:147.0 116:5.0 117:2.0 119:2.0 124:1.0 125:24.0 127:111.0 129:13.0 130:11.0 132:11.0 133:6.0 143:5.0 147:15.0 166:1.0 171:74.0 175:5.0 185:1.0 188:2.0 189:11.0 190:4.0 191:1.0 220:259.0 221:14.0 223:3.0 243:1615.0 244:323.0 24…	C02277	8193	LQZZUXJYWNFBMV-UHFFFAOYSA-N		148	101	190	211	111	184	210	144	161	185	144	140	80	179	224	170	208	160	147	174	226	244	182	154
dodecanoic acid, isopropanol ester NIST	536494	200	41895	85:7286.0 86:804.0 87:8254.0 88:1521.0 89:1305.0 90:88.0 92:18.0 93:821.0 94:87.0 95:3440.0 96:1031.0 97:5404.0 98:3536.0 99:1416.0 100:171.0 101:4220.0 102:21829.0 103:3225.0 106:94.0 107:1074.0 108:81.0 109:1770.0 110:1456.0 111:1860.0 112:702.0 113:127.0 114:166.0 115:4015.0 116:450.0 117:107.0 121:421.0 123:515.0 124:117.0 125:429.0 128:69.0 129:5924.0 130:629.0 131:82.0 138:313.0 139:205.0 1…			UJPPXNXOEVDSRW-UHFFFAOYSA-N		71	91	344	378	133	175	250	177	104	85	134	158	177	257	277	183	223	156	104	143	224	106	245	104
dihydroxyacetone	332120	89	22000	85:347.0 86:296.0 87:242.0 88:356.0 89:3561.0 90:168.0 97:34.0 98:98.0 99:129.0 100:1180.0 101:141.0 102:427.0 103:3726.0 104:261.0 105:358.0 110:95.0 111:8.0 114:1204.0 115:134.0 116:33.0 117:58.0 119:160.0 120:2.0 121:18.0 128:42.0 130:6.0 131:151.0 133:1424.0 134:167.0 135:46.0 136:7.0 139:4.0 142:708.0 143:3.0 147:3616.0 148:459.0 149:251.0 150:1.0 151:34.0 152:3.0 154:4.0 157:51.0 158:20.0 1…	C00184	670	RXKJFZQQPQGTFL-UHFFFAOYSA-N		281	45	424	543	198	355	368	287	456	1661	1374	595	1049	875	661	615	425	479	1055	1273	628	844	851	738
deoxypentitol	528774	231	33037	87:25.0 89:344.0 90:21.0 101:747.0 102:136.0 103:1141.0 104:17.0 105:123.0 111:54.0 113:68.0 114:9.0 115:1403.0 117:1187.0 118:109.0 119:126.0 128:82.0 129:1844.0 130:246.0 131:413.0 132:69.0 133:945.0 134:35.0 135:18.0 140:208.0 141:182.0 142:167.0 144:282.0 145:197.0 147:3278.0 148:300.0 149:544.0 151:15.0 155:310.0 156:93.0 157:179.0 158:52.0 159:66.0 163:39.0 164:96.0 165:2.0 171:3.0 172:76.0…		270738	FJGNTEKSQVNVTJ-UHFFFAOYSA-N		90	47	115	86	47	50	58	102	1047	1463	694	579	450	518	293	483	387	348	839	660	334	339	532	508
citric acid	617342	273	288	85:108.0 87:167.0 88:92.0 89:136.0 92:58.0 93:86.0 95:193.0 96:108.0 97:78.0 99:605.0 100:143.0 101:223.0 102:92.0 103:336.0 104:70.0 105:58.0 109:24.0 110:55.0 111:256.0 112:15.0 114:87.0 115:639.0 116:312.0 117:522.0 118:105.0 119:62.0 120:32.0 124:17.0 125:53.0 126:49.0 127:177.0 128:22.0 129:915.0 131:952.0 132:92.0 133:1929.0 134:60.0 135:258.0 136:35.0 137:44.0 139:90.0 140:83.0 141:331.0 1…	C00158	311	KRKNYBCHXYNGOX-UHFFFAOYSA-N		76	59	75	112	71	68	61	52	1143	4260	2982	3029	2236	2566	891	670	185	341	6503	3622	558	762	1738	812
capric acid	452386	229	50422	86:58.0 95:73.0 100:128.0 115:203.0 116:59.0 117:1692.0 118:22.0 129:683.0 130:12.0 131:212.0 132:438.0 143:65.0 145:173.0 154:11.0 168:16.0 183:18.0 185:23.0 201:16.0 229:495.0 230:98.0 243:21.0 244:16.0 338:5.0 388:4.0 421:13.0 452:4.0 478:6.0 497:4.0	C01571	2969	GHVNFZFCNZKVNT-UHFFFAOYSA-N		582	204	518	714	266	652	288	551	427	378	533	255	389	313	355	318	332	506	337	327	890	441	427	274
butyrolactam NIST	277199	142	2047	85:20.0 86:58.0 88:236.0 89:101.0 99:89.0 100:965.0 101:112.0 102:36.0 107:15.0 108:64.0 110:113.0 112:60.0 113:20.0 114:80.0 115:83.0 116:36.0 134:97.0 140:21.0 142:4184.0 143:458.0 144:89.0 155:31.0 156:217.0 157:779.0 158:23.0 173:153.0 184:27.0 185:7.0 199:33.0 213:132.0 302:10.0 306:2.0 314:3.0		12025	HNJBEVLQSNELDL-UHFFFAOYSA-N		166	111	185	249	93	118	150	109	626	975	617	276	299	388	196	367	416	267	452	418	340	375	296	294
beta-gentiobiose	974676	204	2869	85:44.0 89:323.0 90:45.0 97:66.0 100:143.0 101:357.0 102:11.0 103:1389.0 104:109.0 105:182.0 110:62.0 113:26.0 115:97.0 116:294.0 117:441.0 119:7.0 126:3.0 127:8.0 128:78.0 129:1394.0 131:462.0 133:305.0 135:120.0 139:40.0 140:34.0 141:46.0 142:4.0 143:242.0 144:126.0 145:53.0 147:941.0 148:198.0 149:93.0 155:142.0 157:186.0 158:93.0 160:512.0 161:351.0 162:45.0 163:74.0 169:617.0 170:35.0 171:47…	C08240	441422	DLRVVLDZNNYCBX-LIZSDCNHSA-N		78	44	90	120	64	70	99	71	305	550	218	206	248	271	168	140	155	176	269	308	138	181	158	218
benzoic acid	339214	179	34148	85:1157.0 86:1734.0 87:2480.0 88:121.0 89:513.0 90:980.0 91:549.0 92:250.0 93:77.0 94:121.0 95:181.0 96:222.0 97:454.0 98:347.0 99:9572.0 101:42.0 102:702.0 103:388.0 104:400.0 105:35970.0 106:2911.0 107:507.0 108:188.0 109:90.0 111:1502.0 112:267.0 113:535.0 114:841.0 115:1284.0 116:2857.0 117:1721.0 118:67.0 119:303.0 120:76.0 121:549.0 122:100.0 123:143.0 125:83.0 126:12.0 127:218.0 128:145.0 …	C00180	243	WPYMKLBDIGXBTP-UHFFFAOYSA-N		2961	3079	5269	6435	2349	3692	4208	4026	4010	5019	4627	4179	6068	5249	3557	3594	4210	4870	3955	4285	7211	7008	3831	4376
arachidic acid	856421	117	291	85:167.0 89:444.0 90:10.0 92:58.0 93:400.0 94:80.0 95:656.0 98:494.0 99:384.0 100:46.0 102:86.0 105:51.0 107:116.0 110:60.0 111:101.0 113:12.0 115:21.0 116:933.0 117:16860.0 118:1459.0 119:650.0 120:71.0 125:117.0 128:67.0 129:7682.0 130:803.0 132:6486.0 133:1341.0 134:343.0 135:92.0 137:72.0 138:29.0 140:58.0 141:48.0 143:611.0 144:144.0 145:3932.0 146:417.0 157:65.0 159:172.0 160:80.0 161:46.0 …	C06425	10467	VKOBVWXKNCXXDE-UHFFFAOYSA-N		602	348	779	815	621	652	823	572	633	456	506	495	634	472	728	636	883	598	500	476	866	706	642	583
adipic acid	474435	111	125	85:2037.0 86:2852.0 87:703.0 88:641.0 89:904.0 90:27.0 91:64.0 92:167.0 93:122.0 94:58.0 95:60.0 96:79.0 97:441.0 99:4029.0 100:405.0 101:502.0 102:524.0 105:259.0 107:59.0 108:26.0 109:187.0 110:362.0 111:58622.0 112:3744.0 113:1086.0 114:171.0 115:1351.0 116:2824.0 117:11244.0 118:1055.0 119:703.0 120:50.0 123:10.0 124:19.0 125:208.0 126:57.0 128:229.0 129:9390.0 130:2687.0 131:1989.0 132:910.0…	C06104	196	WNLRTRBMVRJNCN-UHFFFAOYSA-N		235	172	294	333	145	221	332	132	243	238	144	281	238	317	290	173	381	343	171	203	274	360	292	321
6-deoxyglucose	573663	117	85102	85:1382.0 86:894.0 87:839.0 88:367.0 89:5317.0 90:407.0 91:305.0 95:82.0 96:126.0 97:153.0 98:192.0 99:868.0 100:2605.0 101:2321.0 102:1181.0 103:5551.0 104:561.0 105:2504.0 106:242.0 107:146.0 108:149.0 109:70.0 110:120.0 111:250.0 112:338.0 113:533.0 114:1548.0 115:2124.0 116:1054.0 117:90320.0 118:9236.0 119:3823.0 120:191.0 121:50.0 122:58.0 124:133.0 125:98.0 126:205.0 127:703.0 128:771.0 12…	C08352	441480	SHZGCJCMOBCMKK-DVKNGEFBSA-N		87	83	135	149	40	132	147	91	5071	8336	3440	2469	2432	2450	1799	1977	2783	2891	5228	5698	1707	1852	2728	2690
4-aminobutyric acid	488730	304	1842	85:2931.0 86:36127.0 88:1868.0 89:824.0 90:367.0 91:21.0 92:27.0 93:383.0 94:61.0 95:474.0 96:289.0 97:896.0 98:1926.0 99:2673.0 100:23284.0 101:4921.0 102:4701.0 103:1487.0 104:675.0 105:715.0 106:24.0 107:184.0 108:203.0 109:406.0 110:716.0 111:335.0 112:2089.0 113:1884.0 114:3527.0 115:3212.0 116:3300.0 117:5040.0 118:1020.0 119:1376.0 120:195.0 121:54.0 122:39.0 123:55.0 124:233.0 125:201.0 1…	C00334	119	BTCSSZJGUNDROE-UHFFFAOYSA-N		29	58	112	86	67	64	75	63	912	802	537	808	616	840	661	698	656	454	196	489	728	395	611	586
3-hydroxypropionic acid	269265	177	1977	85:317.0 87:1774.0 88:555.0 89:599.0 90:145.0 92:72.0 94:12.0 97:21.0 98:250.0 99:13.0 100:2863.0 101:1816.0 102:1129.0 103:1749.0 104:165.0 105:296.0 106:148.0 107:346.0 108:79.0 110:47.0 111:3.0 112:18.0 114:15.0 115:504.0 116:1895.0 117:741.0 118:214.0 124:3.0 125:97.0 127:452.0 128:11.0 129:912.0 130:261.0 131:1035.0 132:105.0 133:1862.0 134:111.0 135:188.0 139:1.0 140:13.0 142:22.0 143:205.0…	C01013	68152	ALRHLSYJTWAHJZ-UHFFFAOYSA-N		171	207	315	294	150	178	212	237	1059	1855	1367	773	807	697	680	626	474	500	918	1029	579	611	812	726
3,6-anhydro-D-hexose	602439	231	16831	85:1106.0 86:456.0 87:784.0 88:151.0 89:9261.0 90:842.0 91:422.0 93:550.0 94:779.0 95:15560.0 96:1047.0 97:371.0 98:1417.0 99:1263.0 100:1605.0 101:5484.0 102:1031.0 103:14128.0 104:1344.0 105:12134.0 106:1092.0 107:461.0 108:265.0 109:164.0 110:242.0 111:1152.0 112:677.0 113:384.0 114:326.0 115:1025.0 116:1984.0 117:10955.0 118:1193.0 119:1300.0 120:101.0 121:714.0 122:212.0 123:1036.0 124:101.0…	C06478	16069993	SYSZGJKBOHEMPB-FIVCZYLNSA-N		46	54	146	134	24	93	98	77	818	604	381	406	567	521	302	269	255	224	432	452	574	614	443	499
3,6-anhydro-D-glucose	587617	231	16782	85:2651.0 86:1379.0 87:3019.0 88:1300.0 89:25434.0 90:2285.0 91:1263.0 92:115.0 93:1209.0 94:1132.0 95:14971.0 96:2959.0 97:1423.0 98:4240.0 99:2750.0 100:4219.0 101:13829.0 102:3622.0 103:44711.0 104:3976.0 105:12724.0 106:1217.0 107:496.0 108:481.0 109:489.0 110:986.0 111:2472.0 112:1444.0 113:1770.0 114:861.0 115:3085.0 116:3634.0 117:19400.0 118:2401.0 119:3534.0 120:636.0 121:1755.0 122:419.…	C06478	16069993	WZYRMLAWNVOIEX-SLPGGIOYSA-N		114	52	56	350	42	48	178	200	3843	3498	1641	1834	953	947	1397	1320	1104	1220	488	458	767	859	992	951
3,6-anhydro-D-galactose	590619	231	88056	85:489.0 86:144.0 87:452.0 88:20.0 89:893.0 90:63.0 91:106.0 94:6.0 95:466.0 98:243.0 99:115.0 100:106.0 103:628.0 104:22.0 105:252.0 106:29.0 107:10.0 108:151.0 109:3.0 110:83.0 111:29.0 113:43.0 114:42.0 115:39.0 117:642.0 121:23.0 122:5.0 125:69.0 126:303.0 127:199.0 128:83.0 129:256.0 131:58.0 132:83.0 133:827.0 134:124.0 135:159.0 136:24.0 138:17.0 139:36.0 141:7.0 142:1537.0 143:378.0 145:2…	C06474	16069996	WZYRMLAWNVOIEX-BGPJRJDNSA-N		230	106	315	538	165	154	424	232	11183	12622	3518	3898	4992	5211	4459	4705	2965	3391	3968	4180	5383	5502	4163	4400
2-ketoadipic acid	331841	100	106429	86:100.0 89:3200.0 90:80.0 91:164.0 96:632.0 97:157.0 98:88.0 99:519.0 100:3977.0 101:130.0 102:35.0 103:128.0 113:15.0 119:659.0 126:23.0 127:1733.0 128:221.0 130:144.0 131:88.0 135:18.0 142:11.0 145:19.0 147:308.0 148:58.0 152:11.0 156:9.0 163:14.0 164:20.0 168:16.0 169:15.0 183:18.0 185:15.0 202:9.0 208:17.0 214:22.0 217:65.0 218:28.0 230:12.0 231:37.0 233:26.0 244:18.0 251:16.0 252:18.0 254:7…			FGSBNBBHOZHUBO-UHFFFAOYSA-N		211	88	441	510	133	156	301	364	335	574	505	310	494	491	353	374	227	269	317	464	494	604	371	346
1-methylgalactose NIST	664807	204	477	85:1337.0 86:428.0 87:1347.0 88:1090.0 89:3019.0 91:610.0 93:41.0 94:89.0 97:302.0 99:215.0 101:3717.0 102:1142.0 103:8622.0 104:351.0 105:563.0 106:96.0 107:54.0 112:185.0 113:798.0 114:291.0 115:498.0 116:2211.0 117:5393.0 118:627.0 119:1251.0 122:9.0 125:47.0 127:727.0 128:914.0 129:5558.0 130:1595.0 131:2661.0 132:304.0 133:5828.0 135:519.0 136:68.0 137:60.0 138:73.0 140:44.0 142:77.0 143:134…		2108	HOVAGTYPODGVJG-UHFFFAOYSA-N		827	951	1787	488	672	1187	332	475	19953	22706	15704	14936	16263	14671	10774	9571	9438	11105	24605	26777	13784	14732	20151	18359
1-kestose	1123027	361	14692	85:82.0 86:7.0 87:73.0 88:49.0 89:205.0 90:6.0 91:36.0 92:11.0 93:9.0 94:6.0 95:27.0 96:65.0 97:71.0 98:15.0 99:87.0 100:11.0 101:252.0 102:170.0 103:4097.0 104:359.0 105:175.0 106:23.0 107:40.0 108:5.0 109:193.0 110:14.0 111:55.0 112:15.0 113:139.0 114:34.0 115:149.0 116:95.0 117:736.0 118:77.0 119:85.0 120:6.0 121:16.0 122:12.0 123:22.0 124:13.0 125:21.0 126:24.0 127:99.0 128:17.0 129:2764.0 13…	C03661	440080	VAWYEUIPHLMNNF-OESPXIITSA-N		51	56	125	109	68	43	120	36	196	232	177	127	181	177	107	139	176	141	138	182	205	196	173	246
1-deoxyerythritol	357129	117	17781	85:236.0 86:64.0 87:671.0 88:30.0 89:302.0 90:15.0 100:175.0 101:3971.0 102:319.0 103:7576.0 104:803.0 105:90.0 110:329.0 114:382.0 115:1520.0 116:16358.0 117:42947.0 118:4762.0 119:2153.0 120:13.0 127:335.0 129:3334.0 130:1054.0 131:3525.0 132:400.0 133:5494.0 135:111.0 140:549.0 142:164.0 143:2360.0 144:141.0 145:408.0 147:17853.0 148:3097.0 149:2517.0 150:147.0 151:82.0 153:1.0 156:243.0 158:1…					103	95	99	135	72	128	141	70	690	853	403	336	424	421	254	231	257	332	388	436	267	297	247	271
124849	267930	184	124849	86:835.0 88:500.0 90:140.0 91:308.0 92:93.0 99:141.0 101:112.0 102:305.0 103:4768.0 104:449.0 105:330.0 106:67.0 107:148.0 108:139.0 109:111.0 110:1144.0 113:123.0 115:183.0 116:210.0 117:203.0 118:306.0 119:228.0 120:123.0 121:74.0 127:349.0 129:82.0 130:215.0 131:740.0 132:286.0 133:1416.0 134:3792.0 135:511.0 136:411.0 137:113.0 140:65.0 142:38.0 143:303.0 144:60.0 145:225.0 146:306.0 147:7338…					605	643	4362	4265	229	498	2959	3896	1377	4251	6134	2867	3981	4132	586	1055	742	604	2300	3698	3798	5036	1442	1327
124846	694989	318	124846	85:459.0 87:183.0 90:158.0 91:120.0 92:18.0 93:60.0 95:23.0 96:31.0 98:127.0 99:310.0 101:1463.0 102:125.0 103:1030.0 104:45.0 106:55.0 107:45.0 108:35.0 109:413.0 110:96.0 111:141.0 112:144.0 113:244.0 114:152.0 115:623.0 116:410.0 117:440.0 118:51.0 119:294.0 121:28.0 123:31.0 125:73.0 128:110.0 129:3869.0 130:471.0 131:943.0 132:143.0 133:2565.0 134:210.0 135:427.0 139:46.0 142:362.0 143:563.0…					1330	2502	14116	13603	1947	2678	10255	9851	1572	650	1375	2371	3048	3199	2330	2400	3042	3583	1322	1370	10816	9131	3543	2956
124845	561710	160	124845	85:94.0 86:52.0 87:185.0 88:91.0 89:1309.0 91:149.0 96:146.0 97:42.0 99:160.0 100:213.0 101:9.0 103:1396.0 105:1113.0 106:78.0 114:165.0 116:157.0 117:403.0 118:50.0 126:56.0 127:189.0 129:304.0 130:324.0 131:774.0 133:933.0 134:135.0 135:23.0 142:11.0 143:342.0 144:109.0 147:5688.0 148:962.0 149:654.0 150:24.0 154:47.0 156:51.0 158:15.0 160:5002.0 161:621.0 162:218.0 163:93.0 170:12.0 173:21.0 1…					51	39	104	104	62	37	87	79	3274	5436	3869	3049	2486	2472	2313	2292	904	919	4280	4806	832	1001	3163	3181
124844	622341	160	124844	86:97.0 89:670.0 94:19.0 98:18.0 100:115.0 105:538.0 110:40.0 114:271.0 115:60.0 116:37.0 126:32.0 129:55.0 130:92.0 131:170.0 133:395.0 134:42.0 142:56.0 143:79.0 144:23.0 145:40.0 146:33.0 147:720.0 148:100.0 150:21.0 160:7608.0 161:784.0 162:210.0 163:46.0 171:27.0 172:18.0 176:43.0 185:21.0 186:17.0 188:24.0 189:76.0 190:22.0 204:72.0 216:87.0 217:67.0 225:13.0 226:12.0 231:25.0 232:30.0 233:…					9273	4950	9553	8624	5714	7146	6092	6388	12380	9689	5884	4714	4594	4618	6090	6405	8256	8619	5828	5224	4075	4307	6146	6153
124843	509494	100	124843	100:3779.0 101:158.0 105:24.0 118:19.0 123:16.0 128:31.0 129:33.0 130:43.0 138:14.0 142:20.0 150:17.0 161:24.0 166:14.0 167:23.0 173:20.0 175:22.0 195:16.0 197:16.0 198:32.0 210:42.0 226:6.0 251:12.0 252:18.0 258:30.0 260:14.0 289:19.0 292:21.0 293:28.0 306:14.0 311:10.0 312:15.0 318:22.0 319:20.0 334:8.0 342:14.0 362:29.0 371:20.0 377:47.0 400:28.0 401:26.0 402:26.0 403:21.0 404:22.0 408:29.0 41…					971	3125	4891	3891	644	1032	3299	1545	5940	5164	1424	3608	1482	2525	3084	3730	5398	4750	1698	1520	2383	4620	3870	2624
124842	658827	125	124842	85:1795.0 86:846.0 87:2389.0 88:2752.0 89:26218.0 90:2469.0 91:1606.0 92:118.0 93:118.0 94:951.0 95:351.0 96:587.0 97:571.0 98:996.0 99:2050.0 100:5437.0 101:7363.0 102:2454.0 103:59463.0 104:6550.0 105:4539.0 106:397.0 107:118.0 108:133.0 109:88.0 110:339.0 111:687.0 112:699.0 113:1602.0 114:4150.0 115:3271.0 116:2552.0 117:18181.0 118:2308.0 119:3346.0 120:548.0 121:187.0 122:147.0 124:931.0 12…					83	106	93	117	55	171	63	41	8880	9161	6997	7444	7673	7688	6200	5502	1506	1678	8081	8274	4061	4392	8211	7667
124497	608029	214	124497	85:447.0 87:570.0 89:12088.0 90:146.0 91:656.0 94:132.0 95:139.0 99:789.0 100:661.0 101:4384.0 102:837.0 103:18840.0 104:1739.0 105:1102.0 106:225.0 107:57.0 108:513.0 109:317.0 113:156.0 114:262.0 115:1226.0 116:1441.0 117:4032.0 119:1038.0 120:77.0 121:220.0 123:112.0 124:66.0 126:830.0 129:3459.0 130:937.0 131:2280.0 132:746.0 133:6370.0 135:337.0 136:187.0 138:76.0 139:170.0 141:238.0 142:716…					60	40	190	104	56	172	67	34	405	539	208	240	232	250	261	68	172	305	106	219	158	177	197	206
124293	377909	126	124293	85:236.0 89:88.0 96:912.0 97:240.0 98:906.0 104:366.0 108:2462.0 109:230.0 118:79.0 122:38.0 125:120.0 126:6680.0 127:611.0 128:140.0 134:61.0 138:158.0 148:430.0 150:67.0 152:787.0 153:46.0 158:72.0 162:56.0 163:192.0 164:54.0 176:50.0 178:80.0 180:353.0 195:1583.0 196:74.0 197:19.0 271:22.0 364:39.0 370:19.0 393:44.0 406:37.0 419:33.0 434:34.0 439:16.0 444:11.0 480:33.0 483:35.0 489:27.0 494:21…					3153	2593	5159	5472	2503	3550	3917	3257	3521	3008	2836	3391	3564	3595	3625	3297	4221	4344	2865	2672	4999	4733	3530	3320
124283	261987	97	124283	85:1944.0 88:1204.0 89:790.0 92:62.0 93:964.0 94:1364.0 95:1436.0 96:2486.0 97:13416.0 99:503.0 103:37.0 104:28.0 105:476.0 107:263.0 108:855.0 109:739.0 110:698.0 111:1361.0 112:514.0 114:302.0 115:3313.0 116:1123.0 117:297.0 120:48.0 121:281.0 122:817.0 123:468.0 124:1938.0 125:353.0 126:1380.0 127:3462.0 128:192.0 129:1169.0 130:1173.0 132:61.0 136:45.0 138:552.0 139:1501.0 140:195.0 141:480.0…					11902	8357	16640	10954	9993	12365	12747	10750	4537	9012	5144	7818	11102	11107	12631	4764	10976	9944	8828	7020	16650	4127	11509	10559
124110	629499	217	124110	85:133.0 86:55.0 87:181.0 88:142.0 89:1043.0 90:163.0 91:49.0 93:67.0 94:44.0 95:37.0 97:94.0 99:85.0 100:189.0 101:225.0 102:181.0 103:8537.0 104:667.0 105:333.0 110:48.0 111:51.0 113:101.0 114:171.0 115:84.0 116:83.0 117:859.0 118:198.0 119:156.0 121:53.0 122:25.0 124:29.0 125:33.0 126:180.0 127:241.0 128:109.0 129:613.0 130:159.0 131:239.0 133:1163.0 134:285.0 135:74.0 138:28.0 139:22.0 142:70…					201	202	116	103	153	233	66	65	1487	2121	1426	1240	691	1014	558	640	537	498	1578	1317	447	606	584	638
122191	286291	187	122191	85:1365.0 86:1735.0 87:501.0 88:1264.0 89:1213.0 90:270.0 91:407.0 93:794.0 95:6639.0 96:513.0 97:544.0 99:1392.0 100:205.0 101:2510.0 102:402.0 105:3672.0 106:267.0 110:94.0 111:372.0 112:646.0 113:431.0 115:387.0 116:4334.0 117:46601.0 118:4453.0 119:1949.0 120:107.0 123:19.0 125:39.0 128:247.0 129:13878.0 131:16378.0 132:12189.0 133:2234.0 134:518.0 141:100.0 143:2895.0 144:360.0 145:3226.0 14…					343	329	303	451	245	257	188	244	430	232	248	360	312	290	283	283	404	338	84	245	531	366	228	254
121002	596203	197	121002	89:242.0 90:82.0 111:21.0 114:55.0 115:867.0 126:103.0 128:528.0 129:269.0 134:72.0 136:34.0 139:205.0 140:56.0 141:1194.0 142:128.0 148:143.0 150:185.0 151:388.0 152:1626.0 153:1895.0 154:818.0 155:3423.0 156:548.0 164:115.0 165:1099.0 166:308.0 167:268.0 169:317.0 170:102.0 178:227.0 181:334.0 182:220.0 183:34.0 184:33.0 195:38.0 197:5048.0 198:973.0 200:42.0 201:17.0 205:72.0 210:19.0 212:1841…					928	1218	2413	1976	719	1232	1148	795	1982	1244	695	1915	1091	1172	1944	1539	1152	1080	1010	1008	2621	500	1218	994
120765	525964	85	120765	85:9049.0 86:474.0 96:64.0 97:771.0 98:732.0 99:2204.0 100:118.0 105:50.0 111:163.0 112:300.0 113:862.0 114:67.0 115:47.0 122:34.0 126:283.0 127:368.0 140:260.0 141:206.0 149:531.0 150:50.0 155:194.0 168:80.0 169:148.0 177:80.0 182:65.0 183:56.0 188:25.0 195:20.0 219:23.0 226:170.0 256:19.0 258:32.0 264:22.0 282:30.0 283:22.0 284:21.0 349:17.0 360:37.0 372:29.0 376:40.0 396:38.0 424:41.0 448:15.0…					645	561	1144	1428	507	966	749	578	975	590	621	817	788	941	1056	904	808	891	832	670	1338	874	502	869
117141	266458	97	117141	85:374.0 86:302.0 87:1555.0 88:444.0 90:173.0 91:242.0 92:93.0 93:336.0 94:707.0 95:527.0 96:785.0 97:3145.0 98:211.0 99:18.0 100:665.0 101:294.0 102:599.0 103:147.0 104:81.0 105:214.0 106:199.0 107:562.0 108:292.0 109:133.0 110:798.0 111:405.0 112:345.0 113:18.0 114:251.0 115:281.0 116:2214.0 117:333.0 118:322.0 120:446.0 121:107.0 122:342.0 123:138.0 124:966.0 125:82.0 126:608.0 127:349.0 130:5…					7448	8357	4425	13339	7027	8944	9185	10576	9544	8975	8769	9446	11102	7741	9107	5022	13599	9192	8687	8040	10755	12267	11509	12269
117001	314869	110	117001	85:105.0 86:181.0 88:103.0 89:73.0 92:34.0 94:41.0 95:48.0 96:182.0 97:33.0 100:68.0 102:112.0 104:140.0 105:103.0 108:47.0 109:28.0 110:3482.0 111:104.0 113:59.0 114:155.0 115:158.0 117:249.0 120:46.0 123:10.0 125:30.0 126:173.0 128:127.0 129:40.0 131:253.0 132:208.0 133:288.0 134:433.0 135:72.0 136:130.0 138:11.0 140:10.0 143:65.0 145:62.0 146:47.0 147:2006.0 148:177.0 151:69.0 152:327.0 153:35…					3800	3206	5481	5757	2993	4473	4004	3563	3997	3851	3569	3660	4363	3751	3783	3747	4608	4997	2973	3124	6008	4955	4144	3910
116942	408976	177	116942	89:1165.0 90:204.0 91:205.0 93:60.0 94:67.0 95:62.0 96:142.0 104:117.0 105:104.0 106:102.0 107:50.0 108:81.0 111:113.0 117:409.0 120:58.0 121:58.0 122:28.0 123:19.0 124:122.0 125:33.0 129:4110.0 130:306.0 136:89.0 137:58.0 139:52.0 141:107.0 143:61.0 145:70.0 148:386.0 149:3800.0 150:350.0 152:11.0 153:24.0 154:23.0 162:31.0 164:58.0 165:21.0 166:38.0 167:33.0 168:14.0 169:31.0 170:55.0 173:67.0 …					713	460	1937	1785	1221	861	1818	1002	489	226	174	1303	576	918	2034	1046	1520	934	1366	417	1938	1898	928	956
115903	318575	154	115903	86:162.0 91:72.0 92:30.0 93:112.0 97:62.0 98:194.0 100:422.0 108:60.0 110:2467.0 114:388.0 116:547.0 118:145.0 121:24.0 125:45.0 128:105.0 132:628.0 134:624.0 138:7.0 142:262.0 143:43.0 144:15.0 151:42.0 153:20.0 154:2610.0 155:140.0 157:22.0 159:59.0 160:17.0 169:39.0 170:81.0 184:298.0 185:53.0 187:188.0 199:60.0 202:18.0 211:26.0 214:21.0 215:26.0 216:11.0 223:20.0 224:127.0 228:27.0 229:12.0 …					104	181	1434	712	381	193	1036	591	212	80	46	581	304	445	1746	488	687	211	1465	625	584	309	489	421
114253	773938	147	114253	85:158.0 87:144.0 89:985.0 90:17.0 101:842.0 102:49.0 103:6480.0 111:63.0 113:64.0 115:136.0 116:370.0 117:4495.0 118:131.0 119:195.0 120:16.0 121:43.0 129:3084.0 130:259.0 131:644.0 132:50.0 133:2006.0 140:20.0 141:69.0 143:499.0 145:75.0 147:7991.0 148:1195.0 149:798.0 150:43.0 151:51.0 154:27.0 155:571.0 156:76.0 157:70.0 162:19.0 167:127.0 169:143.0 170:25.0 171:59.0 175:59.0 176:26.0 183:223…					1712	1094	376	2740	640	1393	1652	1606	1662	3112	1827	2197	1813	2324	1181	1593	1895	1753	2682	1580	2310	4425	1642	1608
113898	988478	131	113898	85:83.0 87:118.0 89:1607.0 90:92.0 95:86.0 99:187.0 100:309.0 113:175.0 115:113.0 117:7491.0 118:506.0 119:245.0 120:16.0 122:41.0 129:2440.0 130:527.0 131:6720.0 132:611.0 133:1063.0 134:186.0 139:47.0 142:172.0 143:186.0 144:95.0 145:209.0 147:8593.0 148:814.0 149:849.0 160:977.0 161:140.0 162:72.0 165:45.0 169:1878.0 170:235.0 174:47.0 177:45.0 183:259.0 184:78.0 186:92.0 188:35.0 189:521.0 19…					86	76	187	68	177	199	169	252	136	65	200	223	64	141	143	64	151	144	172	138	95	220	202	154
113505	470949	145	113505	87:52.0 88:87.0 91:1133.0 93:74.0 95:81.0 98:68.0 99:170.0 113:269.0 123:18.0 126:37.0 129:367.0 132:34.0 143:209.0 144:170.0 145:8818.0 146:959.0 157:2192.0 158:300.0 159:150.0 161:1116.0 162:57.0 164:28.0 230:21.0 238:19.0 245:668.0 246:93.0 247:66.0 261:20.0 263:16.0 265:24.0 266:38.0 267:30.0 283:23.0 288:19.0 314:15.0 337:17.0 346:31.0 386:28.0					4022	4058	5982	5978	2843	4857	3237	3648	4938	5085	3336	3343	3798	3751	3697	4126	5008	5886	3143	3068	4397	4045	3335	3749
113504	523474	111	113504	85:2346.0 86:368.0 87:237.0 88:176.0 89:4963.0 90:38.0 91:140.0 93:88.0 94:76.0 95:2671.0 96:473.0 97:4091.0 98:2670.0 99:289.0 101:158.0 102:354.0 109:222.0 110:1189.0 111:9409.0 112:1032.0 113:465.0 114:244.0 125:27.0 126:590.0 127:1185.0 128:84.0 129:446.0 133:85.0 135:43.0 137:81.0 139:38.0 141:48.0 142:44.0 143:4363.0 144:118.0 145:206.0 149:480.0 155:4180.0 156:600.0 159:8612.0 160:266.0 16…					4497	3852	7428	8173	3985	5197	5225	4426	4850	4353	3775	4639	5105	4966	4852	4924	5725	6191	4347	3743	6657	6338	5009	5479
113502	433679	145	113502	85:809.0 86:611.0 87:250.0 88:736.0 89:439.0 91:302.0 92:75.0 93:140.0 95:1160.0 96:907.0 97:2652.0 98:4890.0 99:621.0 100:695.0 101:533.0 102:222.0 103:6807.0 104:673.0 105:133.0 110:1047.0 111:2137.0 112:114.0 113:397.0 115:1052.0 116:367.0 117:709.0 118:296.0 127:353.0 129:766.0 130:495.0 131:1035.0 132:148.0 133:315.0 143:608.0 144:832.0 145:7726.0 146:1003.0 147:3471.0 154:23.0 155:104.0 157…					5533	4372	9035	9988	5509	6304	6458	5055	5487	4756	4403	5449	5547	5415	5970	5787	6950	7056	5060	4135	7542	7406	5810	6279
111830	211333	115	111830	91:10.0 97:66.0 101:125.0 115:15295.0 116:1066.0 117:667.0 127:127.0 131:5024.0 132:235.0 133:41.0 173:2175.0					23176	13665	53086	51414	19124	19056	36756	27108	8575	9464	16954	21134	30057	31246	22312	22283	21022	24512	23181	18643	58043	47663	26014	23105
111670	307910	155	111670	87:65.0 88:70.0 95:60.0 97:121.0 98:157.0 99:184.0 101:100.0 104:31.0 105:58.0 107:18.0 108:33.0 111:43.0 113:95.0 114:24.0 115:520.0 116:86.0 119:38.0 120:16.0 121:32.0 123:23.0 125:65.0 129:42.0 130:245.0 131:308.0 133:88.0 137:56.0 139:125.0 141:118.0 147:1621.0 148:213.0 151:14.0 155:3268.0 156:390.0 157:1078.0 158:101.0 159:25.0 167:21.0 169:27.0 170:48.0 171:356.0 172:33.0 175:14.0 186:46.0…					1041	860	1950	1805	758	1022	1268	992	936	880	946	1073	1146	1252	979	945	1212	1358	1078	974	1780	1744	991	1034
111057	650410	273	111057	85:2523.0 86:2179.0 87:3412.0 88:2052.0 89:39772.0 90:3155.0 91:2061.0 92:241.0 93:262.0 94:634.0 95:375.0 96:706.0 97:2155.0 98:700.0 99:2616.0 100:5759.0 101:13674.0 102:3581.0 103:40212.0 104:3307.0 105:8726.0 106:1322.0 107:491.0 108:185.0 109:229.0 110:498.0 111:1731.0 112:709.0 113:1787.0 114:3423.0 115:4420.0 116:4821.0 117:44253.0 118:4503.0 119:4757.0 120:363.0 121:274.0 122:104.0 123:68…					57	71	204	174	40	66	138	180	6299	7047	5109	9082	10681	9911	10255	8242	3122	3946	6014	4877	8041	8016	8812	7672
110621	688731	318	110621	85:518.0 87:375.0 94:86.0 99:591.0 101:1378.0 102:190.0 103:2689.0 105:271.0 106:75.0 107:69.0 109:588.0 111:584.0 112:139.0 113:657.0 114:103.0 115:693.0 116:501.0 117:630.0 119:363.0 120:123.0 125:46.0 127:468.0 128:165.0 129:15169.0 130:1811.0 131:3583.0 132:542.0 133:5755.0 134:820.0 135:642.0 137:105.0 138:40.0 140:17.0 141:58.0 142:379.0 143:1340.0 144:152.0 145:666.0 146:153.0 147:15812.0 …					135	105	788	694	107	144	566	638	330	139	118	111	272	243	97	128	189	115	85	133	256	342	108	187
109997	618393	103	109997	85:119.0 86:349.0 89:1222.0 90:76.0 100:280.0 101:104.0 102:80.0 103:8158.0 104:549.0 105:491.0 113:394.0 117:683.0 127:257.0 129:550.0 131:291.0 133:885.0 134:123.0 145:60.0 147:2913.0 148:202.0 149:135.0 157:92.0 163:81.0 189:357.0 190:58.0 191:44.0 205:161.0 206:30.0 217:2269.0 218:360.0 219:114.0 230:32.0 231:47.0 232:13.0 233:18.0 241:13.0 256:12.0 257:24.0 267:12.0 277:101.0 287:18.0 307:43…					355	414	451	473	218	365	294	314	3280	3910	2942	2283	1634	1532	1425	1277	1091	1091	2991	2677	1041	1196	1119	1231
109435	628486	160	109435	86:94.0 87:93.0 89:601.0 90:39.0 94:17.0 99:22.0 101:300.0 102:240.0 105:632.0 106:67.0 114:179.0 115:127.0 116:55.0 117:974.0 118:160.0 119:100.0 122:23.0 128:82.0 130:131.0 131:183.0 132:124.0 133:777.0 134:142.0 135:61.0 142:40.0 143:228.0 145:70.0 147:1950.0 148:114.0 149:352.0 150:79.0 160:3521.0 161:315.0 162:208.0 166:20.0 168:38.0 171:31.0 173:28.0 174:35.0 175:28.0 178:38.0 179:27.0 180:…					4496	5013	4409	4468	2720	4431	2825	3014	4488	5079	2865	2361	2420	2355	2504	2820	4065	4679	2492	2582	2392	2643	2751	2607
109386	542775	204	109386	85:154.0 86:147.0 89:833.0 91:127.0 94:33.0 95:40.0 98:183.0 99:112.0 100:268.0 101:919.0 102:125.0 103:4123.0 104:411.0 105:159.0 110:296.0 113:77.0 114:97.0 115:131.0 116:352.0 117:3335.0 118:304.0 119:258.0 129:917.0 130:319.0 131:918.0 132:80.0 133:1729.0 134:292.0 144:52.0 147:5348.0 148:1055.0 149:274.0 151:36.0 157:297.0 158:223.0 159:40.0 163:57.0 168:35.0 172:786.0 173:181.0 175:93.0 177…					94	48	153	159	44	59	59	67	256	591	531	365	483	479	202	74	148	135	600	609	216	352	284	249
108145	438056	191	108145	86:20.0 88:60.0 89:73.0 91:76.0 92:34.0 99:27.0 101:78.0 102:88.0 103:859.0 104:48.0 105:96.0 106:32.0 108:31.0 110:766.0 113:49.0 114:47.0 115:232.0 116:350.0 117:127.0 118:216.0 119:50.0 120:62.0 126:31.0 127:53.0 130:179.0 131:234.0 132:41.0 133:224.0 134:704.0 135:69.0 136:62.0 137:33.0 140:104.0 141:27.0 142:24.0 143:47.0 144:106.0 145:18.0 147:2548.0 148:405.0 149:149.0 150:19.0 151:118.0 1…					462	409	812	743	348	562	562	401	521	431	364	406	579	495	449	433	662	620	414	433	743	785	501	559
108052	272638	157	108052	85:837.0 86:1915.0 87:766.0 88:203.0 89:928.0 96:27.0 98:153.0 99:377.0 104:514.0 106:27.0 111:224.0 113:230.0 114:162.0 115:5238.0 116:491.0 118:24.0 119:635.0 121:114.0 125:92.0 128:44.0 134:137.0 139:176.0 140:87.0 141:1212.0 143:79.0 155:49.0 157:3500.0 158:422.0 159:257.0 171:109.0 173:70.0 185:1693.0 186:150.0 188:67.0 191:32.0 205:29.0 212:13.0 224:15.0 270:13.0 277:20.0 281:32.0 353:27.0 …					1144	930	1715	1798	989	1360	1357	1068	1316	1162	923	1070	1200	1287	1268	1329	1445	1526	972	1064	1592	1656	1199	1227
106936	238992	244	106936	89:281.0 90:73.0 91:107.0 94:27.0 96:263.0 97:321.0 98:50.0 100:123.0 103:295.0 104:168.0 105:568.0 106:201.0 107:219.0 115:502.0 116:128.0 117:135.0 119:277.0 120:233.0 121:220.0 124:360.0 126:387.0 133:1266.0 134:130.0 135:434.0 136:99.0 137:370.0 138:21.0 147:304.0 149:328.0 151:3191.0 152:1361.0 153:386.0 154:35.0 155:71.0 163:41.0 174:105.0 176:31.0 177:122.0 178:243.0 179:98.0 193:51.0 194:…					205	176	272	331	80	236	227	179	234	208	154	112	179	169	236	157	166	374	94	115	206	251	232	220
106475	302194	188	106475	85:717.0 86:2244.0 87:1586.0 88:1440.0 89:15218.0 90:1316.0 91:758.0 93:55.0 94:30.0 95:138.0 96:357.0 97:656.0 98:2681.0 99:678.0 100:3554.0 101:1525.0 102:2050.0 103:2646.0 104:1349.0 105:1668.0 106:319.0 108:158.0 109:38.0 110:57.0 111:64.0 112:112.0 113:635.0 114:1351.0 115:1897.0 116:3975.0 117:2205.0 118:958.0 119:5949.0 120:743.0 121:531.0 122:75.0 123:65.0 124:31.0 127:214.0 128:531.0 129…					104	109	950	585	74	174	222	413	240	228	156	297	480	530	164	445	246	335	263	241	951	832	466	258
106384	688880	189	106384	86:54.0 87:808.0 88:409.0 89:2017.0 90:163.0 93:66.0 94:94.0 96:69.0 97:320.0 98:52.0 99:261.0 100:149.0 101:2376.0 102:157.0 103:15676.0 104:1322.0 105:866.0 107:45.0 108:34.0 110:71.0 111:691.0 113:324.0 115:947.0 116:411.0 117:6093.0 118:457.0 119:684.0 120:92.0 121:68.0 127:181.0 128:43.0 129:4111.0 130:544.0 131:1444.0 132:285.0 133:5610.0 134:417.0 135:606.0 136:27.0 137:34.0 139:30.0 140:3…					446	1069	6224	5342	499	810	4204	5388	449	336	471	962	1480	1221	799	769	986	1070	652	762	4360	3729	1394	1281
105769	904828	361	105769	87:215.0 89:118.0 91:237.0 93:86.0 95:245.0 99:67.0 100:173.0 101:471.0 102:228.0 103:4933.0 104:501.0 105:315.0 106:95.0 109:91.0 111:214.0 112:60.0 113:182.0 114:139.0 115:238.0 116:364.0 117:848.0 122:21.0 123:19.0 124:47.0 125:21.0 126:174.0 128:20.0 129:3118.0 130:426.0 131:854.0 132:175.0 133:1388.0 135:231.0 136:31.0 139:170.0 141:72.0 142:179.0 143:426.0 144:148.0 145:143.0 147:4914.0 148…					61	74	63	121	67	49	74	79	612	659	165	139	216	192	274	261	411	433	190	192	238	256	235	227
105164	449834	228	105164	93:40.0 94:33.0 95:50.0 96:125.0 97:231.0 98:68.0 99:175.0 100:110.0 107:55.0 108:153.0 109:55.0 110:2587.0 111:131.0 112:44.0 116:81.0 118:34.0 120:78.0 121:62.0 122:57.0 123:36.0 124:29.0 125:45.0 127:268.0 134:587.0 135:97.0 136:646.0 137:64.0 141:91.0 143:73.0 146:40.0 150:29.0 151:43.0 152:29.0 153:20.0 155:78.0 156:48.0 157:2404.0 158:295.0 159:100.0 160:32.0 162:54.0 164:56.0 166:23.0 168:…					1278	1017	1925	1891	1007	1416	1421	1251	1265	1203	1042	1186	1334	1343	1370	1146	1629	1717	1119	1030	1855	1732	1375	1316
105122	370508	191	105122	85:330.0 86:110.0 87:183.0 88:52.0 89:1448.0 90:165.0 91:630.0 92:60.0 93:425.0 94:94.0 95:1260.0 96:1451.0 97:7595.0 98:682.0 99:176.0 100:287.0 101:175.0 103:1488.0 104:72.0 105:270.0 107:107.0 108:33.0 109:175.0 111:422.0 112:110.0 113:222.0 114:42.0 115:272.0 117:847.0 118:77.0 119:133.0 120:78.0 121:130.0 122:27.0 123:63.0 125:24.0 128:18.0 129:689.0 130:78.0 131:1504.0 132:140.0 133:1001.0 …					3898	4291	5321	4724	2398	3836	3718	2960	5794	4805	1663	2350	4127	3867	4028	5346	5732	6229	2224	2181	5320	5154	5008	4302
105086	896838	217	105086	85:647.0 86:155.0 87:276.0 88:429.0 89:1741.0 90:231.0 91:214.0 92:124.0 94:158.0 96:109.0 97:1881.0 98:392.0 99:806.0 100:101.0 101:2372.0 102:667.0 103:15920.0 104:3063.0 105:861.0 106:198.0 108:84.0 109:916.0 110:219.0 111:682.0 113:739.0 114:212.0 115:765.0 116:943.0 117:5962.0 118:637.0 119:668.0 120:102.0 125:168.0 126:158.0 127:1779.0 128:270.0 129:13038.0 130:1802.0 131:2962.0 132:630.0 1…					91	68	110	135	60	100	94	80	799	427	1873	316	186	305	268	297	314	247	157	262	104	198	246	1263
104106	346073	85	104106	85:5443.0 86:334.0 87:93.0 89:118.0 94:39.0 95:86.0 96:241.0 97:304.0 98:252.0 99:1015.0 100:39.0 102:67.0 107:35.0 111:98.0 112:53.0 113:183.0 115:77.0 117:134.0 133:467.0 135:53.0 140:69.0 141:253.0 142:79.0 144:74.0 147:520.0 149:71.0 154:59.0 155:143.0 156:25.0 157:161.0 158:267.0 159:30.0 160:58.0 163:18.0 167:56.0 175:26.0 182:48.0 185:144.0 189:54.0 194:22.0 198:24.0 208:40.0 212:48.0 213:…					2286	2359	3513	2661	2005	2570	2380	1802	2460	2315	1870	1650	2840	2564	2341	2809	2794	3402	2060	1932	3240	2976	2471	2250
103690	350735	258	103690	86:635.0 87:378.0 89:163.0 91:134.0 92:160.0 94:54.0 95:880.0 96:1372.0 97:224.0 98:132.0 99:688.0 101:456.0 102:18.0 103:154.0 111:252.0 114:37.0 115:247.0 118:22.0 119:107.0 121:74.0 125:188.0 126:175.0 127:764.0 128:231.0 129:119.0 130:206.0 131:192.0 132:47.0 133:461.0 134:170.0 135:138.0 136:15.0 139:76.0 141:90.0 142:26.0 144:39.0 145:54.0 147:6460.0 148:707.0 149:614.0 150:79.0 151:148.0 1…					842	728	1265	1284	590	966	979	799	859	737	609	749	809	935	911	846	1066	1053	665	684	1204	1144	890	896
103476	475437	141	103476	86:692.0 87:107.0 91:59.0 96:1137.0 97:1798.0 99:117.0 103:173.0 105:59.0 111:65.0 112:145.0 114:67.0 115:99.0 116:113.0 125:27.0 126:92.0 139:96.0 141:21488.0 142:1490.0 153:58.0 163:206.0 171:22.0 176:16.0 185:48.0 186:63.0 187:18.0 196:12.0 201:15.0 207:59.0 209:28.0 210:268.0 214:22.0 217:29.0 223:25.0 236:13.0 306:20.0 321:18.0 357:15.0 371:17.0 373:13.0 379:12.0 381:15.0 385:17.0 437:13.0 4…					1658	1511	2187	2309	1426	1536	1802	1328	2983	2134	1306	1771	1697	1630	1953	1993	2733	2790	1327	1252	2011	2326	2703	1936
103390	206223	107	103390	85:1014.0 86:1674.0 87:2803.0 88:2002.0 89:1014.0 90:446.0 91:1243.0 92:1452.0 95:578.0 96:896.0 97:487.0 98:348.0 99:38.0 100:1942.0 101:427.0 102:870.0 103:2159.0 104:832.0 105:1071.0 106:2010.0 107:8656.0 108:776.0 109:564.0 110:4290.0 112:69.0 113:445.0 114:45.0 115:768.0 116:363.0 117:1104.0 119:786.0 120:282.0 122:61.0 124:46.0 125:181.0 126:1777.0 127:8065.0 128:42.0 130:16023.0 131:6502.0…					925	130	1093	841	394	934	948	281	772	320	1701	640	1041	676	744	743	985	1090	745	716	1221	504	812	297
103102	373630	117	103102	85:170.0 86:454.0 87:71.0 88:270.0 89:233.0 91:379.0 93:134.0 94:39.0 95:611.0 96:448.0 101:493.0 105:429.0 106:76.0 107:758.0 108:38.0 113:39.0 115:182.0 116:906.0 117:16696.0 118:1334.0 119:552.0 124:148.0 125:28.0 128:33.0 129:4186.0 130:401.0 131:4101.0 132:2979.0 133:842.0 143:19.0 145:3295.0 146:466.0 147:86.0 150:17.0 155:313.0 157:275.0 168:42.0 169:27.0 172:63.0 199:6183.0 200:657.0 201:…					668	611	1113	1373	590	841	870	784	737	610	644	735	784	693	734	870	993	875	625	597	1053	957	822	809
102978	419729	95	102978	85:68.0 87:219.0 91:168.0 93:80.0 94:181.0 95:3706.0 96:504.0 97:192.0 99:95.0 105:98.0 107:79.0 109:33.0 111:143.0 112:60.0 113:460.0 115:115.0 117:130.0 118:20.0 119:116.0 120:21.0 121:74.0 122:41.0 123:100.0 124:324.0 125:128.0 127:266.0 131:604.0 133:515.0 134:113.0 137:14.0 139:58.0 140:32.0 141:1402.0 142:232.0 143:818.0 147:8046.0 148:992.0 149:532.0 150:39.0 151:101.0 152:66.0 153:71.0 15…					310	306	656	597	274	380	433	356	409	373	261	296	373	407	382	393	453	459	325	325	577	320	416	338
102616	280925	171	102616	85:708.0 86:3265.0 87:418.0 88:815.0 90:219.0 94:35.0 95:167.0 97:274.0 98:60.0 99:279.0 101:393.0 102:77.0 103:1767.0 104:272.0 105:289.0 109:35.0 110:118.0 111:151.0 112:53.0 113:717.0 114:98.0 115:257.0 116:105.0 118:91.0 125:270.0 128:65.0 129:595.0 130:294.0 131:153.0 134:336.0 140:401.0 141:291.0 142:75.0 143:128.0 144:17.0 146:151.0 155:110.0 156:233.0 157:53.0 161:23.0 167:121.0 170:162.0…					745	402	504	681	617	760	395	345	848	419	271	376	410	406	761	428	1111	1060	313	327	621	619	713	739
100768	350637	188	100768	86:2466.0 87:329.0 88:149.0 94:21.0 95:301.0 96:503.0 100:797.0 101:1256.0 102:47.0 103:255.0 104:70.0 111:226.0 113:168.0 114:499.0 115:397.0 116:261.0 117:140.0 123:26.0 125:98.0 127:74.0 128:77.0 129:160.0 130:401.0 131:244.0 133:327.0 134:105.0 135:134.0 137:77.0 139:23.0 142:32.0 143:97.0 144:759.0 145:71.0 146:52.0 147:4115.0 148:374.0 149:257.0 151:64.0 153:416.0 154:18.0 155:425.0 156:9.0…					226	136	385	313	166	127	229	234	236	295	200	262	240	175	256	212	233	293	196	176	343	173	238	247
100248	869065	160	100248	86:29.0 89:362.0 100:321.0 101:531.0 103:1674.0 105:239.0 113:17.0 114:120.0 116:83.0 117:780.0 118:73.0 122:2.0 127:27.0 128:53.0 129:884.0 130:76.0 139:1.0 142:54.0 143:102.0 144:78.0 145:23.0 147:3245.0 156:31.0 157:728.0 158:122.0 160:2846.0 161:182.0 162:57.0 164:22.0 165:25.0 166:34.0 169:70.0 170:23.0 172:34.0 174:30.0 177:38.0 183:5.0 188:28.0 189:229.0 190:59.0 191:571.0 192:236.0 193:17…					76	67	129	135	39	61	72	46	1435	1603	463	390	504	464	565	517	526	532	506	461	349	433	583	557
95552	265555	189	95552	87:1185.0 90:376.0 91:519.0 92:43.0 93:56.0 97:189.0 102:483.0 103:2042.0 104:683.0 107:414.0 108:114.0 109:122.0 111:58.0 113:251.0 114:172.0 117:3419.0 118:1383.0 119:684.0 121:37.0 122:34.0 123:42.0 124:80.0 127:877.0 128:272.0 131:3065.0 132:1720.0 133:6525.0 135:307.0 136:145.0 143:147.0 145:63.0 147:43221.0 148:8272.0 149:4155.0 150:385.0 151:391.0 152:44.0 153:48.0 155:36.0 156:36.0 158:83…					480	343	584	659	377	459	527	404	402	335	389	392	476	494	518	445	575	748	355	311	616	650	482	498
94922	272417	115	94922	85:4.0 86:16.0 87:92.0 93:8.0 95:2.0 96:1.0 98:3.0 100:26.0 101:7.0 104:7.0 109:4.0 113:3.0 114:147.0 115:861.0 116:49.0 117:23.0 127:24.0 129:281.0 130:36.0 133:44.0 134:8.0 142:2.0 143:2.0 147:129.0 152:1.0 153:3.0 159:3.0 168:1.0 177:3.0 181:1.0 182:2.0 184:12.0 189:2.0 191:59.0 192:4.0 193:4.0 197:2.0 198:1.0 199:1.0 200:2.0 202:1.0 204:2.0 205:1.0 206:1.0 207:237.0 208:41.0 209:26.0 212:1.0 …					305	246	1372	823	261	457	618	551	816	655	545	627	813	741	939	860	547	559	969	533	1749	1075	633	648
89383	359248	85	89383	85:6223.0 86:181.0 94:42.0 95:31.0 96:83.0 97:194.0 99:121.0 100:39.0 102:35.0 103:42.0 109:50.0 110:79.0 111:54.0 112:31.0 113:20.0 114:30.0 127:3120.0 128:171.0 133:22.0 135:15.0 146:14.0 147:186.0 149:65.0 158:175.0 177:46.0 181:51.0 195:12.0 196:56.0 199:26.0 205:24.0 222:26.0 223:50.0 260:19.0 264:21.0 265:23.0 294:36.0 295:41.0 310:37.0 355:22.0 359:21.0 394:21.0 404:15.0 458:30.0 475:27.0					698	686	1338	1003	672	982	946	647	886	973	785	694	1125	974	855	985	1109	1346	842	809	1372	1159	881	873
89211	694902	187	89211	85:175.0 86:82.0 87:233.0 88:131.0 89:1480.0 91:36.0 96:174.0 97:286.0 100:300.0 101:1727.0 102:60.0 103:2277.0 104:279.0 105:452.0 109:79.0 113:140.0 114:354.0 115:399.0 116:670.0 117:1457.0 118:59.0 119:36.0 120:45.0 125:27.0 126:157.0 127:246.0 128:165.0 129:2196.0 130:112.0 131:665.0 133:1322.0 134:118.0 135:156.0 138:149.0 140:90.0 141:20.0 143:682.0 144:130.0 145:565.0 146:114.0 148:148.0 1…					77	76	316	221	72	72	147	134	692	596	730	1132	1503	119	1003	788	196	279	506	453	1791	2002	1075	801
89204	665292	130	89204	85:4631.0 86:2492.0 87:5432.0 88:6955.0 89:62255.0 90:5591.0 91:3946.0 92:118.0 93:441.0 94:1801.0 95:873.0 96:1650.0 97:1273.0 98:1866.0 99:5035.0 100:9528.0 101:25276.0 102:4703.0 103:166038.0 104:16160.0 105:13110.0 106:1198.0 107:807.0 108:480.0 110:1067.0 111:2944.0 112:2450.0 113:4241.0 114:11751.0 115:8136.0 116:12036.0 117:71768.0 118:7689.0 119:8966.0 120:999.0 121:607.0 122:722.0 123:32…					1998	107	4718	4679	1860	212	90	2936	37309	36018	31041	28756	41822	37239	29482	25647	7241	8441	36111	38407	21359	21821	23572	20795
89201	667727	143	89201	85:2983.0 86:1661.0 88:2435.0 89:73813.0 90:6037.0 91:3759.0 95:2937.0 96:1096.0 97:825.0 99:3653.0 100:10363.0 101:30090.0 102:3695.0 103:86296.0 104:7096.0 105:4299.0 106:485.0 107:1131.0 108:837.0 110:2978.0 111:4972.0 112:1585.0 113:4525.0 114:15685.0 115:11438.0 116:12441.0 117:66491.0 118:6377.0 119:10848.0 120:1092.0 122:756.0 124:1860.0 125:633.0 126:4390.0 127:4223.0 128:4362.0 129:42939…					21062	18125	36462	36501	17174	23869	25012	22168	136052	63653	104808	109710	125888	113463	96627	83306	17609	18682	121256	120622	82585	81798	135414	122495
88847	927039	217	88847	89:3.0 99:8.0 100:13.0 101:182.0 103:2816.0 104:149.0 105:95.0 115:42.0 117:341.0 126:1.0 129:637.0 133:426.0 140:32.0 142:101.0 144:6.0 147:554.0 156:20.0 157:115.0 160:8.0 163:138.0 165:14.0 169:276.0 172:29.0 173:91.0 177:16.0 179:123.0 189:226.0 190:4.0 191:176.0 192:33.0 194:12.0 204:15.0 205:234.0 215:21.0 217:3737.0 218:620.0 219:288.0 222:38.0 223:15.0 230:101.0 231:31.0 243:43.0 244:9.0 …					92	89	157	73	51	74	94	80	719	923	578	347	375	309	366	349	398	389	736	774	317	457	425	405
88583	298433	131	88583	89:221.0 95:117.0 99:240.0 101:92.0 111:134.0 113:31.0 114:51.0 115:1320.0 116:124.0 117:184.0 128:45.0 130:99.0 131:9476.0 132:1299.0 133:424.0 134:39.0 139:48.0 145:22.0 147:1956.0 148:532.0 149:259.0 155:38.0 157:53.0 162:29.0 165:13.0 177:73.0 187:8.0 219:56.0 236:29.0 244:43.0 245:33.0 246:23.0 332:18.0 446:18.0 455:23.0 458:33.0					13626	14398	32911	26422	9239	13947	20583	17455	14289	15299	15239	16867	19897	21469	13730	17526	16434	19157	17644	16443	25011	27139	14866	13512
88502	246645	85	88502	85:3100.0 86:484.0 87:204.0 88:121.0 89:74.0 91:1.0 92:1.0 93:5.0 95:73.0 97:386.0 98:218.0 99:325.0 100:177.0 101:83.0 102:220.0 103:37.0 104:25.0 105:174.0 106:66.0 107:95.0 110:312.0 111:2.0 112:152.0 113:376.0 115:46.0 117:94.0 122:6.0 126:260.0 127:640.0 128:18.0 130:268.0 131:538.0 132:159.0 133:206.0 134:333.0 135:60.0 141:11.0 142:19.0 144:17.0 145:6.0 147:8144.0 148:1038.0 149:431.0 150:…					4229	2875	6252	5272	3263	3823	4662	3511	4234	3715	3080	3244	4874	4592	4157	5080	4641	6938	3771	2884	6609	6290	4486	4199
87877	330723	110	87877	88:1346.0 91:1172.0 92:110.0 94:114.0 96:361.0 97:328.0 101:3432.0 105:482.0 106:56.0 107:368.0 108:258.0 110:12556.0 111:1027.0 112:449.0 115:1599.0 116:8192.0 118:316.0 119:294.0 120:319.0 121:239.0 122:57.0 123:89.0 125:191.0 127:497.0 129:9747.0 130:3571.0 131:2130.0 133:2400.0 134:4597.0 135:513.0 136:2722.0 137:268.0 140:37.0 142:440.0 143:952.0 144:3835.0 145:322.0 149:1942.0 151:303.0 152…					438	393	740	666	346	488	25	265	491	536	642	580	520	463	471	502	478	603	579	548	664	553	680	330
85106	813122	174	85106	85:253.0 86:4976.0 87:513.0 88:308.0 89:69.0 90:642.0 91:438.0 93:60.0 97:258.0 98:101.0 99:191.0 100:2197.0 101:461.0 102:359.0 103:304.0 104:57.0 105:213.0 106:139.0 108:43.0 109:35.0 110:524.0 112:394.0 113:108.0 114:154.0 115:173.0 116:162.0 117:194.0 119:73.0 120:85.0 128:201.0 130:738.0 131:579.0 132:333.0 134:533.0 135:93.0 136:20.0 140:6882.0 141:290.0 142:113.0 144:82.0 146:276.0 148:157…					70	45	66	190	58	92	57	66	266	373	448	379	194	180	269	315	281	366	403	420	316	228	373	368
84181	589628	217	84181	85:592.0 86:78.0 87:91.0 88:97.0 91:130.0 93:21.0 95:93.0 96:123.0 98:37.0 99:476.0 100:278.0 101:1189.0 102:139.0 103:1346.0 104:73.0 105:111.0 108:24.0 109:318.0 111:111.0 113:265.0 115:316.0 116:429.0 117:491.0 118:94.0 119:144.0 121:121.0 122:43.0 123:34.0 124:29.0 127:232.0 128:245.0 129:2914.0 130:203.0 131:461.0 132:112.0 133:3050.0 134:254.0 135:238.0 137:16.0 138:15.0 139:94.0 141:404.0 …					134	75	107	114	69	118	82	100	4156	5186	2105	1556	1661	1757	969	1431	900	1096	2135	2450	1113	934	1003	994
49400	561303	85	49400	85:20064.0 86:1253.0 94:12.0 95:96.0 96:179.0 97:456.0 98:978.0 99:6866.0 100:438.0 104:205.0 110:143.0 111:561.0 112:411.0 113:3569.0 114:374.0 121:35.0 124:78.0 125:597.0 126:452.0 127:1858.0 128:161.0 139:120.0 140:546.0 141:1265.0 142:137.0 143:29.0 150:30.0 153:18.0 154:14.0 155:165.0 156:12.0 157:55.0 168:178.0 169:602.0 170:77.0 172:27.0 179:4.0 182:4.0 183:387.0 192:4.0 196:14.0 197:91.0 …					571	454	910	983	558	717	645	612	666	674	498	535	927	673	661	616	686	958	516	687	1272	827	571	643
48480	1009858	217	48480	88:12.0 89:338.0 92:57.0 103:2317.0 104:108.0 114:16.0 117:308.0 119:50.0 125:183.0 126:33.0 128:11.0 130:117.0 131:132.0 133:358.0 137:12.0 142:13.0 143:104.0 147:1590.0 148:227.0 149:103.0 163:22.0 166:569.0 167:40.0 168:95.0 169:35.0 192:16.0 199:5.0 204:30.0 205:112.0 217:1152.0 218:95.0 219:20.0 227:9.0 231:10.0 241:33.0 253:12.0 277:26.0 281:18.0 291:33.0 307:173.0 308:36.0 309:25.0 312:4.0…					146	247	1441	1093	151	230	924	1293	161	195	222	303	394	297	276	185	264	249	198	206	718	540	332	270
48428	337072	85	48428	85:20646.0 86:1610.0 89:140.0 91:94.0 96:225.0 97:275.0 98:1946.0 99:5359.0 112:1028.0 113:1679.0 114:442.0 119:114.0 125:150.0 126:649.0 127:2251.0 128:89.0 139:77.0 140:290.0 141:1361.0 142:183.0 147:4972.0 155:1244.0 156:116.0 157:242.0 167:6.0 171:8975.0 172:1467.0 173:1251.0 175:10.0 183:34.0 189:1652.0 198:17.0 199:10.0 204:58.0 210:13.0 216:4.0 220:6.0 224:3.0 243:11.0 252:9.0 257:3.0 259:…					829	705	1682	1227	647	1028	968	892	872	925	746	727	1073	877	1203	982	1163	1345	714	628	1604	1340	921	933
47170	763143	99	47170	85:95924.0 86:6776.0 87:202.0 90:25.0 92:62.0 95:596.0 96:567.0 97:3843.0 98:2622.0 99:43130.0 100:3117.0 101:158.0 107:75.0 108:32.0 109:743.0 110:2663.0 111:8705.0 112:7237.0 113:24208.0 114:2597.0 123:57.0 124:874.0 125:5604.0 126:4432.0 127:17149.0 128:1682.0 129:185.0 136:17.0 139:690.0 140:470.0 141:8389.0 142:1105.0 153:893.0 154:1635.0 155:8864.0 156:997.0 157:19.0 164:15.0 167:243.0 168:…					403	341	541	599	298	399	336	271	128	416	179	347	479	429	434	411	486	405	301	235	483	485	523	568
46413	578778	85	46413	85:41368.0 86:2093.0 87:6.0 91:144.0 95:427.0 97:2870.0 98:929.0 99:13284.0 100:605.0 107:29.0 109:111.0 110:756.0 111:3036.0 112:2017.0 113:8343.0 114:636.0 120:12.0 123:47.0 124:73.0 125:1064.0 126:1515.0 127:4805.0 128:580.0 139:159.0 140:227.0 141:1963.0 142:70.0 152:9.0 153:212.0 154:335.0 155:1907.0 156:326.0 157:33.0 160:99.0 166:17.0 167:34.0 168:215.0 169:1060.0 170:105.0 173:28.0 183:15…					415	396	813	720	387	547	535	487	643	737	490	540	725	562	550	551	627	738	452	508	742	706	520	638
46224	344140	201	46224	97:1.0 109:91.0 127:48.0 129:967.0 143:56.0 145:194.0 157:29.0 169:27.0 187:35.0 199:24.0 201:1418.0 202:190.0 203:83.0 204:99.0 215:15.0 261:184.0 263:31.0 293:38.0 324:13.0 328:6.0 330:22.0 338:12.0 342:7.0 365:5.0 370:3.0 374:5.0 383:8.0 436:5.0 463:10.0 470:6.0 483:3.0 490:6.0 491:2.0 498:6.0					1018	802	1157	1179	626	855	843	688	1013	613	953	834	830	791	696	873	2394	926	712	582	1790	1016	789	767
46128	841283	159	46128	85:2232.0 87:66.0 88:99.0 89:295.0 91:1008.0 92:87.0 94:347.0 95:2663.0 96:791.0 97:1793.0 98:128.0 101:48.0 102:15.0 103:731.0 104:105.0 106:86.0 107:238.0 108:229.0 109:953.0 110:157.0 111:326.0 113:722.0 115:634.0 116:85.0 117:495.0 120:74.0 122:20.0 123:233.0 125:186.0 128:70.0 129:2121.0 130:270.0 131:1522.0 132:144.0 133:42.0 134:36.0 135:206.0 136:83.0 138:71.0 141:237.0 143:245.0 144:1537…					331	289	506	390	329	428	386	385	341	456	333	80	511	363	394	464	500	487	75	358	144	513	387	353
44230	269719	191	44230	85:204.0 86:4155.0 87:1605.0 88:836.0 89:8093.0 90:986.0 91:607.0 92:74.0 94:97.0 98:2292.0 99:2535.0 100:47012.0 101:5119.0 102:2494.0 103:7520.0 104:2302.0 105:893.0 106:313.0 107:2285.0 108:273.0 110:2535.0 111:281.0 112:195.0 113:315.0 114:1925.0 115:2868.0 116:1123.0 117:1878.0 118:559.0 119:2217.0 120:152.0 121:173.0 122:567.0 123:419.0 124:150.0 125:298.0 126:1065.0 127:2557.0 128:2546.0 1…					4895	3701	7419	4368	4127	5355	4250	4600	4528	3503	2534	4131	3900	3985	5343	4823	6069	5836	1622	2465	5913	5859	4556	4842
43580	798275	117	43580	86:419.0 87:3105.0 88:1468.0 89:1582.0 91:51.0 100:10.0 101:4289.0 102:379.0 103:6657.0 104:468.0 107:139.0 114:32.0 115:207.0 116:7518.0 117:18512.0 118:2202.0 119:932.0 131:325.0 144:26.0 145:422.0 147:1133.0 159:56.0 160:56.0 161:2810.0 162:325.0 163:160.0 174:32.0 175:134.0 184:140.0 189:64.0 191:325.0 192:30.0 205:164.0 206:60.0 207:136.0 216:29.0 221:64.0 225:14.0 231:9.0 233:39.0 235:115.0…					371	193	465	596	345	339	463	355	550	625	292	342	362	359	950	401	765	579	382	327	601	411	721	345
42357	701804	116	42357	86:39.0 87:1459.0 88:2030.0 89:985.0 100:256.0 101:3713.0 102:171.0 103:5790.0 104:131.0 105:189.0 106:88.0 107:104.0 108:288.0 110:83.0 112:98.0 114:36.0 115:85.0 116:7137.0 117:14047.0 118:1709.0 119:806.0 133:244.0 142:1.0 145:314.0 147:1682.0 148:212.0 158:22.0 159:8.0 161:1930.0 162:222.0 163:55.0 170:41.0 175:7.0 180:31.0 184:106.0 191:447.0 196:20.0 205:65.0 212:7.0 231:78.0 235:122.0 238:…					458	220	865	675	366	562	576	291	1436	2124	746	1306	547	935	1676	710	1040	786	908	899	770	871	1342	373
42187	243240	187	42187	87:83.0 88:14.0 89:1292.0 90:128.0 91:88.0 92:533.0 93:434.0 99:19.0 101:139.0 102:113.0 103:5632.0 104:701.0 105:51.0 109:32.0 110:507.0 111:185.0 112:288.0 114:112.0 115:478.0 117:499.0 118:48.0 119:469.0 120:29.0 122:14.0 123:25.0 130:1625.0 132:262.0 133:76.0 134:1562.0 143:709.0 144:90.0 146:920.0 151:9.0 157:41.0 160:35.0 163:3.0 170:23.0 184:103.0 187:2401.0 188:403.0 189:65.0 191:216.0 19…					965	663	1356	1373	840	884	911	760	821	815	691	860	896	964	962	1003	717	1355	738	585	1381	1381	970	978
42161	244366	85	42161	85:24202.0 86:788.0 88:560.0 89:424.0 90:252.0 94:124.0 96:366.0 97:252.0 98:1770.0 99:2309.0 101:386.0 103:619.0 104:143.0 105:92.0 109:278.0 110:1166.0 111:276.0 112:1269.0 113:2669.0 125:49.0 126:563.0 127:2537.0 128:73.0 130:987.0 134:1234.0 136:122.0 137:24.0 138:72.0 139:33.0 141:143.0 143:25.0 145:87.0 149:242.0 151:93.0 152:49.0 154:34.0 155:929.0 156:142.0 157:110.0 160:16.0 162:7.0 164:…					949	725	1578	1308	3263	969	1261	805	4285	1064	3111	3359	1171	1106	4157	1099	4766	1500	901	813	1437	1479	1006	4199
41938	272954	157	41938	85:290.0 89:587.0 90:186.0 91:323.0 99:2690.0 100:4927.0 104:21.0 106:231.0 107:1667.0 108:310.0 110:1074.0 111:235.0 113:80.0 114:11.0 118:472.0 119:290.0 120:161.0 127:399.0 129:129.0 130:1970.0 131:342.0 132:78.0 134:2706.0 136:47.0 139:183.0 140:21.0 141:972.0 143:329.0 144:1.0 146:328.0 147:69.0 152:1.0 157:2761.0 158:239.0 159:273.0 160:53.0 174:79.0 184:1523.0 185:1518.0 186:140.0 187:32.0…					1175	944	1703	1756	1025	1319	1303	1093	1355	1136	969	1118	1243	1232	1334	1287	1457	1568	984	1095	1653	1699	1223	1164
41866	593649	229	41866	85:738.0 86:1524.0 89:616.0 90:19.0 91:2051.0 92:562.0 93:17.0 94:1246.0 95:249.0 97:984.0 98:601.0 99:534.0 100:735.0 101:1017.0 102:264.0 105:153.0 106:85.0 108:6315.0 109:4930.0 110:4190.0 111:3692.0 112:1023.0 113:264.0 114:265.0 117:2434.0 118:423.0 119:1050.0 121:3.0 122:6.0 123:14.0 124:121.0 125:813.0 126:5717.0 127:768.0 128:647.0 129:1837.0 130:621.0 131:1160.0 132:530.0 134:116.0 136:8…					261	210	179	474	54	296	119	271	371	74	68	92	253	52	122	90	110	517	94	227	457	279	79	244
41811	568579	197	41811	88:29.0 89:67.0 90:116.0 91:86.0 102:25.0 106:31.0 107:89.0 110:204.0 115:330.0 128:413.0 129:160.0 130:163.0 134:72.0 136:97.0 139:78.0 141:926.0 142:76.0 143:46.0 146:39.0 151:110.0 152:631.0 153:1022.0 154:368.0 155:1859.0 156:149.0 164:25.0 165:434.0 166:143.0 167:166.0 169:466.0 170:30.0 178:78.0 179:50.0 180:32.0 181:53.0 183:72.0 184:431.0 185:6.0 197:2385.0 198:383.0 212:1112.0 213:148.0 …					445	561	1147	1070	312	563	601	361	782	641	299	764	665	599	831	640	482	642	422	444	1093	719	520	495
41808	572340	197	41808	85:312.0 88:364.0 90:94.0 91:482.0 98:192.0 99:239.0 100:529.0 102:14.0 104:149.0 110:38.0 113:108.0 114:43.0 115:450.0 116:42.0 127:142.0 128:1050.0 129:445.0 130:417.0 131:64.0 132:47.0 134:568.0 136:27.0 139:63.0 141:1006.0 142:127.0 144:33.0 150:29.0 151:190.0 152:1109.0 153:1523.0 154:470.0 155:3178.0 156:459.0 163:66.0 164:68.0 165:780.0 166:281.0 167:341.0 168:86.0 169:338.0 170:100.0 171:…					560	485	1640	1521	420	765	811	500	1030	863	412	1012	718	881	1054	929	299	656	577	514	1376	857	672	617
41689	621573	160	41689	85:240.0 86:295.0 87:106.0 89:752.0 90:148.0 92:40.0 97:102.0 98:172.0 100:699.0 101:127.0 105:830.0 108:74.0 113:105.0 114:84.0 115:209.0 118:59.0 126:137.0 131:391.0 134:228.0 140:255.0 142:482.0 145:55.0 147:435.0 148:139.0 150:48.0 155:160.0 160:5305.0 161:680.0 162:238.0 163:84.0 164:27.0 171:141.0 173:93.0 174:51.0 188:12.0 204:74.0 215:49.0 216:136.0 231:131.0 243:49.0 246:58.0 247:26.0 25…					7197	10433	9816	9916	4552	9161	6372	6818	8110	13365	5833	4917	5191	5328	4917	5153	8256	8192	5536	5746	5282	6388	5278	5314
41688	397447	184	41688	85:2270.0 86:541.0 90:400.0 91:5068.0 92:3082.0 96:354.0 100:67.0 102:114.0 104:335.0 106:36.0 107:216.0 108:28.0 110:741.0 112:387.0 114:1496.0 116:312.0 119:181.0 120:877.0 121:88.0 122:28.0 124:90.0 126:279.0 134:278.0 135:111.0 137:25.0 138:69.0 140:29.0 141:79.0 142:37.0 143:206.0 153:50.0 154:31.0 155:31.0 156:30.0 157:120.0 158:89.0 161:212.0 166:43.0 167:57.0 168:124.0 169:92.0 170:392.0 …					302	297	569	451	341	391	421	358	295	282	241	287	348	333	354	373	381	454	322	262	536	461	434	389
34040	799067	217	34040	85:522.0 86:401.0 87:353.0 88:351.0 89:702.0 90:181.0 91:23.0 93:231.0 94:44.0 95:48.0 97:356.0 98:208.0 99:982.0 100:3856.0 101:1634.0 102:453.0 103:7279.0 104:737.0 105:408.0 106:506.0 107:184.0 108:4.0 109:165.0 110:223.0 111:720.0 112:223.0 113:747.0 114:223.0 115:460.0 116:704.0 117:1527.0 118:232.0 119:469.0 121:188.0 122:69.0 123:147.0 124:129.0 125:511.0 126:227.0 127:1986.0 128:360.0 129…					415	927	4085	4213	610	813	2831	2887	397	179	470	804	1029	1191	720	810	905	1023	558	697	2909	2860	1175	1026
33395	600646	292	33395	85:616.0 86:207.0 87:2219.0 88:1163.0 89:5624.0 90:423.0 94:72.0 95:228.0 97:61.0 98:73.0 99:1223.0 101:5928.0 102:6312.0 103:52195.0 104:4321.0 105:2326.0 106:135.0 109:48.0 110:198.0 111:887.0 112:397.0 113:709.0 114:321.0 115:1758.0 116:1769.0 117:29386.0 118:2852.0 119:2684.0 120:66.0 121:105.0 125:323.0 126:95.0 127:321.0 128:195.0 129:11051.0 130:4998.0 131:8262.0 132:1383.0 133:15398.0 134…					96	62	65	115	69	78	64	62	256	536	343	253	256	287	123	184	128	154	344	438	165	106	190	193
33282	599952	103	33282	85:440.0 86:438.0 87:859.0 88:1556.0 89:5716.0 90:673.0 91:388.0 93:21.0 94:15.0 95:109.0 96:719.0 97:181.0 98:533.0 99:586.0 100:773.0 101:3505.0 102:738.0 103:41399.0 104:4352.0 105:2182.0 106:77.0 108:305.0 109:41.0 110:300.0 111:158.0 112:137.0 113:396.0 114:622.0 115:769.0 116:1992.0 117:5822.0 118:711.0 119:701.0 120:126.0 121:63.0 123:8.0 124:688.0 125:69.0 126:1047.0 128:434.0 129:3023.0 …					580	530	162	381	256	670	251	247	6490	8130	4536	3325	3162	3390	2498	2789	2472	2656	3643	4241	1358	1302	2229	2167
31764	611255	214	31764	89:3473.0 99:247.0 100:219.0 101:1081.0 102:293.0 103:6473.0 104:566.0 108:205.0 113:149.0 115:231.0 116:388.0 117:1212.0 118:165.0 119:302.0 120:41.0 121:36.0 122:7.0 128:148.0 129:376.0 131:675.0 133:1749.0 135:116.0 137:25.0 140:36.0 143:211.0 145:43.0 147:4994.0 148:639.0 149:245.0 153:20.0 155:82.0 156:342.0 163:98.0 165:32.0 168:156.0 172:249.0 175:142.0 177:103.0 180:120.0 181:94.0 184:146…					74	54	159	112	41	158	85	33	276	495	236	201	214	54	270	148	131	190	283	219	156	217	181	159
31460	498973	85	31460	85:7344.0 86:438.0 90:24.0 92:46.0 97:293.0 99:1723.0 100:95.0 109:19.0 111:170.0 112:323.0 113:1173.0 114:57.0 115:66.0 116:71.0 121:29.0 124:25.0 125:120.0 126:407.0 127:795.0 128:69.0 130:129.0 140:78.0 141:125.0 144:18.0 149:80.0 152:13.0 155:114.0 156:88.0 159:164.0 160:39.0 168:33.0 169:186.0 193:63.0 197:26.0 242:22.0 255:28.0 275:13.0 300:14.0 301:14.0 307:13.0 322:20.0 340:12.0 352:15.0 …					606	517	1246	959	516	796	810	555	659	854	603	720	964	791	858	967	829	1070	737	770	1366	997	697	692
31408	424066	85	31408	85:7770.0 86:402.0 89:20.0 90:37.0 91:23.0 93:18.0 96:80.0 97:401.0 98:721.0 99:1470.0 100:163.0 101:35.0 102:25.0 105:30.0 108:20.0 109:25.0 110:22.0 111:82.0 112:424.0 113:525.0 114:52.0 118:10.0 119:25.0 122:20.0 125:80.0 126:298.0 127:373.0 128:62.0 132:23.0 136:27.0 137:32.0 139:29.0 140:225.0 141:156.0 142:49.0 143:18.0 144:17.0 146:16.0 151:15.0 154:58.0 155:132.0 156:22.0 157:21.0 158:29.…					651	628	1431	1396	591	809	1039	727	841	855	644	847	897	871	1047	885	1021	1121	714	706	1485	1060	844	828
31359	457416	85	31359	85:11849.0 86:655.0 88:52.0 89:28.0 93:38.0 96:103.0 97:434.0 98:390.0 99:2360.0 100:142.0 102:35.0 106:25.0 107:26.0 111:111.0 112:136.0 113:1106.0 114:97.0 119:28.0 120:27.0 122:15.0 123:25.0 124:126.0 125:346.0 127:778.0 128:67.0 129:145.0 138:32.0 139:73.0 140:166.0 141:429.0 142:7.0 143:17.0 144:49.0 149:42.0 154:22.0 155:88.0 164:16.0 166:14.0 168:94.0 169:377.0 175:54.0 182:86.0 183:210.0 …					789	752	1656	1484	830	1064	1300	896	1111	1130	931	975	1406	1222	1190	1034	1298	1681	853	1079	1651	1443	972	1019
31285	372067	85	31285	85:5721.0 96:247.0 97:319.0 98:138.0 99:847.0 112:103.0 113:200.0 117:88.0 129:92.0 131:88.0 140:31.0 141:326.0 148:284.0 155:164.0 203:36.0 208:17.0 219:49.0					966	795	1797	1558	848	1258	1582	992	1303	1355	917	1086	1476	1251	1217	1466	1579	1891	402	1173	1878	1566	1324	1206
31273	539268	85	31273	85:4918.0 86:130.0 96:59.0 97:133.0 98:115.0 99:1526.0 100:86.0 111:69.0 112:44.0 113:728.0 114:50.0 119:68.0 127:3.0 128:53.0 132:17.0 141:211.0 155:75.0 318:15.0 334:18.0 380:22.0 382:22.0 405:13.0 461:24.0 476:22.0					262	259	624	582	286	303	411	355	352	344	277	358	362	339	421	407	503	449	360	374	621	382	408	414
23635	308124	85	23635	85:3194.0 86:147.0 88:2.0 97:99.0 98:466.0 99:477.0 100:98.0 107:107.0 110:315.0 112:230.0 113:259.0 116:49.0 126:250.0 127:493.0 130:213.0 131:55.0 134:177.0 140:29.0 141:28.0 146:11.0 170:104.0 184:40.0 228:35.0 450:8.0					990	765	1671	1348	733	1025	1215	848	1133	939	865	919	1214	1141	1020	1055	1211	1637	945	936	1567	1555	932	1038
22965	541081	110	22965	85:31.0 86:23.0 88:24.0 89:31.0 90:21.0 91:118.0 92:30.0 94:27.0 95:162.0 97:27.0 98:88.0 100:38.0 102:4.0 104:13.0 106:26.0 107:56.0 108:61.0 109:29.0 110:3382.0 111:92.0 112:34.0 114:85.0 116:79.0 117:17.0 118:334.0 120:28.0 121:5.0 122:68.0 123:64.0 124:38.0 125:3.0 126:75.0 127:49.0 128:63.0 130:197.0 132:61.0 134:635.0 135:39.0 136:957.0 137:97.0 138:11.0 140:87.0 143:48.0 145:107.0 146:227.…					252	233	425	434	175	253	357	214	289	270	347	283	311	293	222	240	265	260	292	295	386	426	250	223
21885	837239	85	21885	85:1646.0 86:20.0 91:47.0 92:25.0 96:36.0 97:51.0 98:31.0 99:608.0 110:31.0 111:122.0 112:88.0 113:380.0 114:54.0 125:19.0 127:233.0 128:14.0 129:139.0 139:10.0 140:14.0 141:141.0 142:7.0 144:26.0 149:52.0 152:35.0 153:11.0 154:36.0 155:110.0 167:3.0 169:58.0 176:10.0 183:31.0 185:19.0 193:15.0 198:18.0 202:28.0 206:6.0 229:11.0 230:9.0 239:130.0 240:23.0 244:21.0 249:22.0 255:3.0 266:7.0 274:5.0…					709	464	1268	1216	607	728	843	659	687	850	624	616	871	672	866	536	792	852	595	721	1086	1129	731	1053
21763	794195	131	21763	85:9.0 91:19.0 97:46.0 103:102.0 106:21.0 107:3.0 131:1654.0 132:120.0 161:1.0 174:5.0 341:31.0					673	423	1001	877	517	682	856	621	691	799	709	127	770	669	796	785	733	952	111	703	245	1009	816	975
21666	822947	85	21666	85:2247.0 86:136.0 87:287.0 95:59.0 97:154.0 98:70.0 99:861.0 100:7.0 101:11.0 109:12.0 111:259.0 112:150.0 113:531.0 114:10.0 117:75.0 125:103.0 127:352.0 128:26.0 129:62.0 130:12.0 137:1.0 141:156.0 143:71.0 154:1.0 155:159.0 169:60.0 183:12.0 197:4.0 207:20.0 209:4.0 229:2.0 326:3.0 375:5.0					826	678	1219	1227	569	799	736	703	870	917	821	752	924	859	938	864	844	1066	762	807	1082	1139	784	906
21665	681364	85	21665	85:2619.0 86:142.0 97:104.0 98:33.0 99:979.0 100:26.0 111:153.0 112:96.0 113:602.0 114:8.0 125:32.0 126:99.0 127:297.0 141:157.0 154:5.0 155:97.0 159:2.0 169:56.0 173:10.0 182:1.0 183:10.0 197:14.0 199:2.0 210:2.0 211:3.0 321:14.0 333:22.0 345:2.0 348:2.0 375:14.0 405:1.0 437:10.0 446:10.0 465:19.0 485:5.0					1445	1103	2290	1920	1214	1449	1531	1288	2307	2762	1841	1879	2329	2130	1990	2218	2057	2650	1826	2000	2523	2299	1945	2274
18503	216075	246	18503	90:26.0 96:37.0 102:53.0 106:66.0 112:40.0 114:414.0 116:230.0 118:290.0 119:315.0 121:31.0 128:52.0 140:17.0 142:24.0 145:35.0 158:74.0 162:24.0 164:54.0 165:259.0 183:20.0 188:97.0 189:519.0 190:108.0 207:26.0 245:156.0 246:697.0 247:142.0 248:13.0 249:30.0 250:18.0 251:13.0 285:13.0 299:17.0 343:23.0 361:21.0 362:10.0 402:34.0 424:13.0 443:18.0					447	281	663	687	313	397	381	391	417	311	309	333	385	408	445	402	466	526	302	261	572	561	331	435
18403	705246	217	18403	85:846.0 86:289.0 87:1531.0 88:596.0 89:3210.0 90:289.0 91:66.0 95:221.0 96:79.0 97:201.0 98:32.0 99:801.0 100:109.0 101:2682.0 102:856.0 103:30289.0 104:2989.0 105:1481.0 106:101.0 107:124.0 111:148.0 112:21.0 113:779.0 114:68.0 115:1525.0 116:751.0 117:11172.0 118:1078.0 119:1298.0 120:18.0 121:29.0 125:63.0 127:573.0 128:152.0 129:3185.0 130:605.0 131:4657.0 132:821.0 133:9563.0 134:1451.0 135…					45	120	157	151	58	93	133	96	1150	655	545	433	275	479	285	763	247	94	761	429	486	147	344	221
18361	950622	361	18361	85:557.0 86:226.0 88:82.0 89:3038.0 90:162.0 91:104.0 92:13.0 93:46.0 94:31.0 95:28.0 97:166.0 98:112.0 99:302.0 100:785.0 101:2284.0 102:697.0 103:7672.0 104:696.0 105:1492.0 106:56.0 107:53.0 108:7.0 109:272.0 111:257.0 113:435.0 114:464.0 115:451.0 116:1087.0 117:4820.0 118:454.0 119:427.0 122:1.0 126:38.0 127:126.0 128:173.0 129:7322.0 130:1261.0 131:1922.0 132:177.0 133:3101.0 134:535.0 135:…					55	45	94	96	56	65	73	99	544	805	381	236	305	290	283	262	403	446	300	363	137	151	258	274
18347	477086	141	18347	95:13.0 106:21.0 107:25.0 110:21.0 111:18.0 112:2.0 113:318.0 114:21.0 123:53.0 125:56.0 132:1.0 141:2337.0 142:152.0 143:4.0 144:34.0 145:10.0 152:1.0 153:8.0 154:20.0 155:182.0 156:26.0 157:31.0 161:5.0 163:5.0 164:13.0 165:3.0 167:5.0 171:32.0 172:88.0 180:25.0 181:55.0 182:23.0 188:30.0 197:34.0 198:3.0 200:14.0 210:38.0 212:16.0 225:7.0 227:25.0 231:19.0 241:2.0 247:18.0 250:5.0 253:17.0 255…					1719	1543	2265	2272	1462	1593	1811	1378	3045	2153	1270	1711	1655	1710	1953	2014	2743	2827	1292	1236	2104	2432	2723	1918
17962	996010	85	17962	85:18857.0 86:1163.0 87:121.0 89:407.0 91:95.0 94:17.0 95:309.0 96:1323.0 97:4127.0 98:1411.0 99:6334.0 100:394.0 102:47.0 103:831.0 104:128.0 108:128.0 110:541.0 111:1815.0 112:615.0 113:3550.0 114:452.0 116:21.0 119:241.0 120:171.0 121:58.0 122:169.0 123:55.0 124:263.0 125:529.0 126:510.0 127:1974.0 128:62.0 129:808.0 133:301.0 134:350.0 137:86.0 138:183.0 139:386.0 140:537.0 141:1518.0 142:208…					271	304	515	247	212	201	331	187	293	373	185	288	416	300	237	341	419	382	354	341	567	494	454	247
17663	719173	204	17663	86:22.0 100:93.0 103:1177.0 106:5.0 117:552.0 127:148.0 129:1073.0 130:52.0 131:139.0 133:264.0 143:157.0 147:2197.0 148:382.0 149:5.0 157:139.0 163:6.0 169:43.0 171:20.0 189:353.0 190:49.0 191:498.0 192:97.0 193:67.0 194:16.0 203:32.0 204:4591.0 205:1087.0 206:292.0 207:207.0 208:115.0 215:36.0 217:1295.0 218:309.0 219:56.0 220:3.0 221:566.0 222:61.0 223:45.0 229:13.0 230:37.0 231:8.0 233:10.0 2…					94	71	237	159	76	78	157	123	476	959	1394	1153	636	649	354	333	338	252	1087	1261	770	927	363	456
17651	535097	275	17651	85:176.0 86:1.0 87:422.0 88:31.0 94:38.0 96:264.0 98:19.0 99:27.0 100:40.0 102:802.0 103:342.0 106:7.0 107:3.0 109:173.0 110:175.0 111:13.0 114:2.0 115:99.0 119:322.0 123:97.0 124:37.0 126:1.0 127:172.0 129:797.0 130:342.0 133:480.0 134:191.0 144:9.0 145:27.0 152:1.0 157:32.0 159:29.0 161:82.0 162:33.0 163:62.0 171:1.0 175:124.0 176:27.0 177:181.0 178:14.0 179:153.0 182:4.0 183:26.0 184:27.0 189:…					189	108	307	230	108	116	233	115	130	182	137	76	156	267	115	130	118	222	144	123	210	253	210	222
17250	727749	174	17250	85:85.0 86:1030.0 88:27.0 94:13.0 98:40.0 100:458.0 107:50.0 130:395.0 140:28.0 145:70.0 156:88.0 157:187.0 158:91.0 159:40.0 168:18.0 169:141.0 174:4087.0 175:640.0 176:248.0 177:42.0 179:261.0 182:8.0 192:3.0 212:1.0 217:15.0 222:20.0 227:6.0 228:4.0 229:30.0 231:15.0 237:102.0 238:9.0 248:12.0 250:11.0 252:16.0 261:28.0 262:35.0 264:120.0 266:4.0 279:29.0 280:20.0 282:23.0 290:42.0 292:16.0 29…					2206	1918	3134	3295	1653	2273	2504	2128	920	1103	1187	921	616	682	880	871	1102	1044	753	914	965	891	859	908
17068	265535	267	17068	88:160.0 90:21.0 91:50.0 93:208.0 94:26.0 96:136.0 97:614.0 98:540.0 99:75.0 100:107.0 103:81.0 104:65.0 105:43.0 106:34.0 107:295.0 108:87.0 109:40.0 112:30.0 114:30.0 116:484.0 117:40.0 118:113.0 119:48.0 121:2.0 123:25.0 124:31.0 125:95.0 126:104.0 130:309.0 131:506.0 134:807.0 135:20.0 136:6.0 138:14.0 139:14.0 140:18.0 141:4.0 142:21.0 144:44.0 145:133.0 146:538.0 147:1296.0 148:333.0 150:4.…					261	189	476	467	265	320	245	281	371	270	277	320	255	253	414	247	443	283	276	244	364	556	300	251
17044	984096	204	17044	85:343.0 86:118.0 89:238.0 91:670.0 92:87.0 93:907.0 94:123.0 95:906.0 96:217.0 97:126.0 98:49.0 99:619.0 101:689.0 102:230.0 103:8861.0 104:723.0 105:562.0 107:296.0 108:13.0 109:565.0 110:97.0 111:785.0 112:12.0 113:344.0 114:62.0 115:531.0 116:1012.0 117:2297.0 118:97.0 119:561.0 120:21.0 121:1156.0 122:121.0 123:81.0 125:265.0 127:278.0 128:52.0 129:3745.0 130:838.0 131:1127.0 132:127.0 133:2…					55	44	104	93	91	136	91	86	311	340	207	201	173	171	134	169	189	156	277	281	129	178	199	157
16879	906307	99	16879	85:45744.0 86:2701.0 87:217.0 88:6.0 89:1249.0 90:121.0 91:267.0 93:12.0 95:157.0 96:9.0 97:1467.0 98:1603.0 99:33605.0 100:2227.0 101:1428.0 102:94.0 103:10887.0 104:962.0 105:319.0 108:64.0 109:2543.0 110:183.0 111:642.0 112:102.0 113:381.0 114:87.0 115:201.0 116:974.0 117:4485.0 118:479.0 119:348.0 120:59.0 121:275.0 123:48.0 124:9.0 125:92.0 127:221.0 128:138.0 129:2121.0 130:393.0 131:441.0 …					193	128	237	384	222	109	257	194	298	100	218	234	248	103	280	150	304	322	169	242	259	154	268	264
16757	329669	277	16757	87:270.0 90:15.0 92:156.0 94:19.0 95:977.0 96:49.0 99:101.0 100:178.0 101:1067.0 102:115.0 103:283.0 107:251.0 108:276.0 109:239.0 111:2075.0 114:77.0 116:1688.0 117:3004.0 118:349.0 123:254.0 124:38.0 126:140.0 127:413.0 128:4.0 130:91.0 134:412.0 136:170.0 140:45.0 141:23.0 144:31.0 150:9.0 151:4.0 157:387.0 162:34.0 167:38.0 170:207.0 175:3.0 176:1.0 184:443.0 185:39.0 186:74.0 187:130.0 188:1…					594	468	862	905	480	704	645	395	630	554	535	577	625	447	639	600	733	703	511	581	876	908	715	611
16561	245883	155	16561	88:9344.0 89:1820.0 90:325.0 91:1578.0 93:1.0 94:37.0 95:378.0 96:782.0 98:255.0 99:135.0 100:399.0 103:4405.0 104:228.0 105:5275.0 106:1100.0 107:327.0 110:4371.0 111:630.0 114:61.0 115:1240.0 117:1418.0 118:418.0 119:1281.0 120:75.0 121:463.0 124:62.0 127:343.0 130:2047.0 131:1273.0 132:189.0 133:4193.0 134:2628.0 135:786.0 137:520.0 138:431.0 141:220.0 142:72.0 143:86.0 145:193.0 146:189.0 148…					711	551	1004	1050	600	770	740	655	655	652	534	575	764	673	718	761	853	921	576	541	1045	1014	655	55
16370	239890	219	16370	85:2698.0 86:374.0 87:134.0 89:67.0 90:77.0 95:38.0 96:188.0 100:33.0 101:75.0 102:146.0 103:265.0 104:36.0 108:38.0 110:107.0 113:223.0 115:134.0 118:23.0 119:294.0 120:28.0 130:711.0 131:273.0 132:62.0 133:466.0 134:12.0 135:98.0 143:119.0 146:384.0 147:4.0 148:208.0 149:174.0 151:183.0 152:30.0 156:98.0 163:98.0 165:47.0 175:24.0 177:276.0 179:86.0 180:17.0 187:5.0 188:1.0 189:99.0 190:25.0 19…					305	260	428	474	246	282	277	302	272	236	248	287	331	293	334	290	368	444	257	192	386	375	313	253
14694	796202	204	14694	85:31.0 86:21.0 87:55.0 89:125.0 90:3.0 91:6.0 94:3.0 95:6.0 99:29.0 101:227.0 102:46.0 103:1397.0 104:104.0 105:19.0 108:4.0 109:7.0 110:17.0 111:17.0 112:1.0 113:38.0 114:3.0 115:92.0 116:68.0 117:1733.0 118:140.0 119:130.0 120:5.0 121:1.0 122:5.0 123:6.0 128:6.0 129:495.0 130:67.0 131:141.0 132:20.0 133:273.0 134:38.0 135:30.0 136:6.0 137:3.0 138:1.0 139:5.0 140:5.0 141:2.0 142:6.0 143:264.0 1…					107	120	709	776	135	196	523	512	126	190	286	247	326	331	170	138	194	182	244	321	464	627	279	197
10962	336339	249	10962	85:323.0 95:11.0 96:1.0 99:1362.0 100:284.0 104:8.0 110:287.0 111:29.0 114:393.0 115:1169.0 116:30.0 117:175.0 118:15.0 119:69.0 130:129.0 131:64.0 132:34.0 133:451.0 143:7.0 147:678.0 148:199.0 151:83.0 155:10.0 157:41.0 163:2.0 171:2260.0 172:138.0 173:24.0 175:88.0 177:65.0 184:92.0 185:35.0 186:78.0 188:85.0 189:825.0 190:51.0 191:421.0 192:48.0 193:51.0 205:65.0 207:1062.0 208:211.0 209:92.0…					147	100	484	504	98	218	375	406	185	125	106	136	149	201	137	148	180	255	121	167	400	453	265	176
8619	596236	103	8619	88:910.0 89:2017.0 90:368.0 101:1436.0 103:26561.0 104:2292.0 105:642.0 106:140.0 108:2.0 109:18.0 110:2429.0 117:100.0 133:13410.0 134:750.0 135:99.0 140:736.0 141:87.0 142:71.0 143:81.0 147:274.0 152:281.0 153:83.0 154:43.0 160:35.0 163:30.0 165:198.0 166:44.0 168:220.0 169:27.0 172:301.0 173:108.0 174:267.0 175:14.0 177:57.0 179:3.0 180:170.0 182:67.0 184:69.0 186:1790.0 187:238.0 191:518.0 19…					1225	1087	2775	2387	1337	1541	2112	809	6104	7621	3638	2873	3110	2929	1720	2410	2437	2071	3139	3195	859	1371	1697	2014
6767	392768	231	6767	85:172.0 86:68.0 87:6.0 88:36.0 89:14.0 91:105.0 99:452.0 101:282.0 102:89.0 106:9.0 107:111.0 110:964.0 111:75.0 112:12.0 113:151.0 114:57.0 115:45.0 116:35.0 118:118.0 125:276.0 126:113.0 127:60.0 130:311.0 131:168.0 132:87.0 133:193.0 134:1624.0 135:231.0 136:31.0 140:12.0 141:2040.0 142:320.0 143:1453.0 144:303.0 147:1666.0 148:215.0 149:263.0 150:41.0 151:37.0 152:51.0 156:50.0 157:323.0 158…					162	108	550	491	133	150	462	326	163	96	292	241	371	365	153	197	241	192	309	326	555	654	244	156
5576	300553	197	5576	86:228.0 88:26.0 89:24.0 90:18.0 92:14.0 95:24.0 99:190.0 100:170.0 101:3.0 102:72.0 104:50.0 105:3.0 106:23.0 107:235.0 108:61.0 109:33.0 110:40.0 111:12.0 117:10.0 127:131.0 129:543.0 131:90.0 134:70.0 136:37.0 143:1.0 147:248.0 148:35.0 149:378.0 153:1076.0 154:277.0 155:15.0 167:12.0 171:111.0 172:12.0 177:1018.0 178:26.0 183:8.0 184:42.0 197:1307.0 198:186.0 199:65.0 201:33.0 251:108.0 259:2…					20654	14416	29099	32166	17881	22269	22004	19001	18500	15118	14184	17617	19348	19728	22025	19314	24915	24990	15482	14116	30900	27441	19270	22003
5523	1079443	85	5523	85:1779.0 86:83.0 89:9.0 93:39.0 95:13.0 96:154.0 97:428.0 98:183.0 99:662.0 100:59.0 103:16.0 105:6.0 110:45.0 111:190.0 112:99.0 113:366.0 114:42.0 115:6.0 118:3.0 122:21.0 124:48.0 125:69.0 127:212.0 128:4.0 130:7.0 137:15.0 138:23.0 139:17.0 140:42.0 141:131.0 144:22.0 145:55.0 153:21.0 155:95.0 156:2.0 157:8.0 158:12.0 159:11.0 161:3.0 163:37.0 164:22.0 165:53.0 166:22.0 167:11.0 168:4.0 169…					542	413	971	327	182	283	572	254	550	507	160	195	509	444	336	562	195	617	441	468	714	845	626	174
5346	494094	85	5346	85:7160.0 86:479.0 89:69.0 97:155.0 98:302.0 99:2409.0 100:404.0 105:183.0 109:25.0 110:308.0 111:491.0 112:302.0 113:1202.0 124:17.0 125:204.0 126:263.0 127:329.0 136:24.0 139:55.0 140:68.0 141:172.0 154:89.0 155:512.0 156:158.0 158:15.0 168:46.0 169:350.0 170:38.0 184:23.0 203:23.0 369:14.0 372:21.0 379:13.0 396:13.0 398:16.0 418:18.0 426:18.0 428:18.0 430:15.0 455:13.0 460:13.0 466:20.0					2888	2575	5399	4255	2540	3486	3439	2809	3478	3814	2875	2566	4369	3484	3305	3706	4139	5387	3121	3294	5169	4758	3177	3709
5263	674220	187	5263	87:257.0 88:14.0 89:1279.0 90:62.0 91:90.0 95:54.0 97:27.0 98:99.0 100:425.0 101:347.0 103:1052.0 104:48.0 105:64.0 106:126.0 111:16.0 114:295.0 115:37.0 116:172.0 117:1670.0 118:121.0 119:148.0 127:24.0 128:54.0 129:628.0 130:179.0 131:1042.0 132:232.0 133:1185.0 134:190.0 135:69.0 138:80.0 142:214.0 143:240.0 145:308.0 146:51.0 147:3284.0 148:473.0 149:309.0 150:46.0 151:24.0 157:79.0 158:54.0 …					81	50	134	70	51	67	119	81	3120	2768	1586	2038	2301	2069	2692	2510	753	825	1138	1197	2043	1965	2002	1627
4937	1200184	316	4937	89:95.0 91:1800.0 92:127.0 93:50.0 94:30.0 95:36.0 96:80.0 104:66.0 105:703.0 107:387.0 115:636.0 116:220.0 117:607.0 118:39.0 119:684.0 120:23.0 121:125.0 126:1.0 127:136.0 128:394.0 129:418.0 130:20.0 131:538.0 132:122.0 133:83.0 135:185.0 141:113.0 142:99.0 143:218.0 144:33.0 145:72.0 147:829.0 157:73.0 159:296.0 160:15.0 161:116.0 163:139.0 165:27.0 169:4.0 173:26.0 175:551.0 176:43.0 178:46.…					262	222	50	519	332	348	451	243	258	509	381	331	390	348	515	316	627	464	387	404	343	674	499	79
4930	352780	127	4930	86:43.0 90:52.0 92:84.0 93:4.0 95:15.0 96:525.0 97:526.0 98:122.0 99:4636.0 100:234.0 106:42.0 110:60.0 111:2.0 114:33.0 120:3.0 123:4.0 126:422.0 127:13006.0 128:941.0 131:5.0 133:2.0 134:171.0 137:4.0 139:29.0 140:193.0 149:41.0 151:3.0 153:75.0 167:94.0 170:17.0 177:13.0 181:73.0 193:11.0 195:28.0 207:6.0 211:97.0 227:8.0 276:2.0 285:44.0 299:364.0 300:75.0 301:42.0 312:8.0 314:45.0 316:14.0 3…					23351	19052	35494	37329	18568	22755	25429	22866	26238	23025	19109	23563	25962	24699	25603	24612	30563	29880	20565	19970	35837	32896	25806	24608
4721	450619	173	4721	85:460.0 86:7.0 87:212.0 88:348.0 89:6445.0 90:526.0 91:101.0 98:87.0 99:213.0 100:1321.0 101:1379.0 102:404.0 103:14088.0 104:1313.0 105:1257.0 106:195.0 113:171.0 114:1098.0 115:467.0 116:619.0 117:4261.0 118:576.0 119:324.0 128:2360.0 129:568.0 130:1235.0 131:1978.0 132:165.0 133:4529.0 134:593.0 135:112.0 140:66.0 142:1833.0 143:278.0 144:1918.0 145:211.0 146:96.0 147:7446.0 148:744.0 149:697…					84	59	110	114	90	69	70	55	235	477	234	158	147	183	131	143	178	181	214	204	185	106	129	113
4709	1066573	204	4709	85:181.0 86:165.0 87:409.0 89:308.0 101:1269.0 102:32.0 103:7410.0 104:573.0 105:86.0 109:131.0 113:223.0 114:33.0 115:234.0 116:444.0 117:1576.0 118:142.0 121:153.0 122:101.0 125:53.0 129:7038.0 130:1043.0 131:1291.0 133:963.0 134:66.0 137:38.0 138:18.0 140:76.0 141:73.0 142:127.0 143:1018.0 144:75.0 145:415.0 146:94.0 147:5491.0 148:767.0 149:552.0 150:91.0 151:103.0 153:30.0 155:528.0 156:72.0…					72	44	76	114	32	40	102	61	543	714	567	419	411	349	409	421	610	471	555	590	484	497	557	529
4609	685736	187	4609	85:252.0 86:288.0 87:352.0 88:313.0 89:2755.0 90:353.0 91:214.0 94:31.0 95:79.0 96:89.0 97:4.0 98:62.0 99:290.0 100:1232.0 101:1584.0 102:432.0 103:3261.0 104:361.0 105:285.0 106:49.0 107:147.0 110:254.0 111:238.0 112:329.0 113:84.0 114:873.0 115:598.0 116:523.0 117:3931.0 118:358.0 119:584.0 120:12.0 121:28.0 122:1.0 124:18.0 126:173.0 127:11.0 128:137.0 129:1930.0 130:801.0 131:2126.0 132:317.0…					99	65	85	84	38	45	89	65	4123	3905	2373	2866	3356	2829	3708	3116	1025	1117	1583	1644	2490	2567	2523	2289
4529	629429	245	4529	85:38.0 88:70.0 89:126.0 92:15.0 99:55.0 100:63.0 101:79.0 102:21.0 103:921.0 104:72.0 107:36.0 111:22.0 113:51.0 116:40.0 117:398.0 119:50.0 126:51.0 127:22.0 129:1065.0 130:296.0 131:118.0 133:375.0 134:3.0 138:7.0 142:42.0 143:9.0 144:12.0 147:1576.0 148:229.0 149:64.0 157:514.0 158:70.0 159:12.0 160:96.0 161:34.0 163:96.0 171:59.0 172:16.0 175:15.0 178:24.0 184:28.0 189:168.0 190:3.0 203:22.0…					52	45	72	76	55	55	77	56	568	942	558	523	616	604	1261	334	661	294	690	750	335	391	486	306
4526	469158	191	4526	85:262.0 87:92.0 91:43.0 93:36.0 94:1.0 96:1.0 99:81.0 101:177.0 102:61.0 103:1764.0 104:135.0 107:115.0 111:21.0 112:32.0 113:333.0 114:3.0 115:46.0 117:8.0 119:164.0 122:10.0 125:2.0 127:70.0 129:501.0 130:296.0 131:553.0 132:141.0 133:1184.0 134:111.0 135:19.0 137:6.0 139:44.0 140:47.0 141:168.0 142:245.0 143:631.0 144:155.0 145:39.0 147:5076.0 148:691.0 149:628.0 150:43.0 151:24.0 152:10.0 15…					1859	2394	1796	2008	1363	1892	1099	725	2920	4833	3317	2497	3412	4904	7938	6811	2586	3789	4044	2742	2554	2895	2444	3008
4265	1024431	85	4265	85:2285.0 86:129.0 95:5.0 96:69.0 97:419.0 98:213.0 99:768.0 100:63.0 102:24.0 107:11.0 110:64.0 111:209.0 112:104.0 113:430.0 114:45.0 124:69.0 125:111.0 127:123.0 128:28.0 130:28.0 133:111.0 135:42.0 138:21.0 139:10.0 140:40.0 141:221.0 145:21.0 153:34.0 154:11.0 155:114.0 159:24.0 161:11.0 163:7.0 165:24.0 167:12.0 169:92.0 170:26.0 171:1.0 177:22.0 182:51.0 183:90.0 186:6.0 187:19.0 189:4.0 1…					514	434	849	564	333	376	676	340	735	628	357	369	475	561	359	462	451	637	552	522	758	863	607	350
4203	209204	123	4203	85:549.0 86:37.0 87:788.0 88:123.0 89:1083.0 90:103.0 91:266.0 92:188.0 93:13068.0 94:1136.0 95:4740.0 96:445.0 97:391.0 98:163.0 99:1010.0 100:44.0 101:1810.0 102:597.0 103:3027.0 105:301.0 109:59.0 117:3063.0 118:619.0 119:388.0 120:19.0 121:153.0 123:17560.0 124:1262.0 125:5804.0 126:456.0 129:212.0 132:49.0 133:487.0 142:23.0 143:51.0 145:32.0 147:1839.0 149:489.0 150:19.0 162:43.0 165:830.0 …					8574	5385	10928	12635	6656	7144	8605	7230	7333	5984	5727	6861	7650	8317	8297	8521	9314	10828	6388	4162	11676	11288	7840	7969
3258	265343	151	3258	85:88.0 86:230.0 88:1275.0 89:591.0 90:32.0 91:886.0 92:15.0 93:235.0 94:10.0 95:387.0 96:28.0 97:136.0 98:2.0 100:116.0 102:130.0 103:2114.0 104:503.0 105:231.0 106:81.0 107:2688.0 108:137.0 109:253.0 110:6482.0 111:147.0 112:19.0 114:12.0 115:22.0 116:372.0 117:575.0 118:529.0 119:334.0 120:338.0 121:423.0 122:17.0 123:96.0 124:14.0 126:4.0 127:522.0 128:33.0 130:1392.0 131:1613.0 132:417.0 133…					783	959	2401	1788	746	1234	1797	1037	946	1137	1240	1309	1056	1147	1904	1215	1538	1260	1524	1343	1773	1693	1252	1239
3228	295060	184	3228	86:1759.0 87:21.0 88:354.0 89:337.0 90:19.0 91:186.0 92:22.0 93:24.0 94:28.0 100:382.0 101:96.0 102:179.0 107:1347.0 108:126.0 109:57.0 110:2386.0 111:74.0 113:59.0 117:71.0 118:186.0 126:104.0 127:263.0 128:108.0 130:2197.0 131:203.0 132:92.0 134:4137.0 135:478.0 136:146.0 137:2.0 142:1.0 143:45.0 146:52.0 149:67.0 152:47.0 158:2.0 159:21.0 171:39.0 184:2708.0 185:276.0 186:40.0 187:372.0 188:52…					700	512	1212	1300	786	969	1032	503	656	540	578	687	843	775	1090	778	1207	970	478	568	1102	946	51	813
3122	654564	205	3122	88:42.0 89:878.0 90:72.0 92:33.0 95:32.0 98:42.0 100:124.0 101:638.0 103:854.0 104:34.0 105:326.0 106:118.0 114:167.0 115:232.0 116:157.0 117:1442.0 118:149.0 119:163.0 120:29.0 127:75.0 129:950.0 130:309.0 131:342.0 133:922.0 134:179.0 135:121.0 136:66.0 137:34.0 141:25.0 142:101.0 143:240.0 144:49.0 145:109.0 147:3705.0 148:221.0 149:381.0 150:95.0 154:25.0 157:315.0 158:130.0 159:63.0 160:442.…					53	355	318	347	80	415	77	168	381408	396387	248369	252691	249071	243138	282212	258550	74396	87382	166348	156968	188638	199277	186943	169132
2936	380544	85	2936	85:7309.0 86:662.0 88:3046.0 89:486.0 90:40.0 91:134.0 93:910.0 94:42.0 95:931.0 96:597.0 97:528.0 98:557.0 99:1226.0 101:1696.0 102:454.0 105:97.0 112:571.0 113:710.0 114:156.0 115:567.0 116:144.0 119:51.0 124:50.0 125:225.0 128:65.0 137:178.0 138:98.0 142:92.0 144:1413.0 146:102.0 153:187.0 154:84.0 155:680.0 156:118.0 158:83.0 159:56.0 163:25.0 166:10.0 169:86.0 171:53.0 186:119.0 188:57.0 192…					7325	5992	12384	11753	6103	8844	8629	7434	7907	6967	5919	7132	8431	8171	8619	8060	9304	10458	6708	6863	12408	10537	8106	8056
2260	238287	110	2260	85:723.0 86:46.0 88:28.0 89:128.0 90:12.0 91:75.0 97:340.0 100:2357.0 101:91.0 104:1.0 105:144.0 106:17.0 108:110.0 110:4321.0 111:137.0 118:60.0 119:89.0 126:33.0 127:258.0 128:4537.0 129:227.0 130:246.0 131:164.0 132:46.0 133:56.0 134:520.0 147:757.0 149:4.0 163:19.0 167:211.0 177:51.0 184:217.0 185:25.0 191:70.0 193:75.0 195:1.0 199:8.0 203:16.0 207:816.0 208:114.0 209:64.0 219:443.0 220:42.0 …					44	270	374	263	161	331	214	193	330	149	439	241	290	232	193	134	424	300	273	235	595	472	118	299
2031	632838	245	2031	85:450.0 88:80.0 91:282.0 93:226.0 94:265.0 98:42.0 99:130.0 100:823.0 101:383.0 102:309.0 103:1635.0 104:93.0 106:35.0 107:12.0 108:1.0 109:90.0 112:120.0 113:98.0 114:99.0 115:13.0 116:86.0 120:608.0 121:570.0 122:3.0 126:27.0 127:144.0 128:73.0 129:1500.0 130:726.0 131:280.0 133:690.0 134:63.0 138:12.0 139:75.0 140:21.0 141:56.0 142:36.0 143:78.0 144:3102.0 145:88.0 146:541.0 147:4354.0 148:64…					46	45	104	53	70	41	64	72	1889	3097	2254	825	2054	840	1189	433	698	858	2536	2893	937	520	1787	537
1981	422675	103	1981	87:36.0 94:11.0 99:55.0 101:101.0 102:156.0 103:8936.0 104:810.0 105:257.0 107:9.0 110:127.0 111:11.0 112:49.0 113:29.0 114:67.0 118:68.0 119:49.0 122:8.0 123:22.0 127:6.0 128:8.0 129:1123.0 130:142.0 131:348.0 132:5.0 133:377.0 136:4.0 144:2.0 147:2152.0 148:60.0 149:259.0 150:38.0 151:3.0 156:62.0 161:22.0 162:14.0 175:54.0 176:30.0 177:139.0 182:4.0 183:60.0 184:5.0 185:4.0 186:51.0 187:20.0 1…					124	88	268	211	132	124	187	142	1854	2949	2945	2443	2358	2190	1882	1810	626	660	2715	2971	955	1096	2383	2454
1925	260952	184	1925	86:839.0 88:1112.0 89:30.0 90:111.0 91:689.0 92:2482.0 93:80.0 94:74.0 99:33.0 100:48.0 102:588.0 104:115.0 105:155.0 106:162.0 107:50.0 108:32.0 113:94.0 114:117.0 116:83.0 118:35.0 122:1.0 124:26.0 128:156.0 129:245.0 130:268.0 131:16.0 132:46.0 138:326.0 143:198.0 144:1.0 145:70.0 146:22.0 147:118.0 148:271.0 154:199.0 157:14.0 158:20.0 159:3.0 160:415.0 161:60.0 162:75.0 165:91.0 167:32.0 177…					3641	2683	5072	5707	2930	3740	3776	3405	3404	2885	2887	3242	3497	3668	3819	3709	4313	4667	2898	2418	5712	5149	3528	3614
1913	307995	130	1913	86:1263.0 87:859.0 88:1533.0 89:3389.0 90:452.0 91:321.0 92:123.0 93:331.0 94:157.0 95:89.0 96:291.0 97:66.0 99:36.0 100:319.0 101:182.0 102:412.0 103:1038.0 104:512.0 105:1414.0 106:401.0 108:256.0 109:132.0 110:4372.0 111:129.0 113:184.0 114:1170.0 115:266.0 116:33.0 117:526.0 118:194.0 119:182.0 120:80.0 124:25.0 126:139.0 127:52.0 130:7720.0 131:1376.0 132:518.0 133:325.0 134:1084.0 135:169.0…					128	2895	1925	11980	2129	3085	3694	1730	4889	4468	3218	2369	4134	1870	889	3609	9854	5232	6853	2290	12524	10978	8180	3175
1912	855692	187	1912	85:180.0 86:23.0 87:21.0 89:18.0 90:39.0 91:459.0 93:104.0 95:445.0 97:1079.0 98:28.0 99:1.0 101:190.0 103:776.0 104:17.0 105:16.0 107:51.0 109:128.0 110:2.0 111:168.0 113:51.0 114:1.0 115:63.0 116:37.0 121:33.0 123:130.0 129:653.0 130:46.0 131:2858.0 132:388.0 133:100.0 135:11.0 136:5.0 138:1.0 141:12.0 144:15.0 149:421.0 150:49.0 158:15.0 160:1.0 163:147.0 165:29.0 167:1.0 168:3.0 170:3.0 171:2…					680	593	1090	1263	256	843	801	903	866	920	770	160	788	764	939	806	917	957	121	638	154	1032	698	863
1909	493346	173	1909	88:77.0 89:122.0 92:23.0 95:403.0 96:254.0 97:3633.0 98:221.0 99:916.0 100:61.0 101:111.0 103:55.0 109:653.0 110:62.0 111:997.0 112:131.0 113:315.0 115:671.0 116:184.0 117:2972.0 118:242.0 119:190.0 121:76.0 126:40.0 127:406.0 128:23.0 129:64.0 131:50.0 132:389.0 133:108.0 134:18.0 137:12.0 138:34.0 139:667.0 140:39.0 141:91.0 142:3.0 143:659.0 144:40.0 153:9.0 155:2144.0 156:239.0 157:1032.0 158…					931	651	1637	1728	868	1247	1246	1088	1113	1080	970	1030	1140	1182	1007	1078	1319	1354	920	837	1442	1505	1172	1059
1878	573497	85	1878	85:3295.0 86:204.0 88:10.0 95:34.0 97:72.0 99:1047.0 106:25.0 107:30.0 110:49.0 111:222.0 112:177.0 113:658.0 114:2.0 120:5.0 125:64.0 126:65.0 127:386.0 128:41.0 137:15.0 141:134.0 142:2.0 153:46.0 154:8.0 155:181.0 158:3.0 166:11.0 167:12.0 168:18.0 173:8.0 182:12.0 197:82.0 203:4.0 207:1.0 212:19.0 226:21.0 236:3.0 240:9.0 242:6.0 254:20.0 259:4.0 260:2.0 270:12.0 284:33.0 286:32.0 292:9.0 312…					2610	2439	4996	4381	2318	3064	2978	2485	3595	3549	2546	2892	4070	3181	3452	3433	3790	4237	3022	3045	4632	3976	2817	3239
1875	592702	85	1875	85:3985.0 86:239.0 87:7.0 91:37.0 95:11.0 97:96.0 98:129.0 99:1320.0 111:232.0 112:119.0 113:744.0 114:66.0 116:7.0 121:11.0 123:25.0 125:84.0 126:21.0 127:457.0 128:3.0 135:28.0 136:25.0 138:36.0 141:216.0 142:15.0 153:23.0 154:68.0 155:234.0 156:11.0 162:5.0 165:5.0 168:7.0 169:127.0 170:13.0 172:27.0 182:3.0 183:46.0 184:17.0 185:7.0 189:24.0 195:7.0 197:131.0 198:7.0 206:15.0 212:10.0 218:9.0…					2318	2137	4484	3527	1987	2583	2679	2107	2752	3286	2189	2355	3236	2768	2618	3047	3260	4135	2438	2627	3990	3913	2474	2827
1872	471634	85	1872	85:4810.0 86:144.0 92:41.0 97:18.0 98:24.0 99:1189.0 100:64.0 107:119.0 111:152.0 112:149.0 113:643.0 126:1.0 127:324.0 128:1.0 141:5.0 145:14.0 155:124.0 169:6.0 184:29.0 495:15.0					3128	2719	5850	4499	2916	3939	3777	3083	3644	4241	3064	2999	4662	3859	3516	4012	4641	5708	3451	3438	5633	4993	3434	3912
1869	315854	133	1869	85:502.0 86:13.0 87:119.0 88:12.0 89:188.0 90:18.0 91:27.0 96:97.0 98:145.0 99:207.0 101:106.0 102:73.0 103:963.0 104:84.0 105:300.0 106:6.0 107:28.0 110:61.0 112:66.0 113:110.0 115:12.0 116:40.0 117:1666.0 118:142.0 119:3002.0 120:270.0 121:126.0 122:259.0 124:2.0 126:38.0 131:841.0 132:135.0 133:8359.0 134:1521.0 135:659.0 136:22.0 141:47.0 143:45.0 144:19.0 145:226.0 146:10.0 147:1854.0 148:35…					643	739	1385	1659	648	505	956	1033	81	1226	1104	409	1151	1145	578	771	1250	651	1208	800	1432	1215	893	753
1862	219219	174	1862	86:2133.0 87:406.0 88:54.0 89:68.0 90:65.0 91:345.0 92:31.0 93:88.0 95:13.0 96:12.0 100:5423.0 101:437.0 102:484.0 103:356.0 105:2.0 108:26.0 109:1.0 110:70.0 112:24.0 114:79.0 115:12.0 116:345.0 118:33.0 119:29.0 125:1.0 128:169.0 130:20169.0 131:2229.0 132:724.0 134:128.0 135:50.0 142:37.0 144:419.0 145:66.0 146:255.0 150:92.0 151:506.0 152:40.0 153:34.0 157:13.0 158:18.0 160:39.0 161:3.0 162:5…					15312	11649	23860	23685	12600	15415	17471	16721	16315	15513	14678	15313	18095	18642	15339	17942	18082	20227	13096	13568	24844	24420	14201	15550
1709	315703	212	1709	85:233.0 86:8.0 87:103.0 89:24.0 90:17.0 91:131.0 92:39.0 93:152.0 94:83.0 95:1.0 96:13.0 97:10.0 98:451.0 99:283.0 100:138.0 101:71.0 102:46.0 104:48.0 107:919.0 109:56.0 110:251.0 111:83.0 112:58.0 113:44.0 114:195.0 115:8.0 116:10.0 117:123.0 119:95.0 120:136.0 122:3939.0 123:366.0 124:535.0 125:134.0 126:27.0 127:274.0 130:49.0 131:105.0 132:81.0 133:153.0 134:531.0 135:75.0 136:60.0 137:3.0 …					877	898	1578	1410	588	888	956	982	1046	1042	988	918	1133	1095	845	1075	1157	1246	929	877	1316	794	920	885
1704	505341	223	1704	85:698.0 86:242.0 89:124.0 91:1848.0 92:177.0 93:1276.0 94:67.0 95:381.0 97:527.0 98:76.0 99:130.0 100:77.0 101:280.0 103:1026.0 104:52.0 105:1859.0 106:69.0 107:989.0 109:695.0 110:242.0 111:90.0 112:36.0 113:121.0 114:24.0 115:803.0 116:104.0 117:8561.0 118:921.0 119:1118.0 121:401.0 122:41.0 123:1164.0 124:161.0 125:789.0 127:97.0 128:110.0 130:619.0 131:1895.0 132:82.0 133:3913.0 134:621.0 13…					217	119	181	174	119	219	164	59	111	85	229	208	172	203	108	127	197	115	262	137	69	255	486	145
1700	478613	159	1700	85:304.0 87:380.0 88:246.0 89:69.0 91:64.0 93:247.0 95:502.0 96:515.0 97:6279.0 98:611.0 99:700.0 101:330.0 102:3.0 103:211.0 107:539.0 108:182.0 109:1093.0 110:295.0 111:1593.0 112:118.0 113:686.0 114:19.0 115:109.0 116:479.0 117:3906.0 118:429.0 119:218.0 121:481.0 122:11.0 123:73.0 124:69.0 125:1748.0 126:156.0 127:1160.0 128:79.0 129:2107.0 130:293.0 132:375.0 134:377.0 137:282.0 138:79.0 139…					3283	2740	5035	5233	2585	3692	3596	3261	3563	3187	2750	3288	3650	3604	3474	3356	4134	4547	2842	2772	4797	4443	3474	3477
1675	782253	357	1675	85:388.0 87:49.0 88:217.0 89:596.0 90:306.0 91:2392.0 92:277.0 94:182.0 95:516.0 99:391.0 101:82.0 102:288.0 103:1101.0 104:290.0 105:1055.0 106:30.0 107:19.0 109:251.0 111:68.0 112:29.0 113:80.0 114:1.0 115:1906.0 117:77.0 119:742.0 120:251.0 121:502.0 122:33.0 123:214.0 126:167.0 127:119.0 128:239.0 129:6.0 131:389.0 133:972.0 134:908.0 135:2187.0 136:367.0 137:280.0 139:219.0 140:84.0 141:136.…					597	138	215	431	456	1856	259	1144	333	345	717	686	154	233	1182	141	1420	180	127	175	199	346	162	906
1064	594945	117	1064	85:2612.0 86:2545.0 87:45733.0 88:44013.0 89:24434.0 90:2017.0 91:921.0 92:316.0 93:118.0 94:54.0 96:90.0 97:224.0 98:50.0 99:2686.0 100:561.0 101:102529.0 102:14514.0 103:177816.0 104:15569.0 105:12095.0 106:376.0 107:279.0 111:97.0 112:59.0 113:42.0 114:436.0 115:8036.0 116:197720.0 117:393165.0 118:47689.0 119:23184.0 120:1128.0 121:155.0 127:44.0 129:270.0 130:264.0 131:5599.0 132:1056.0 133:…					2226	2080	5425	4625	2608	2936	4054	1509	4050	3390	2797	4952	2658	4055	4852	3957	6069	4093	3762	3570	3633	4096	4366	1946
490	336870	157	490	85:2262.0 86:2138.0 87:620.0 88:186.0 89:252.0 90:218.0 91:299.0 93:109.0 94:45.0 96:100.0 97:442.0 98:168.0 100:3279.0 101:348.0 102:269.0 103:54.0 104:438.0 108:68.0 110:265.0 112:93.0 113:757.0 114:373.0 115:471.0 118:175.0 120:1984.0 121:189.0 122:104.0 125:69.0 126:172.0 129:115.0 134:1216.0 143:322.0 156:41.0 157:19543.0 158:2084.0 159:638.0 161:256.0 170:462.0 175:47.0 184:891.0 185:77.0 1…					1131	1499	3297	2654	1384	2550	2072	1265	1021	1098	1125	1347	2206	1141	2565	1571	2201	1348	1617	1726	2001	1845	3061	2141
462	341008	259	462	85:367.0 86:221.0 87:648.0 88:316.0 91:91.0 93:212.0 96:45.0 97:58.0 100:2171.0 101:616.0 102:524.0 103:211.0 104:216.0 111:117.0 113:83.0 115:374.0 117:2314.0 119:250.0 120:599.0 121:1913.0 122:125.0 123:73.0 124:29.0 127:788.0 131:2048.0 133:1103.0 137:183.0 138:30.0 139:27.0 144:3295.0 145:263.0 146:160.0 147:20266.0 148:3207.0 149:1369.0 150:146.0 151:2028.0 152:196.0 153:87.0 158:36.0 163:59…					783	562	1215	1190	665	945	900	786	888	264	655	756	867	839	900	826	994	891	688	664	1253	797	792	431
443	222093	131	443	86:1425.0 87:2961.0 88:5770.0 89:2441.0 90:1430.0 91:4511.0 92:1213.0 93:421.0 94:143.0 95:226.0 96:1286.0 97:3966.0 98:3381.0 99:2596.0 100:9641.0 101:5658.0 102:1755.0 104:2561.0 105:449.0 106:1511.0 107:4742.0 108:20682.0 109:1475.0 110:117572.0 111:4368.0 112:315.0 113:590.0 114:732.0 115:72654.0 116:9082.0 117:4201.0 118:7185.0 119:1302.0 120:891.0 121:1057.0 122:123.0 124:139.0 126:1739.0 1…					10407	13513	25556	18873	6649	7983	16113	15615	13534	17343	14102	14268	19161	15686	10918	17833	12777	17451	12938	13223	20860	23296	11561	9860
257	1134576	441	257	91:3718.0 92:185.0 93:218.0 95:73.0 98:31.0 102:86.0 103:417.0 104:211.0 105:1803.0 107:683.0 115:1156.0 116:454.0 117:1167.0 118:189.0 119:1275.0 120:161.0 121:414.0 122:47.0 129:425.0 130:173.0 131:1267.0 132:403.0 133:813.0 134:148.0 135:229.0 141:119.0 142:95.0 143:156.0 144:121.0 145:221.0 147:5032.0 148:594.0 149:911.0 150:79.0 153:91.0 157:78.0 159:438.0 161:368.0 163:531.0 175:368.0 177:1…					212	84	426	387	206	237	217	250	153	106	96	119	214	135	218	254	112	202	138	62	343	263	145	190
168	878989	122	168	85:766.0 91:896.0 92:145.0 93:1368.0 94:1730.0 95:1772.0 96:3618.0 97:6361.0 98:1759.0 99:131.0 103:55.0 104:23.0 105:404.0 106:247.0 107:712.0 108:1348.0 109:747.0 110:2205.0 111:2234.0 112:1302.0 114:49.0 119:229.0 120:222.0 121:306.0 122:5497.0 123:1445.0 124:1560.0 125:862.0 126:347.0 128:42.0 129:33.0 130:36.0 132:25.0 133:231.0 134:281.0 135:236.0 136:4013.0 137:1139.0 138:966.0 139:309.0 1…					1553	459	353	2040	1599	1328	200	165	3354	456	988	5352	10342	1555	4189	475	344	275	10959	7975	1430	2539	1897	4553
137	246162	204	137	85:280.0 86:863.0 87:415.0 88:205.0 90:120.0 100:239.0 101:103.0 102:415.0 103:1190.0 105:99.0 106:155.0 107:58.0 111:67.0 115:161.0 117:977.0 118:268.0 131:1230.0 132:256.0 133:749.0 136:65.0 143:24.0 147:26816.0 148:4288.0 149:1504.0 150:101.0 155:33.0 160:86.0 175:26.0 180:26.0 184:362.0 188:78.0 190:187.0 191:61.0 194:26.0 195:32.0 200:35.0 202:28.0 204:4031.0 205:466.0 206:177.0 219:180.0 22…					709	904	684	1934	860	346	1250	1266	1280	1274	1275	991	1326	1337	842	1192	1554	1464	1093	1158	1763	1712	1114	1101
99	701191	204	99	85:118.0 86:161.0 87:84.0 88:46.0 89:2037.0 90:227.0 91:277.0 92:23.0 95:22.0 97:101.0 100:1289.0 101:594.0 102:568.0 103:1859.0 104:146.0 105:362.0 106:32.0 111:97.0 112:60.0 113:195.0 114:84.0 115:135.0 116:500.0 117:721.0 119:93.0 120:43.0 124:15.0 128:163.0 129:1856.0 130:328.0 131:644.0 132:325.0 133:1512.0 134:171.0 135:132.0 137:41.0 139:23.0 141:28.0 142:103.0 143:266.0 144:45.0 145:103.0…					57	46	103	107	46	55	94	74	24789	36960	11821	9620	8163	8882	11316	11677	5651	5670	7844	8709	3816	4318	5462	5151
62	247887	85	62	85:10329.0 86:797.0 93:23.0 94:23.0 95:51.0 96:37.0 97:188.0 98:833.0 99:948.0 100:561.0 103:121.0 106:67.0 108:83.0 111:50.0 112:561.0 113:1229.0 114:175.0 126:398.0 127:1435.0 128:239.0 129:25.0 133:70.0 137:28.0 138:21.0 139:36.0 141:48.0 142:36.0 150:16.0 152:31.0 156:33.0 158:25.0 159:25.0 163:24.0 168:30.0 170:61.0 171:15.0 177:21.0 182:18.0 188:17.0 225:39.0 260:13.0 269:14.0 302:12.0 410:…					4160	2962	6450	1868	3187	3596	4729	3629	4234	3874	3111	3244	4944	4575	4201	1708	4766	7116	3887	3101	6783	6389	4586	4046
47	354110	85	47	85:9968.0 86:467.0 91:114.0 92:55.0 93:74.0 95:125.0 96:164.0 97:397.0 98:342.0 99:3775.0 100:402.0 101:33.0 106:65.0 111:243.0 112:411.0 113:1171.0 114:139.0 116:33.0 119:31.0 125:44.0 126:478.0 127:6349.0 131:292.0 132:81.0 134:100.0 136:25.0 140:178.0 141:96.0 149:147.0 153:47.0 154:73.0 155:396.0 156:50.0 169:123.0 170:26.0 181:40.0 182:21.0 186:15.0 193:40.0 195:35.0 196:19.0 205:39.0 208:28…					5079	4157	8949	7004	4373	6059	6138	4615	5712	5592	4118	4406	6625	5935	5662	6680	6720	8647	4992	5083	9156	7859	5719	5880
39	397287	97	39	85:1369.0 86:60.0 87:1902.0 88:75.0 89:239.0 90:86.0 91:228.0 92:122.0 93:30.0 94:25.0 95:625.0 96:508.0 97:14829.0 98:1197.0 99:564.0 101:33.0 102:64.0 104:34.0 109:2794.0 110:604.0 111:2648.0 112:266.0 113:732.0 114:679.0 115:10456.0 116:522.0 127:6875.0 128:2127.0 129:3349.0 130:179.0 131:262.0 132:21.0 138:14.0 139:14.0 141:74.0 143:23.0 144:88.0 145:8316.0 146:729.0 149:45.0 153:22.0 157:68.…					23492	19389	37241	37604	19207	26592	26335	23538	25184	21382	20351	23233	25275	25586	25881	24119	30006	30562	20696	19453	35302	33714	25526	25177
