# Supplementary material for: Design of synthetic bacterial communities for predictable plant phenotypes
Source: PLoS Biol. 2018 Feb 20;16(2):e2003962. doi: 10.1371/journal.pbio.2003962 (PMC5819758; doi:10.1371/journal.pbio.2003962)
Supplement: S2 Table — This table provides the data underlying S2 Fig. Four hundred forty bacterial strains were individually tested for their ability to grow under different Pi concentrations and plant exudates from different Pi starvation conditions. The first column (Strain) provides the strain ID for all tested strains. Column Group indicates the group to which a given strain belongs, as represented in S2B Fig, and column r.squared is a goodness-of-fit measurement that indicates how well a strain follows the group behavior. Groups were defined by hierarchical clustering of the area under the curve (time versus OD). The next block of columns (Growth parameters) contains the values of all parameters calculated for each growth curve. These data are also on the “Features” data object provided in the github repository. See legend on S2A Fig for the meaning of abbreviations. Taxonomy of each strain that had an available 16S sequence is provided as reported by RDP (n = 395). Kingdom, phylum, class, order, family, and genus are given. Only 395 strains had a high-quality full-length 16S gene sequence and could be annotated. Finally, the reference sequence for the 395 strains that had it is provided. Raw data underlying these results are provided in the ‘All.filtered’ data object of the associated github repository. ID, identification; OD, optical density; Pi, phosphate; RDP, Ribosomal Database Project; 16S, small subunit ribosomal rRNA gene. (XLSX) [file pbio.2003962.s014.xlsx]

## Sheet: Legend
S2 Table. Bacterial in vitro growth curves
This table provides the data underlying S2 Fig.
440 strains were tested for their ability to grow under different Pi concentrations, and plant exudates from different Pi starvation conditions.
The first column provides the strain ID for all tested strains.
Column group indicates the group to which a given strain belongs as represented in S2B Fig. Groups were defined by hierarchical clustering of the area under the curve (time vs OD)
The next block of columns (Growth parameters), list the values of all parameters calculated for each growth curve. This data is also on the ‘Features’ data object provided in the github repository. See legend on S2A Fig for the meaning of abbreviations.
Taxonomy of each strain that had an available 16S sequence is provided as reported by RDP. Kingdom, Phylum, Class, Order, Family and Genus are given. Only 395 strains had a high quality full lenght 16S gene sequence and could be annotated,
Finally, the reference sequence for the 395 strains that had it is provided.
Raw data underlying these results is provided in the ‘All.filtered’ data object of the associated github repository.

## Sheet: S2_Table
	Clusters			Growth parameters																											Taxonomy
Strain	Group	r.squared	minus2plusP	minusP	plus2minusP	plusP	MP_L3M	MP_MAX	MP_HMT	MP_MGS	M_L3M	M_MAX	M_HMT	M_MGS	PM_L3M	PM_MAX	PM_HMT	PM_MGS	P_L3M	P_MAX	P_HMT	P_MGS	PLF_L3M	PLF_MAX	PLF_HMT	PLF_MGS	MLF_L3M	MLF_MAX	MLF_HMT	MLF_MGS	Kingdom	Phylum	Class	Order	Family	Genus	Reference 16S gene sequence
1	6	0.481042	2.28826	2.53897	2.28156	2.47161	0.762783	1.2687	3	0.204033	1.17346	1.6165	3	0.204867	0.791917	1.2235	3	0.200233	1.02209	1.4874	3	0.194567	-0.422179	-0.229442	0	0.0685403	-0.567346	-0.401859	0	-0.0330031	NA	NA	NA	NA	NA	NA	NA
10	1	0.386456	2.36749	2.60949	2.5405	2.66688	0.963983	1.6345	20	0.1541	1.28272	1.988	20	0.1017	1.02422	1.8326	20	0.1521	1.36998	1.8982	20	0.144833	-0.507078	-0.215783	0	0.0894732	-0.324691	-0.117426	0	0.5807	Bacteria	Proteobacteria	Alphaproteobacteria	Rhizobiales	Rhizobiaceae	Rhizobium	GGCTCAGAACGAACGCTGGCGGCAGGCTTAACACATGCAAGTCGAACGCCCCGCAAGGGGAGTGGCAGACGGGTGAGTAACGCGTGGGAATCTACCGTGCCCTGCGGAATAGCTCCGGGAAACTGGAATTAATACCGCATACGCCCTACGGGGGAAAGATTTATCGGGGTATGATGAGCCCGCGTTGGATTAGCTAGTTGGTGGGGTAAAGGCCTACCAAGGCGACGATCCATAGCTGGTCTGAGAGGATGATCAGCCACATTGGGACTGAGACACGGCCCAAACTCCTACGGGAGGCAGCAGTGGGGAATATTGGACAATGGGCGCAAGCCTGATCCAGCCATGCCGCGTGAGTGATGAAGGCCTTAGGGTTGTAAAGCTCTTTCACCGGAGAAGATA…
100	8	0.103634	3.00714	2.94896	3.03077	3.02192	1.85928	2.285	5.25	0.229733	1.90103	2.0292	8.75	0.2517	2.1787	2.3423	14.3333	0.211133	2.12659	2.3303	15.75	0.202633	-0.193796	-0.0283215	-1.58496	0.181089	0.196684	0.207015	0.712019	-0.253551	NA	NA	NA	NA	NA	NA	NA
101	5	0.17467	2.52272	2.51053	2.4574	2.66889	1.29912	1.8073	11.5	0.185567	1.30332	1.8062	12.25	0.0996333	1.1947	1.6507	11.5	0.161767	1.55268	1.9472	16.5	0.164533	-0.257233	-0.107565	-0.520832	0.173558	-0.125539	-0.12988	-0.0911479	0.699214	Bacteria	Proteobacteria	Alphaproteobacteria	Rhizobiales	Brucellaceae	Mycoplana	NNNNNNNNNNNNNNNNNNNNNNNNNNNNNNNNNNNNNNNTTNANTTNNCTGTCAGACNACGCTGCGCGNCCTATACNGCANTCGAGCGACTGAGAGAGCTGCTCTCTGATNNTAGCGGCGGACGGNTGAGTAACACGTAGGCAACCTGCCTGTAAGATCGGGATAACTACCGGAAACGGTAGCTAAGACCGGATAATCGGTTTCTTCGCATGAAGAGACTGTGAAACACGGAGCAATCTGTGGCTTACGGATGGGCCTGCGGCGCATTAGCTAGTTGGTGAGGTAACGGCTCACCAAGGCGACGATGCGTAGCCGACCTGAGAGGGTGAACGGCCACACTGGGACTGAGACACGGCCCAGACTCCTACGGGAGGCAGCAGTAGGGAATCTTCCGCAATG…
102	6	0.175791	2.0084	2.20181	1.88838	2.14565	0.938517	1.6845	20.75	0.102286	0.981017	1.2148	20.75	0.0846667	0.789325	1.0298	20.75	0.120267	1.08257	1.4824	20.75	0.0695667	-0.206002	0.184386	0	0.556137	-0.313658	-0.238355	0	0.506371	Bacteria	Firmicutes	Bacilli	Bacillales	Bacillaceae 1	Bacillus	NNNNNNNNNNNNNNNNNNNNNNNNNNNNNNNNNNNNNNTTAGTTTCTGTCGAGACCGCGCNCTATCTCANTGACGATATGGAGCTGTCCGTANTAGCGCGACNGNGAGTACACGTGGCANCTNCNGTAAGACTGGATAANTCGGGAACCGGAGNTATACCGGATGACATAANGGAACTCCTGTTCCTTTATTNAAAGATGGCTTCGGCTATCACTTACAGATGGGCCCGCGGCGCATTAGCTAGTTGGTGAGGTAACGGCTCACCAAGGCGACGATGCGTAGCCGACCTGAGAGGGTGATCGGCCACACTGGGACTGAGACACGGCCCAGACTCCTACGGGAGGCAGCAGTAGGGAATCTTCCGCAATGGACGAAAGTCTGACGGAGCAACGCCGCGTG…
103	6	0.0274046	2.40685	2.5026	2.30606	2.45693	1.01328	1.745	4.5	0.2458	1.1801	1.9775	11	0.190567	0.940417	1.5999	3.75	0.233367	1.13672	1.9	5.25	0.1687	-0.165835	-0.122772	-0.222392	0.543025	-0.327537	-0.305696	-1.55254	0.292303	Bacteria	Firmicutes	Bacilli	Bacillales	Bacillaceae 1	Bacillus	NNNNNNNNNNNNNNNNNNNNNNNNNNNNNNNNNNNNNNNNNNNNTTAAGTTTTNNNGNTCAGATGACGCGTGACTTACTATACATCAATCGAGCGAAAGGCTAGAGCTGTTTTAGAAGTAGCGGCGGACGGGTGAGTAACACGTAGGTACCTGCCTATAAGACTGGGATACTCCGGGAAACCGGGTCTAATACCGAATAGGACCACGCGCTTCATGGTGTGTGATTGAAAGGCGGCTTCGGCTGTCACTTATAGATGGACCTGCGGCGCATTAGCTAGTTGGTGAGGTAACGGCTCACCAAGGCGACGATGCGTAGCCGGCCTGAGAGGGTGACCGGCCACACTGGGACTGAGATACGGCCCAGACTCCTACGGGAGGCAGCAGTGGGGAATATTGCAC…
104	9	0.905502	2.71056	2.4851	2.61899	2.4641	1.71512	1.8864	20	0.0967357	1.28795	1.4877	20	0.09075	1.43282	1.6256	20	0.0935714	1.21179	1.3753	20	0.0860429	0.501165	0.455889	0	0.168993	0.153777	0.127889	0	0.0441704	Bacteria	Proteobacteria	Betaproteobacteria	Burkholderiales	Comamonadaceae	Variovorax	GGGGAATTGGCATGGGCGAAGCCTGTCCGCCTGCCGCGTGCAGGATGAAGGCCTTCGGGTTGTAAACTGCTTTTGTACGGAACGAAACGGCCTTTTCTAATAAAGAGGGCTAATGACGGTACCGTAAGAATAAGCACCGGCTAACTACGTGCCAGCAGCCGCGGTAATACGTAGGGTGCAAGCGTTAATCGGAATTACTGGGCGTAAAGCGTGCGCAGGCGGTAATGTAAGACAGTTGTGAAATCCCCGGGCTCAACCTGGGAACTGCATCTGTGACTGCATTGCTGGAGTACGGCAGAGGGGGATGGAATTCCGCGTGTAGCAGTGAAATGCGTAGATATGCGGAGGAACACCGATGGCGAAGGCAATCCCCTGGGCCTGTACTGACGCTCATGCACG…
105	7	0.378446	1.3089	1.33561	1.41684	1.72182	0.3721	0.6808	12.25	0.0608667	0.393475	0.5076	12.25	0.0957333	0.390058	0.6089	16.5	0.0709	0.621475	0.9142	15.75	0.0905	-0.740006	-0.425279	-0.36257	-0.572265	-0.0125821	0.262513	0.429684	-0.433236	Bacteria	Firmicutes	Bacilli	Bacillales	Bacillaceae 1	Bacillus	GGATGAACGCTGGCGGCGTGCCTAATACATGCAAGTCGAGCGAATGGATTAAGAGCTTGCTCTTATGAAGTTAGCGGCGGACGGGTGAGTAACACGTGGGTAACCTGCCCATAAGACTGGGATAACTCCGGGAAACCGGGGCTAATACCGGATAACATTTTGCACCGCATGGTGCGAAATTCAAAGGCGGCTTCGGCTGTCACTTATGGATGGACCCGCGTCGCATTAGCTAGTTGGTGAGGTAACGGCTCACCAAGGCAACGATGCGTAGCCGACCTGAGAGGGTGATCGGCCACACTGGGACTGAGACACGGCCCAGACTCCTACGGGAGGCAGCAGTAGGGAATCTTCCGCAATGGACGAAAGTCTGACGGAGCAACGCCGCGTGAGTGATGAAGG…
106	6	0.773054	2.88008	3.02386	2.81515	3.05128	1.68679	1.8938	5.25	0.2185	1.88823	2.0141	4.5	0.294567	1.54335	1.8006	4.5	0.252167	1.96367	2.1534	4.75	0.317033	-0.219268	-0.185332	0.14439	-0.537001	-0.290972	-0.161658	0	-0.224217	Bacteria	Firmicutes	Bacilli	Bacillales	Bacillaceae 1	Bacillus	AGGATGAACGCTGGCGGCGTGCCTAATACATGCAAGTCGAGCGAACTGATTAGAAGCTTGCTTCTATGACGTTAGCGGCGGACGGGTGAGTAACACGTGGGCAACCTGCCTGTAAGACTGGGATAACTTCGGGAAACCGAAGCTAATACCGGATAGGATCTTCTCCTTCATGGGAGATGATTGAAAGATGGTTTCGGCTATCACTTACAGATGGGCCCGCGGTGCATTAGCTAGTTGGTGAGGTAACGGCTCACCAAGGCAACGATGCATAGCCGACCTGAGAGGGTGATCGGCCACACTGGGACTGAGACACGGCCCAGACTCCTACGGGAGGCAGCAGTAGGGAATCTTCCGCAATGGACGAAAGTCTGACGGAGCAACGCCGCGTGAGTGATGAAG…
107	5	0.296176	3.00892	2.97739	2.91053	3.01426	1.93924	2.1436	11.5	0.192	1.94089	2.0925	5.25	0.311633	1.74053	1.9517	8	0.377233	1.99917	2.2564	13	0.251367	-0.0439061	-0.0739871	-0.176878	-0.388687	-0.157197	-0.100496	0.607683	0.275608	Bacteria	Proteobacteria	Alphaproteobacteria	Rhizobiales	Brucellaceae	Falsochrobactrum	TGGNACTGGCATGGGCGCAGTCCTGCTCCGCCCTGCCCGCGTGAGCTGATGAAGGCCCTAGGGTTGTAAAGCTCTTTCACCGGTGAAGATAATGACGGTAACCGGAGAAGAAGCCCCGGCTAACTTCGTGCCAGCAGCCGCGGTAATACGAAGGGGGCTAGCGTTGTTCGGATTTACTGGGCGTAAAGCGCACGTAGGCGGATCGATCAGTCAGGGGTGAAATCCCAGAGCTCAACTCTGGAACTGCCTTTGATACTGTCGATCTGGAGTATGGAAGAGGTGAGTGGAATTCCGAGTGTAGAGGTGAAATTCGTAGATATTCGGAGGAACACCAGTGGCGAAGGCGGCTCACTGGTCCATTACTGACGCTGAGGTGCGAAAGCGTGGGGAGCAAACAGG…
109	5	0.373929	2.96401	2.95522	2.91934	3.03504	1.96225	2.0954	13	0.178833	2.00463	2.1615	13	0.2363	1.87738	1.9682	11.75	0.166533	2.12468	2.2814	13	0.234433	-0.114739	-0.122694	0	-0.390562	-0.0946215	-0.135156	-0.145851	-0.504809	Bacteria	Actinobacteria	Actinobacteria	Actinomycetales	Microbacteriaceae	Leifsonia	NNNNNNNNNNNNNNNNNNNNNNNNNNNNNNNNNNNNNNNNNNNNTTAANTTTNCTGCTCAGACNACGCTGCGGCGTGCTTACACATCAGTCGAACGATNACCCGGAGCTTGTCTGGGAATTAGTGCGAACNGGTGAGTAACACGTGAGTAACCTGCCCTTGANTTTGGATAACCTCCGGAAACGGAAGCTAATACCGGATATGACGTACGGAGGCATCTCCTGTACGTGGAAAGAATTTCGGTCAAGGATGGACTCGCGGCCTATCAGGTAGTTGGTGAGGTAACGGCCCACCAAGCCTACGACGGGTAGCCGGCCTGAGAGGGTGACCGGCCACACTGGGACTGAGACACGGCCCAGACTCCTACGGGAGGCAGCAGTGGGGAATATTGCACAATGGG…
11	1	0.680455	2.1847	2.86468	2.72225	2.78082	0.936642	1.4436	20	0.0788857	1.75368	2.1172	20	0.112543	1.42784	1.8159	20	0.103093	1.66748	2.1279	20	0.105893	-0.832103	-0.559759	0	-0.424769	-0.296545	-0.221473	0	-0.12653	Bacteria	Actinobacteria	Actinobacteria	Actinomycetales	Microbacteriaceae	Microbacterium	TGGCTCAGGATGAACGCTGGCGGCGTGCTTAACACATGCAAGTCGAACGGTGAAGCAGAGCTTGCTCTGTGGATCAGTGGCGAACGGGTGAGTAACACGTGAGCAACCTGCCCCTGACTCTGGGATAAGCGCTGGAAACGGCGTCTAATACTGGATATGAGCTGCGACCGCATGGTCAGCAGTTGGAAAGATTTTTCGGTCTGGGATGGGCTCACGGCCTATCAGCTTGTTGGTGAGGTAATGGCTCACCAAGGCGTCGACGGGTAGCCGGCCTGAGAGGGTGACCGGCCACACTGGGACTGAGACACGGCCCAGACTCCTACGGGAGGCAGCAGTGGGGAATATTGCACAATGGGCGAAAGCCTGATGCAGCAACGCCGCGTGAGGGATGACGGCCTT…
110	9	0.808178	2.17014	1.82947	2.11647	1.79176	1.52409	1.6832	44	0.1108	1.07178	1.2249	44	0.08	1.40396	1.6589	44	0.117233	1.03923	1.1523	44	0.0794333	0.55243	0.54669	0	0.480141	0.389487	0.437563	0	0.551311	Bacteria	Proteobacteria	Betaproteobacteria	Burkholderiales	Comamonadaceae	Variovorax	GGGGATTGGATGGGCGCAGCCTGGTCCGCCTGCCGCGTGCAGGATGAAGGCCTTCGGGTTGTAAACTGCTTTTGTACGGAACGAAACGGCTCTTTCTAATAAAGAGGGCTAATGACGGTACCGTAAGAATAAGCACCGGCTAACTACGTGCCAGCAGCCGCGGTAATACGTAGGGTGCAAGCGTTAATCGGAATTACTGGGCGTAAAGCGTGCGCAGGCGGTGATGTAAGACAGTTGTGAAATCCCCGGGCTCAACCTGGGAACTGCATCTGTGACTGCATCGCTGGAGTACGGCAGAGGGGGATGGAATTCCGCGTGTAGCAGTGAAATGCGTAGATATGCGGAGGAACACCGATGGCGAAGGCAATCCCCTGGGCCTGTACTGACGCTCATGCACGA…
111	10	0.616874	2.0634	1.09066	1.05342	0.933875	1.39217	1.754	50.5	0.242567	0.8147	2.0167	70	0.0844412	0.793133	1.7518	70	0.0812706	0.693983	1.882	70	0.0850412	1.00436	-0.101618	-0.471072	1.51215	-0.0387055	-0.203158	0	-0.0552133	NA	NA	NA	NA	NA	NA	NA
112	1	0.144486	1.53322	1.95	1.70036	1.88787	0.489492	0.7914	8.75	0.106067	0.721725	1.1024	12.75	0.0682333	0.754383	1.5087	19	0.159067	0.6332	1.0517	10.5	0.0650333	-0.371377	-0.410244	-0.263034	0.70572	0.0638486	0.452658	0.575502	1.22108	Bacteria	Firmicutes	Bacilli	Bacillales	Bacillaceae 1	Bacillus	AGAAGCTGACGGCGTGCCCTAATACTGCAAGTCGAGCGAATGGAATTGAGAAGCTTGCTCTCAAGAAGTTAGCGGCGGACGGGTGAGTAACACGTGGGTAACCTGCCCATAAGACTGGGATAACTCCGGGAAACCGGGGCTAATACCGGATAACATTTTGAACTGCATGGTTCGAAATTGAAAGGCGGCTTCGGCTGTCACTTATGGATGGACCCGCGTCGCATTAGCTAGTTGGTGAGGTAACGGCTCACCAAGGCAACGATGCGTAGCCGACCTGAGAGGGTGATCGGCCACACTGGGACTGAGACACGGCCCAGACTCCTACGGGAGGCAGCAGTAGGGAATCTTCCGCAATGGACGAAAGTCTGACGGAGCAACGCCGCGTGAGTGATGAAGGCT…
113	1	0.951986	2.14505	2.91659	2.29233	2.82474	0.659158	0.9583	3	0.213733	1.7372	2.0283	3	0.290867	0.844	1.1001	3	0.242033	1.61335	2.0005	3	0.2938	-1.29136	-1.06181	0	-0.459022	-1.04145	-0.882636	0	-0.265152	Bacteria	Proteobacteria	Gammaproteobacteria	Pseudomonadales	Pseudomonadaceae	Pseudomonas	TNGGGGATTGGAATGGGCGAAGCCTGGTCCGCCTGCCGCGTGTGTGAAGAAGGTCTTCGGATTGTAAAGCACTTTAAGTTGGGAGGAAGGGCAGTTACCTAATACGTAATTGTTTTGACGTTACCGACAGAATAAGCACCGGCTAACTCTGTGCCAGCAGCCGCGGTAATACAGAGGGTGCAAGCGTTAATCGGAATTACTGGGCGTAAAGCGCGCGTAGGTGGTTCGTTAAGTTGGATGTGAAATCCCCGGGCTCAACCTGGGAACTGCATTCAAAACTGTCGAGCTAGAGTATGGTAGAGGGTGGTGGAATTTCCTGTGTAGCGGTGAAATGCGTAGATATAGGAAGGAACACCAGTGGCGAAGGCGACCACCTGGACTGATACTGACACTGAGGTG…
114	8	0.433041	2.9618	2.78469	2.99368	2.92582	2.14904	2.316	20.75	0.1653	1.84407	2.2427	21.5	0.2056	2.12896	2.3445	20	0.131114	2.20399	2.2761	21.5	0.3072	-0.0364253	0.0250713	-0.0512253	-0.894091	0.20725	0.0640436	-0.104337	-0.649015	Bacteria	Actinobacteria	Actinobacteria	Actinomycetales	Nocardiaceae	Rhodococcus	GGGGATTGNCATGGGCCGGAAAGCTGATGCAGCGACGCCGCGTGAGGGATGAAGGCCTTCGGGTTGTAAACCTCTTTCAGCAGGGACGAAGCGTGAGTGACGGTACCTGCAGAAGAAGCACCGGCTAACTACGTGCCAGCAGCCGCGGTAATACGTAGGGTGCGAGCGTTGTCCGGAATTACTGGGCGTAAAGAGTTCGTAGGCGGTTTGTCGCGTCGTTTGTGAAAACCCGGGGCTCAACTTCGGGCTTGCAGGCGATACGGGCAGACTTGAGTGTTTCAGGGGAGACTGGAATTCCTGGTGTAGCGGTGAAATGCGCAGATATCAGGAGGAACACCGGTGGCGAAGGCGGGTCTCTGGGAAACAACTGACGCTGAGGAACGAAAGCGTGGGTAGCAA…
115	5	0.416742	2.97119	2.96011	2.89094	3.00565	2.00904	2.1644	20	0.156867	2.05096	2.2093	20	0.228333	1.87513	1.9678	20	0.159533	2.10217	2.1983	16.5	0.244933	-0.0653696	-0.0224211	0.277534	-0.64285	-0.129305	-0.167006	0	-0.517284	Bacteria	Actinobacteria	Actinobacteria	Actinomycetales	Microbacteriaceae	Leifsonia	GGGNNTGNATGGGNCGCAGCCTGNGCAGCAACGCCGCGTGAGGGATGACGGCCTTCGGGTTGTAAACCTCTTTTAGTAGGGAAGAAGCGAAAGTGACGGTACCTGCAGAAAAAGCACCGGCTAACTACGTGCCAGCAGCCGCGGTAATACGTAGGGTGCGAGCGTTGTCCGGAATTATTGGGCGTAAAGAGCTCGTAGGCGGTCTGTCGCGTCTGCTGTGAAAACCCGAGGCTCAACCTCGGGCCTGCAGTGGGTACGGGCAGACTAGAGTGCGGTAGGGGAGAATGGAATTCCTGGTGTAGCGGTGGAATGCGCAGATATCAGGAGGAACACCGATGGCGAAGGCAGTTCTCTGGGCCGTAACTGACGCTGAGGAGCGAAAGCGTGGGGAGCGAACAG…
116	10	0.0498719	2.27076	1.97666	1.86304	1.87125	1.43065	1.8811	34.25	0.136267	1.26922	2.1436	39.6667	0.209033	1.40985	1.8206	23	0.187467	1.5525	1.8644	23	0.2083	-0.117922	0.0128651	0.57447	-0.61223	0.151597	-0.235622	-0.786293	-0.157099	Bacteria	Proteobacteria	Alphaproteobacteria	Rhizobiales	Rhizobiaceae	Neorhizobium	TGTGCNAATTGGNNATGGGNCGCAGCCTGATCCGCTCTGCCGCGTGAGTGATGAAGGCCTTAGGGTTGTAAAGCTCTTTCACCGATGAAGATAATGACGGTAGTCGGAGAAGAAGCCCCGGCTAACTTCGTGCCAGCAGCCGCGGTAATACGAAGGGGGCTAGCGTTGTTCGGAATTACTGGGCGTAAAGCGCACGTAGGCGGATATTTAAGTCAGGGGTGAAATCCCGCAGCTCAACTGCGGAACTGCCTTTGATACTGGGTATCTTGAGTATGGAAGAGGTTAGTGGAATTGCGAGTGTAGAGGTGAAATTCGTAGATATTCGCAGGAACACCAGTGGCGAAGGCGGCTAACTGGTCCATAACTGACGCTGAGGTGCGAAAGCGTGGGGAGCAAACA…
118	9	0.50878	2.78231	2.64899	2.75519	2.58181	1.66637	1.8617	13	0.2227	1.43322	1.9812	8	0.266433	1.45726	1.7817	11.5	0.227067	1.26784	1.6686	11.5	0.259733	0.394339	0.157982	0.176878	-0.22193	0.0239999	-0.15312	0.523562	-0.230659	Bacteria	Proteobacteria	Betaproteobacteria	Burkholderiales	Comamonadaceae	Variovorax	GNGGATTGNATGGGCGCAGCCTGATCCGCCTGCCGCGTGCAGGATGAAGGCCTTCGGGTTGTAAACTGCTTTTGTACGGAACGAAACGGCCTTTTCTAATAAAGAGGGCTAATGACGGTACCGTAAGAATAAGCACCGGCTAACTACGTGCCAGCAGCCGCGGTAATACGTAGGGTGCAAGCGTTAATCGGAATTACTGGGCGTAAAGCGTGCGCAGGCGGTTATGTAAGACAGTTGTGAAATCCCCGGGCTCAACCTGGGAACTGCATCTGTGACTGCATAGCTAGAGTACGGTAGAGGGGGATGGAATTCCGCGTGTAGCAGTGAAATGCGTAGATATGCGGAGGAACACCGATGGCGAAGGCAATCCCCTGGACCTGTACTGACGCTCATGCACGA…
119	6	0.772419	3.00337	3.14566	3.05479	3.15195	1.81134	2.2918	5.25	0.300767	2.2634	2.5086	13	0.2778	1.92172	2.4061	6	0.271933	2.22774	2.426	7.5	0.1873	-0.298523	-0.0820984	-0.514573	0.683294	-0.236096	-0.0601858	-1.11548	-0.0307936	Bacteria	Actinobacteria	Actinobacteria	Actinomycetales	Micrococcaceae	Arthrobacter	GTGGGGATTGAATGGGTCGCAGCCTGTGCAGCGACGCCGCGTGAGGGATGACGGCCTTCGGGTTGTAAACCTCTTTCAGTAGGGAAGAAGCGAAAGTGACGGTACCTGCAGAAGAAGCGCCGGCTAACTACGTGCCAGCAGCCGCGGTAATACGTAGGGCGCAAGCGTTATCCGGAATTATTGGGCGTAAAGAGCTCGTAGGCGGTTTGTCGCGTCTGCTGTGAAAGACCGGGGCTCAACTCCGGTTCTGCAGTGGGTACGGGCAGACTAGAGTGCAGTAGGGGAGACTGGAATTCCTGGTGTAGCGGTGAAATGCGCAGATATCAGGAGGAACACCGATGGCGAAGGCAGGTCTCTGGGCTGTAACTGACGCTGAGGAGCGAAAGCATGGGGAGCGAA…
120	5	0.410004	3.12415	3.09918	3.10031	3.16534	2.29994	2.3453	4.5	0.3283	2.01553	2.2352	3.75	0.361533	2.18766	2.3583	4.5	0.336033	2.27687	2.4983	4.5	0.2414	0.0145475	-0.0911743	0	0.443589	0.118226	0.0773433	0.263034	-0.105524	Bacteria	Firmicutes	Bacilli	Bacillales	Bacillaceae 1	Bacillus	NNNNNNNNNNNNNNNNNNNNNNNNNNNNNNNNNNNNNNTTNNNTTTANTGTCAGATAACGCNGCGGCGNCCTATACNGCAATCGAGCGAACNATAGAAGCTGNTCTNGACGTAGCGGCGGACGGTGAGTNACACGTGGGCAACCTGCCTGTAAGACTNGGATACTTCGGGAACCGAAGCTAATACCGGATAGGATCTTCTCCTTCATGGGAGATGATTGAAAGATGGTTTCGGCTATCACTTACAGATGGGCCCGCGGTGCATTAGCTAGTTGGTGAGGTAACGGCTCACCAAGGCAACGATGCATAGCCGACCTGAGAGGGTGATCGGCCACACTGGGACTGAGACACGGCCCAGACTCCTACGGGAGGCAGCAGTAGGGAATCTTCCGCAATGGACG…
121	9	0.659835	2.78095	2.51462	2.68051	2.55082	1.36318	1.5915	3	0.278333	0.9418	1.545	3	0.270933	1.24291	1.4967	3	0.174867	1.00608	1.6548	3	0.289567	0.438233	-0.0562697	0	-0.0570818	0.400227	-0.0458218	0	-0.631683	Bacteria	Proteobacteria	Gammaproteobacteria	Pseudomonadales	Pseudomonadaceae	Pseudomonas	GGGGANTGGAATGGGNCGAAGCCTGANCCGCCTGCCGCGTGTGTGAAGAAGGTCTTCGGATTGTAAAGCACTTTAAGTTGGGAGGAAGGGTTGTAGATTAATACTCTGCAATTTTGACGTTACCGACAGAATAAGCACCGGCTAACTCTGTGCCAGCAGCCGCGGTAATACAGAGGGTGCAAGCGTTAATCGGAATTACTGGGCGTAAAGCGCGCGTAGGTGGTTCGTTAAGTTGGATGTGAAATCCCCGGGCTCAACCTGGGAACTGCATCCAAAACTGGCGAGCTAGAGTATGGTAGAGGGTGGTGGAATTTCCTGTGTAGCGGTGAAATGCGTAGATATAGGAAGGAACACCAGTGGCGAAGGCGACCACCTGGACTGATACTGACACTGAGGTGC…
122	5	0.503674	2.75931	2.7523	2.71197	2.80238	1.59097	1.7896	9.5	0.151533	1.51691	1.7705	13	0.1733	1.51238	1.6152	6	0.174833	1.58874	1.8298	13	0.1804	0.00201905	-0.0320488	-0.452512	-0.251564	-0.00431005	-0.132444	-1.11548	0.0127086	Bacteria	Proteobacteria	Alphaproteobacteria	Rhizobiales	Rhizobiaceae	Ensifer	GNGGGNATTGGGAGTGGAATGGGCGCAGCCTGTCCGCCTGCCGCGTGAGTGATGAAGGCCCTAGGGTTGTAAAGCTCTTTCACCGGTGAAGATAATGACGGTAACCGGAGAAGAAGCCCCGGCTAACTTCGTGCCAGCAGCCGCGGTAATACGAAGGGGGCTAGCGTTGTTCGGAATTACTGGGCGTAAAGCGCACGTAGGCGGACATTTAAGTCAGGGGTGAAATCCCGGGGCTCAACCCCGGAACTGCCTTTGATACTGGGTGTCTAGAGTATGGAAGAGGTGAGTGGAATTCCGAGTGTAGAGGTGAAATTCGTAGATATTCGGAGGAACACCAGTGGCGAAGGCGGCTCACTGGTCCATTACTGACGCTGAGGTGCGAAAGCGTGGGGAGCAAAC…
123	2	0.0621815	2.55736	2.61458	2.655	2.61074	1.24528	1.6103	12.75	0.148533	1.19093	1.678	2.5	0.2337	1.21426	1.6874	3	0.157567	1.08494	1.3859	2.5	0.178267	0.198857	0.216506	2.3505	-0.26325	0.0279928	0.00805929	0.263034	-0.568695	Bacteria	Firmicutes	Bacilli	Bacillales	Bacillaceae 1	Bacillus	TGAACGCTGGCGGCGTGCCTAATACATGCAAGTCGAGCGAACCGATTAAGAGCTTGCTCTTAAGAAGTTAGCGGCGGACGGGTGAGTAACACGTGGGTAACCTGCCTATAAGACTGGGATAACTCCGGGAAACCGGGGCTAATACCGGATAACATTTTGCACCGCATGGTGCGAAATTGAAAGGCGGCTTCGGCTGTCACTTATAGATGGACCTGCGGCGCATTAGCTAGTTGGTGAGGTAACGGCTCACCAAGGCGACGATGCGTAGCCGACCTGAGAGGGTGATCGGCCACACTGGGACTGAGACACGGCCCAGACTCCTACGGGAGGCAGCAGTAGGGAATCTTCCGCAATGGACGAAAGTCTGACGGAGCAACGCCGCGTGAGCGATGAAGGCCT…
124	6	0.193194	2.90947	2.93537	2.9234	3.00517	1.98437	2.1226	9.5	0.183933	1.76677	2.2826	20	0.103043	1.99797	2.0886	16.5	0.138233	2.1643	2.3533	13	0.154567	-0.125222	-0.148853	-0.452512	0.250954	0.177414	-0.128142	-0.277534	0.423861	NA	NA	NA	NA	NA	NA	NA
125	5	0.744855	2.99207	2.95462	2.89941	3.00521	2.08981	2.1778	20	0.1767	2.02793	2.1784	20	0.0967357	1.90733	1.9825	20	0.1024	2.19004	2.3315	20	0.0978643	-0.0675877	-0.098387	0	0.852448	-0.0884532	-0.135948	0	0.0820952	Bacteria	Firmicutes	Bacilli	Bacillales	Bacillaceae 1	Bacillus	GGACGAACGCTGGCGGCGTGCCTAATACATGCAAGTCGAGCGGACAGAAGGGAGCTTGCTCCCGGATGTTAGCGGCGGACGGGTGAGTAACACGTGGGTAACCTGCCTGTAAGACTGGGATAACTCCGGGAAACCGGAGCTAATACCGGATAGTTCCTTGAACCGCATGGTTCAAGGATGAAAGACGGTTTCGGCTGTCACTTACAGATGGACCCGCGGCGCATTAGCTAGTTGGTGAGGTAACGGCTCACCAAGGCGACGATGCGTAGCCGACCTGAGAGGGTGATCGGCCACACTGGGACTGAGACACGGCCCAGACTCCTACGGGAGGCAGCAGTAGGGAATCTTCCGCAATGGACGAAAGTCTGACGGAGCAACGCCGCGTGAGTGATGAAGGTT…
128	9	0.0295879	2.05463	1.28787	2.02526	1.50241	1.57671	1.7536	44	0.107233	1.50857	1.7481	32	0.2207	1.60443	1.8193	44	0.0904333	1.19598	1.7603	31.3333	0.2717	0.398728	-0.00550162	0.489805	-1.34126	0.0888854	0.0575957	0.459432	-1.28716	NA	NA	NA	NA	NA	NA	NA
13	9	0.241482	1.045	0.0823631	0.424549	0.0300926	0.770458	2.1067	49.75	0.196367	0.523592	1.5338	63.5	0.0900267	0.353992	0.657	61.5	0.0633	0.287733	1.4979	70	0.0844118	1.42098	0.492044	-0.492658	1.21803	-0.564727	-1.22315	-0.0461702	-0.508147	NA	NA	NA	NA	NA	NA	NA
130	5	0.39945	3.00668	2.96881	2.93515	3.00624	2.14224	2.234	16.5	0.1825	2.09068	2.2792	20	0.215933	2.01553	2.1438	15.25	0.125567	2.07463	2.3053	12.25	0.220233	0.0462649	-0.0453253	0.429684	-0.271136	-0.0528072	-0.0883572	-0.391191	-0.782132	Bacteria	Firmicutes	Bacilli	Bacillales	Bacillaceae 1	Bacillus	NNNNNNNNNNNNNNNNNNNNNNNNNNNNNNNNNNNNNNTTAAGNTTTNCTGTCAGATACGCTGCGGCGNCCTATACATCAATCGAGCGAACGATAGAGCTGCTCTATGACGTTANCGCGGACGGGTGAGTTACACGTGGCAACCTGCCTGTAAGACTGGGATANNTCGGAAACCGAAGCTAATACCGGATAGGATCTTCTCCTTCATGGGAGATGATTGAAAGATGGTTTCGGCTATCACTTACAGATGGGCCCGCGGTGCATTAGCTAGTTGGTGAGGTAACGGCTCACCAAGGCAACGATGCATAGCCGACCTGAGAGGGTGATCGGCCACACTGGGACTGAGACACGGCCCAGACTCCTACGGGAGGCAGCAGTAGGGAATCTTCCGCAATGGACG…
132	6	0.402426	3.10384	3.15014	3.09312	3.13765	2.15543	2.2924	6	0.2692	2.29241	2.3851	9.5	0.278533	2.17494	2.2767	9.5	0.221	2.24051	2.3483	11.5	0.254033	-0.0558537	-0.0347579	-0.938599	0.0836606	-0.0758873	-0.0671056	0	-0.333804	Bacteria	Actinobacteria	Actinobacteria	Actinomycetales	Micrococcaceae	Arthrobacter	GGGGATGCNATGGGCCGGAAGCCTGATGCAGCGACGCCGCGTGAGGGATGACGGCCTTCGGGTTGTAAACCTCTTTCAGTAGGGAAGAAGCGAAAGTGACGGTACCTGCAGAAGAAGCGCCGGCTAACTACGTGCCAGCAGCCGCGGTAATACGTAGGGCGCAAGCGTTATCCGGAATTATTGGGCGTAAAGAGCTCGTAGGCGGTTTGTCGCGTCTGCCGTGAAAGTCCGGGGCTCAACTCCGGATCTGCGGTGGGTACGGGCAGACTAGAGTGATGTAGGGGAGACTGGAATTCCTGGTGTAGCGGTGAAATGCGCAGATATCAGGAGGAACACCGATGGCGAAGGCAGGTCTCTGGGCATTAACTGACGCTGAGGAGCGAAAGCATGGGGAGCGAA…
133	9	0.222542	2.69442	2.46617	2.61037	2.5748	1.52048	1.746	15.75	0.208867	1.3703	1.9844	14	0.2163	1.25382	1.4979	11.5	0.193233	1.38118	2.036	4.5	0.2084	0.138634	-0.221684	1.80735	0.00322699	-0.128156	-0.405762	-0.283793	-0.16269	Bacteria	Proteobacteria	Betaproteobacteria	Burkholderiales	Comamonadaceae	Variovorax	TTGANTGGGCGAANCCTGTCNGCCTGCCGCGTGCAGGATGAAGGCCTTCGGGTTGTAAACTGCTTTTGTACGGAACGAAACGGCCTTTTCTAATAAAGAGGGCTAATGACGGTACCGTAAGAATAAGCACCGGCTAACTACGTGCCAGCAGCCGCGGTAATACGTAGGGTGCAAGCGTTAATCGGAATTACTGGGCGTAAAGCGTGCGCAGGCGGTAATGTAAGACAGTTGTGAAATCCCCGGGCTCAACCTGGGAACTGCATCTGTGACTGCATTGCTGGAGTACGGCAGAGGGGGATGGAATTCCGCGTGTAGCAGTGAAATGCGTAGATATGCGGAGGAACACCGATGGCGAAGGCAATCCCCTGGGCCTGTACTGACGCTCATGCACGAAAGCGT…
134	6	0.965475	2.14265	2.72767	2.16506	2.64509	0.765058	0.8798	3	0.1387	1.58857	1.8375	16.5	0.1563	0.796292	0.9203	3	0.129467	1.36827	1.7004	8.75	0.173667	-0.838708	-0.950627	-1.54432	-0.324353	-0.996357	-0.997568	-2.45943	-0.271737	Bacteria	Proteobacteria	Alphaproteobacteria	Rhizobiales	Rhizobiaceae	Neorhizobium	ANTGGGCGCAGCCTGTCCGCCTGCCGCGTGAGTGATGAAGGCCTTAGGGTTGTAAAGCTCTTTCCCGATGAAGATAATGACGGTAGTCGGAGAAGAAGCCCCGGCTAACTTCGTGCCAGCAGCCGCGGTAATACGAAGGGGGCTAGCGTTGTTCGGAATTACTGGGCGTAAAGCGCACGTAGGCGGATATTTAAGTCAGGGGTGAAATCCCGCAGCTCAACTGCGGAACTGCCTTTGATACTGGGTATCTTGAGTATGGAAGAGGTTAGTGGAATTGCGAGTGTAGAGGTGAAATTCGTAGATATTCGCAGGAACACCAGTGGCGAAGGCGGCTAACTGGTCCATAACTGACGCTGAGGTGCGAAAGCGTGGGGAGCAAACAGGATTAGATACCCTGGT…
135	5	0.911774	3.11411	3.1333	3.04088	3.17722	2.08945	2.2378	4.5	0.247033	2.24598	2.3471	6	0.2766	2.02202	2.1537	6	0.206567	2.24188	2.3073	3	0.256	-0.101588	-0.0441245	0.584963	-0.0514381	-0.151552	-0.124062	0	-0.421194	Bacteria	Actinobacteria	Actinobacteria	Actinomycetales	Micrococcaceae	Arthrobacter	AGGATGAACGCTGGCGGCGTGCTTAACACATGCAAGTCGAACGATGAACTGGTGCTTGCACTGGGGATTAGTGGCGAACGGGTGAGTAACACGTGAGTAACCTGCCCTTGACTCTGGGATAAGCCTGGGAAACTGGGTCTAATACCGGATATGACCTTCCATCGCATGGTGGTTGGTGGAAAGCTTTTGTGGTTTTGGATGGACTCGCGGCCTATCAGCTTGTTGGTGGGGTAATGGCCTACCAAGGCGACGACGGGTAGCCGGCCTGAGAGGGTGACCGGCCACACTGGGACTGAGACACGGCCCAGACTCCTACGGGAGGCAGCAGTGGGGAATATTGCACAATGGGCGGAAGCCTGATGCAGCGACGCCGCGTGAGGGATGACGGCCTTCGGGTTG…
136	6	0.960933	2.82092	3.01432	2.76334	3.09915	1.56663	1.7253	3	0.332567	1.9933	2.0253	3	0.3248	1.52643	1.6918	3	0.273033	2.16098	2.1783	3	0.288233	-0.46402	-0.336355	0	0.206406	-0.384994	-0.259577	0	-0.250475	Bacteria	Actinobacteria	Actinobacteria	Actinomycetales	Streptomycetaceae	Streptomyces	NNNNNNNNNNNNNNNNNGNNNNNNNNNNNNNNTNNNNNNNNNNNNNNTTTNATTTTTNCTGCTCAGACGACGCTGCCGCGTGCTTAAATGCAAGTCGAACGATGAAGCCCTTCGGGGTGGATTAGTGGCGAACGGGTGAGTACACGTGGGCAATCTGCCCTTCACTCTGGGACAAGCCCTGGAAACGGGGTCTAATACCGGATAACACTCTGTCCCGCATGGGACGGGGTTAAAAGCTCCGGCGGTGAAGGATGAGCCCGCGGCCTATCAGCTTGTTGGTGGGGTGATGGCCTACCAAGGCGACGACGGGTAGCCGGCCTGAGAGGGCGACCGGCCACACTGGGACTGAGACACGGCCCAGACTCCTACGGGAGGCAGCAGTGGGGAATATTGCACAAT…
137	10	0.641421	2.68455	2.43409	2.64911	2.60249	1.51985	1.6455	15.75	0.206267	1.06345	1.3726	8	0.217833	1.31323	1.5633	11.5	0.190467	1.36046	1.7265	8	0.208733	0.159836	-0.0693243	0.97728	-0.0171503	0.304371	0.187683	0.523562	-0.193686	NA	NA	NA	NA	NA	NA	NA
14	9	0.06569	2.61749	2.55612	2.5689	2.54621	1.1473	1.4568	4.5	0.144967	1.20227	1.4935	3.75	0.1985	1.21855	1.5535	3.25	0.146067	1.24837	2.0193	14.75	0.291333	-0.121799	-0.471052	-1.71272	-1.00695	0.0193985	0.056825	-0.206451	-0.442512	Bacteria	Firmicutes	Bacilli	Bacillales	Bacillaceae 1	Bacillus	NNNNNNNNNNNNNNNNNNNNNNNNNNNNNNNNNNNNNNNNNNNTTAGTTNACTGTCAGATACGCGCGCGTAATTGCAAGTCGAGACGAATGGATTAAGAGCTTGCTCTTATGAAGTTAGCGGCGGACGGGTGAGTAACACGTGGGTAACCTGCCCATAAGACTGGGATAACTCCGGGAAACCGGGGCTAATACCGGATAACATTTTGAACCGCATGGTTCGAAATTGAAAGGCGGCTTCGGCTGTCACTTATGGATGGACCCGCGTCGCATTAGCTAGTTGGTGAGGTAACGGCTCACCAAGGCAACGATGCGTAGCCGACCTGAGAGGGTGATCGGCCACACTGGGACTGAGACACGGCCCAGACTCCTACGGGAGGCAGCAGTAGGGAATCTTCCGC…
140	5	0.162273	2.51727	2.6796	2.19464	2.6847	1.71619	2.022	25	0.144667	1.76839	2.0636	21.5	0.104133	1.01155	1.9132	38.5	0.110633	1.68293	1.9392	26.75	0.138967	0.0282398	0.0603214	-0.0976108	0.0579937	-0.80587	-0.109176	0.840522	0.0873542	Bacteria	Actinobacteria	Actinobacteria	Actinomycetales	Streptomycetaceae	Streptomyces	CTCAGGACGAACGCTGGCGGCGTGCTTAACACATGCAAGTCGAACGATGAAGCCCTTCGGGGTGGATTAGTGGCGAACGGGTGAGTAACACGTGGGCAATCTGCCCTTCACTCTGGGACAAGCCCTGGAAACGGGGTCTAATACCGGATAACACTCTGTCCCGCATGGGACGGGGTTAAAAGCTCCGGCGGTGAAGGATGAGCCCGCGGCCTATCAGCTTGTTGGTGGGGTGATGGCCTACCAAGGCGACGACGGGTAGCCGGCCTGAGAGGGCGACCGGCCACACTGGGACTGAGACACGGCCCAGACTCCTACGGGAGGCAGCAGTGGGGAATATTGCACAATGGGCGAAAGCCTGATGCAGCGACGCCGCGTGAGGGATGACGGCCTTCGGGTTGT…
143	10	0.143592	2.83159	2.78955	2.81281	2.85525	1.53645	1.7701	2.5	0.225433	1.44767	1.9236	11.5	0.0844333	1.50008	1.9651	6	0.155667	1.59685	1.7253	4.5	0.1562	-0.055628	0.0369836	-0.847997	0.529306	0.0513132	0.0307939	-0.938599	0.882575	Bacteria	Firmicutes	Bacilli	Bacillales	Bacillaceae 1	Bacillus	NNNNNNNNNNNNNNNNNNNNNNNNNNNNNTTAANTTTNCTGTCAGATGACGCNGCGGCGTNCTATNCATNCAGTCGACGAACGATTAGAGCTGCTCTTAGAAGTAGCGGCGGACGGGTGAGTAACACGTAGGTAACTGCCTATAAGACTGGGATACTCCGGAAACCGGGGCTAATACCGGATAACATTTTGCACCGCATGGTGCGAAATTGAAAGGCGGCTTCGGCTGTCACTTATAGATGGACCTGCGGCGCATTAGCTAGTTGGTGAGGTAACGGCTCACCAAGGCGACGATGCGTAGCCGACCTGAGAGGGTGATCGGCCACACTGGGACTGAGACACGGCCCAGACTCCTACGGGAGGCAGCAGTAGGGAATCTTCCGCAATGGACGAAAGTCTG…
144	1	0.37336	2.55894	2.73343	2.63058	2.58115	0.902983	1.4944	3	0.2985	1.53104	2.1277	2.5	0.2544	1.00188	1.608	2.5	0.275133	0.954658	1.3328	2	0.226333	-0.0802851	0.165106	0.584963	0.399282	-0.611799	-0.404027	0	0.113032	Bacteria	Firmicutes	Bacilli	Bacillales	Bacillaceae 1	Bacillus	NNNNNNNNNNNNNNNNNNNNNNNNTTAAGTTTTNCTGCTCAGATGACGCGGCGGCGTNCTATACNGCNATCAGCGAACTGNTAAAGCTGCTTCTATGACGTAGCGGCGGACGGTGAGTTACACGTGGGCAACCTGCCTGTAAGACTGGGATANTTCGGGAAACCGAAGCTAATACCGGATAGGATCTTCTCCTTCATGGGAGATGATTGAAAGATGGTTTCGGCTATCACTTACAGATGGGCCCGCGGTGCATTAGCTAGTTGGTGAGGTAACGGCTCACCAAGGCAACGATGCATAGCCGACCTGAGAGGGTGATCGGCCACACTGGGACTGAGACACGGCCCAGACTCCTACGGGAGGCAGCAGTAGGGAATCTTCCGCAATGGACGAAAGTCTGAC…
145	10	0.481862	3.07891	3.01285	3.04104	3.09623	2.24117	2.355	9.5	0.206933	1.96266	2.1843	13	0.225467	2.08294	2.2145	6	0.2774	2.17272	2.3361	12.25	0.2178	0.0447444	0.011625	-0.366782	-0.0738379	0.0858134	0.01981	-1.11548	0.299054	Bacteria	Firmicutes	Bacilli	Bacillales	Bacillaceae 1	Bacillus	NNNNNNNNNNNNNNNNNNNNNNNNNNNNNNNNNNNNNNNNNTTAANTTTTCTGCTCAGATGACGCTGCGGCGTNCTANCATCANTCNACGAACTGATAAAGCTGCTCTAGACGTAGCGGCGGACGGTGAGTAACACGTGGGCAACCTGCCTGTAAGACTNGGATANTTCGGGAAACCGAAGCTAATACCGGATAGGATCTTCTCCTTCATGGGAGATGATTGAAAGATGGTTTCGGCTATCACTTACAGATGGGCCCGCGGTGCATTAGCTAGTTGGTGAGGTAACGGCTCACCAAGGCAACGATGCATAGCCGACCTGAGAGGGTGATCGGCCACACTGGGACTGAGACACGGCCCAGACTCCTACGGGAGGCAGCAGTAGGGAATCTTCCGCAATGG…
146	5	0.893271	2.82224	2.8521	2.78332	2.93779	1.98557	2.0547	21.5	0.135	1.85683	1.9162	20	0.0742357	1.81255	1.8953	20	0.1094	2.0367	2.0873	20	0.105333	-0.0366827	-0.0227102	0.104337	0.357997	-0.0348235	-0.0158219	0	0.559427	Bacteria	Proteobacteria	Alphaproteobacteria	Rhizobiales	Rhizobiaceae	Ciceribacter	NNNNNNNNNNNNNNNNNNNNNNNNNNNNNNNNNNNNNNNNNTTAAGTTTTNCTGTCAGACNACGCTGCGGCGTNCTANACNGCANTCGAGCGACANAAGGAGCTGCTCCNGATNTAGCGGCGGACGGTGAGTACACGTGGGTAACCTGCCTGTAAGACTGGGATAACTCCGGGAAACCGGAGCTAATACCGGATAGTTCCTTGAACCGCATGGTTCAAGGATGAAAGACGGTTTCGGCTGTCACTTACAGATGGACCCGCGGCGCATTAGCTAGTTGGTGAGGTAACGGCTCACCAAGGCGACGATGCGTAGCCGACCTGAGAGGGTGATCGGCCACACTGGGACTGAGACACGGCCCAGACTCCTACGGGAGGCAGCAGTAGGGAATCTTCCGCAATG…
150	6	0.184718	2.63243	2.67108	2.64808	2.69512	1.40585	1.7726	8	0.1945	1.47316	1.6665	5.25	0.209567	1.42273	1.4967	4.5	0.2094	1.48204	1.6104	4.5	0.239433	-0.0761433	0.138448	0.830075	-0.299854	-0.0502472	-0.155036	-0.222392	-0.00114782	Bacteria	Firmicutes	Bacilli	Bacillales	Paenibacillaceae 1	Fontibacillus	NNNNNNNNNNNNNNNNNNNNNNNNNNNNNNNNNNNNNNNNNNTTTANTTTTTCTGTCAGAGACGCNGCGGCGNCCTATACATCAATCGAGCGACTGAGAGAAGCTGCTCTCTGATGNTAGCGGCGGACGGTGAGTNACACGTAGGCAACCTGCCTGTAAGATCGGGATAACTACCGGAAACGGTAGCTAAGACCGGATAANCGGTTTCTTCGCATGAAGAGACTGTGAAACACGGAGCAATCTGTGGCTTACGGATGGGCCTGCGGCGCATTAGCTAGTTGGTGAGGTAACGGCTCACCAAGGCGACGATGCGTAGCCGACCTGAGAGGGTGAACGGCCACACTGGGACTGAGACACGGCCCAGACTCCTACGGGAGGCAGCAGTAGGGAATCTTCCGC…
159	6	0.831888	3.04534	3.1444	3.04809	3.16601	1.97641	2.198	3	0.256033	2.27182	2.3679	3	0.2285	2.00995	2.2114	4.5	0.201633	2.38604	2.4241	3	0.3102	-0.271738	-0.141258	0	-0.276867	-0.176687	-0.0986482	0.584963	-0.18046	Bacteria	Actinobacteria	Actinobacteria	Actinomycetales	Micrococcaceae	Renibacterium	NNNNNNNNNNNNNNNNNNNNNNNNNNNNNNTTNNGTTTTTNCTGCTCAGACNACGCTGCGGCGTNCTATACANCAATCGAGCGGACTGANGAGAAGCTTGCTTCTCTGATAGTTAGCGGCGGACGGGTGAGTNACACGTAGGCAACCTGCCTGTAAGATCGGGATAACTACCGGAAACGGTAGCTAAGACCGGATAANCGGTTTCTTCGCATGAAGAGACTGTGAAACACGGAGCAATCTGTGGCTTACGGATGGGCCTGCGGCGCATTAGCTAGTTGGTGAGGTAACGGCTCACCAAGGCGACGATGCGTAGCCGACCTGAGAGGGTGAACGGCCACACTGGGACTGAGACACGGCCCAGACTCCTACGGGAGGCAGCAGTAGGGAATCTTCCGCAAT…
16	10	0.0777112	2.65139	2.61861	2.60107	2.62142	1.48051	1.7453	20	0.103833	1.52703	1.7257	20.75	0.1236	1.48056	1.6267	20	0.0889714	1.46493	1.7476	20.75	0.0937	0.0152576	-0.00189997	-0.0531113	0.148149	-0.0445902	-0.0852335	-0.0531113	-0.474265	Bacteria	Proteobacteria	Alphaproteobacteria	Rhizobiales	Brucellaceae	Falsochrobactrum	GNGGNATGGTGCATGGGCGCAGCCTGAGCAGCAACGCCGCGTGAGGGATGAAGGCCTTAGGGTTGTAAAGCTCTTTCACCGGTGAAGATAATGACGGTAACCGGAGAAGAAGCCCCGGCTAACTTCGTGCCAGCAGCCGCGGTAATACGAAGGGGGCTAGCGTTGTTCGGATTTACTGGGCGTAAAGCGCACGTAGGCGGATCGATCAGTCAGGGGTGAAATCCCAGGGCTCAACCCTGGAACTGCCTTTGATACTGTCGATCTGGAGTATGGAAGAGGTGAGTGGAATTCCGAGTGTAGAGGTGAAATTCGTAGATATTCGGAGGAACACCAGTGGCGAAGGCGGCTCACTGGTCCATTACTGACGCTGAGGTGCGAAAGCGTGGGGAGCAAACAGGA…
160	3	0.771878	2.4349	2.75494	2.38509	1.99698	1.28922	1.7367	20	0.0838	1.4296	2.1074	10.5	0.161067	0.984075	1.5315	20	0.0857357	0.82485	0.9973	20	0.0559	0.644291	0.800249	0	0.584102	-0.538771	-0.460519	0.929611	-0.90969	Bacteria	Proteobacteria	Alphaproteobacteria	Rhizobiales	Brucellaceae	Falsochrobactrum	CAGNGGGGTATTGCATGGGCGCAGTCCTGATCNGCCTGCCGCGTGAGTGATGAAGGCCTTAGGGTTGTAAAGCTCTTTCACCGGTGAAGATAATGACGGTAACCGGAGAAGAAGCCCCGGCTAACTTCGTGCCAGCAGCCGCGGTAATACGAAGGGGGCTAGCGTTGTTCGGATTTACTGGGCGTAAAGCGCACGTAGGCGGATCGATCAGTCAGGGGTGAAATCCCAGGGCTCAACCCTGGAACTGCCTTTGATACTGTCGATCTGGAGTATGGAAGAGGTGAGTGGAATTCCGAGTGTAGAGGTGAAATTCGTAGATATTCGGAGGAACACCAGTGGCGAAGGCGGCTCACTGGTCCATTACTGACGCTGAGGTGCGAAAGCGTGGGGAGCAAACAG…
161	1	0.441015	3.1486	3.2028	3.15047	3.14129	2.12507	2.2994	3	0.3252	2.29381	2.4143	3	0.298667	2.15604	2.3154	3.75	0.275733	2.11001	2.2507	3	0.325067	0.0102651	0.0308837	0	0.000591632	-0.0893598	-0.0603435	0.321928	-0.115263	Bacteria	Actinobacteria	Actinobacteria	Actinomycetales	Micrococcaceae	Arthrobacter	AGGATGAACGCTGGCGGCGTGCTTAACACATGCAAGTCGAACGATGATCCCAGCTTGCTGGGGGATTAGTGGCGAACGGGTGAGTAACACGTGAGTAACCTGCCCTTGACTCTGGGATAAGCCTGGGAAACTGGGTCTAATACCGGATATGACTCCTCATCGCATGGTGGGGGGTGGAAAGCTTTTGTGGTTTTGGATGGACTCGCGGCCTATCAGCTTGTTGGTGGGGTAATGGCCTACCAAGGCGACGACGGGTAGCCGGCCTGAGAGGGTGACCGGCCACACTGGGACTGAGACACGGCCCAGACTCCTACGGGAGGCAGCAGTGGGGAATATTGCACAATGGGCGCAAGCCTGATGCAGCGACGCCGCGTGAGGGATGACGGCCTTCGGGTTGTA…
162	6	0.793407	2.98617	3.07486	2.99455	3.0656	1.87524	2.158	6	0.239067	2.09722	2.1637	4.5	0.2865	1.94039	2.1867	6	0.231567	2.03942	2.243	6	0.310667	-0.12108	-0.0557348	0	-0.377954	-0.112128	0.0152548	0.415037	-0.307108	Bacteria	Actinobacteria	Actinobacteria	Actinomycetales	Micrococcaceae	Arthrobacter	AGGATGAACGCTGGCGGCGTGCTTAACACATGCAAGTCGAACGATGATGCCAGCTTGCTGGTGGATTAGTGGCGAACGGGTGAGTAACACGTGAGTAACCTGCCCTTGACTCTGGGATAAGCCTGGGAAACTGGGTCTAATACCGGATATGACCTTCCATCGCATGGTGGTTGGTGGAAAGCTTTTGTGGTTTTGGATGGACTCGCGGCCTATCAGCTTGTTGGTGGGGTAATGGCCTACCAAGGCGACGACGGGTAGCCGGCCTGAGAGGGTGACCGGCCACACTGGGACTGAGACACGGCCCAGACTCCTACGGGAGGCAGCAGTGGGGAATATTGCACAATGGGCGAAAGCCTGATGCAGCGACGCCGCGTGAGGGATGACGGCCTTCGGGTTGTA…
163	1	0.777087	3.01974	3.13652	3.0665	3.07844	1.96392	2.1108	6	0.242333	2.21423	2.28	3.75	0.268033	2.07973	2.1892	6	0.2301	2.05227	2.1943	4.5	0.310867	-0.0634845	-0.0559709	0.415037	-0.359303	-0.0904087	-0.0586301	0.678072	-0.220151	Bacteria	Actinobacteria	Actinobacteria	Actinomycetales	Micrococcaceae	Arthrobacter	ANNNGGGGNATTTGGAATGGGCGCAGCCTGATGCAGCGACGCCGCGTGAGGGATGACGGCCTTCGGGTTGTAAACCTCTTTCAGTAGGGAAGAAGCGAAAGTGACGGTACCTGCAGAAGAAGCGCCGGCTAACTACGTGCCAGCAGCCGCGGTAATACGTAGGGCGCAAGCGTTATCCGGAATTATTGGGCGTAAAGAGCTCGTAGGCGGTTTGTCGCGTCTGCCGTGAAAGTCCGGGGCTCAACTCCGGATCTGCGGTGGGTACGGGCAGACTAGAGTGATGTAGGGGAGACTGGAATTCCTGGTGTAGCGGTGAAATGCGCAGATATCAGGAGGAACACCGATGGCGAAGGCAGGTCTCTGGGCATTAACTGACGCTGAGGAGCGAAAGCATGGGGA…
164	6	0.694245	3.07435	3.15809	3.05381	3.17559	1.98147	2.1615	3	0.233867	2.27718	2.3732	2.5	0.2479	1.94558	2.1037	2.5	0.169233	2.29168	2.3852	2.5	0.171967	-0.209839	-0.142077	0.263034	0.443557	-0.227054	-0.173905	0	-0.550745	Bacteria	Firmicutes	Bacilli	Bacillales	Paenibacillaceae 1	Fontibacillus	GTGGGNACTCGCATGGGNCGAACCCCTGCAGCGACGCCGCGTGAGGGATGAAGGTTTTCGGATCGTAAAGCTCTGTTGCCAGGGAAGAACGTCTTGTAGAGTAACTGCTACAAGAGTGACGGTACCTGAGAAGAAAGCCCCGGCTAACTACGTGCCAGCAGCCGCGGTAATACGTAGGGGGCAAGCGTTGTCCGGAATTATTGGGCGTAAAGCGCGCGCAGGCGGCTCTTTAAGTCTGGTGTTTAATCCCGAGGCTCAACTTCGGGTCGCACTGGAAACTGGGGAGCTTGAGTGCAGAAGAGGAGAGTGGAATTCCACGTGTAGCGGTGAAATGCGTAGATATGTGGAGGAACACCAGTGGCGAAGGCGACTCTCTGGGCTGTAACTGACGCTGAGGCG…
165	9	0.481591	2.68249	2.52537	2.50148	2.39251	1.38712	1.7053	3.25	0.197433	1.17427	1.7818	2.5	0.211367	1.03651	1.4228	4.5	0.1771	0.967975	1.2694	2.5	0.212733	0.519056	0.425879	0.378512	-0.107681	-0.180039	-0.324603	0.847997	-0.255184	Bacteria	Proteobacteria	Betaproteobacteria	Burkholderiales	Comamonadaceae	Variovorax	GGGGATTGNATGGGCGCAGCCTGATCNGCCTGCCGCGTGCAGGATGAAGGCCTTCGGGTTGTAAACTGCTTTTGTACGGAACGAAACGGCTCTTTCTAATAAAGAGGGCTAATGACGGTACCGTAAGAATAAGCACCGGCTAACTACGTGCCAGCAGCCGCGGTAATACGTAGGGTGCAAGCGTTAATCGGAATTACTGGGCGTAAAGCGTGCGCAGGCGGTGATGTAAGACAGTTGTGAAATCCCCGGGCTCAACCTGGGAACTGCATCTGTGACTGCATTGCTGGAGTACGGCAGAGGGGGATGGAATTCCGCGTGTAGCAGTGAAATGCGTAGATATGCGGAGGAACACCGATGGCGAAGGCAATCCCCTGGGCCTGTACTGACGCTCATGCACGA…
166	10	0.090867	2.8886	2.85753	2.86817	2.89145	1.76153	1.8614	4.5	0.287033	1.75365	1.863	8.75	0.2028	1.69773	1.9195	4.5	0.244867	1.78804	1.9466	6	0.1918	-0.0215554	-0.0645683	-0.415037	0.581616	-0.046751	0.0431029	-0.959358	0.271939	NA	NA	NA	NA	NA	NA	NA
167	10	0.519192	2.95423	2.8734	2.85028	2.835	1.98651	2.2405	13	0.183767	1.73669	1.8955	6	0.186567	1.76592	1.9121	13	0.1949	1.62403	1.8556	6	0.190333	0.290661	0.271935	1.11548	-0.0506531	0.0240824	0.0125795	1.11548	0.0630428	Bacteria	Proteobacteria	Alphaproteobacteria	Caulobacterales	Caulobacteraceae	Brevundimonas	NAAATNTTATTATTGTACAAGGGNTGGGCGAATCCTGACGCAGCCTGCCGCGTGAATGATGAAGGTCTTAGGATTGTAAAATTCTTTCACCGGGGACGATAATGACGGTACCCGGAGAAGAAGCCCCGGCTAACTTCGTGCCAGCAGCCGCGGTAATACGAAGGGGGCTAGCGTTGCTCGGAATTACTGGGCGTAAAGGGAGCGTAGGCGGACATTTAAGTCAGGGGTGAAATCCCGGGGCTCAACCTCGGAATTGCCTTTGATACTGGGTGTCTTGAGTATGAGAGAGGTGTGTGGAACTCCGAGTGTAGAGGTGAAATTCGTAGATATTCGGAAGAACACCAGTGGCGAAGGCGACACACTGGCTCATTACTGACGCTGAGGCTCGAAAGCGTGGGG…
168	3	0.041568	2.07746	2.30885	1.97343	1.85989	1.53356	2.1279	46.25	0.117333	1.67996	2.1236	46.25	0.2157	1.44732	2.0597	48.5	0.1422	1.30201	2.1339	57	0.12878	0.236144	-0.00406222	-0.301509	-0.134296	-0.215037	-0.0440778	0.0685314	-0.601105	Bacteria	Proteobacteria	Alphaproteobacteria	Sphingomonadales	Sphingomonadaceae	Sphingomonas	GGGGANTGGAATGGGCGAANCCTGATCCGCAATGCCGCGTGAGTGATGAAGGCCTTAGGGTTGTAAAGCTCTTTTACCCGGGATGATAATGACAGTACCGGGAGAATAAGCCCCGGCTAACTCCGTGCCAGCAGCCGCGGTAATACGGAGGGGGCTAGCGTTATTCGGAATTACTGGGCGTAAAGCGCACGTAGGCGGCTTTGTAAGTCAGAGGTGAAAGCCTGGAGCTCAACTCCAGAACTGCCTTTGAGACTGCATCGCTTGAATCCAGGAGAGGTGAGTGGAATTCCGAGTGTAGAGGTGAAATTCGTAGATATTCGGAAGAACACCAGTGGCGAAGGCGGCTCACTGGACTGGTATTGACGCTGAGGTGCGAAAGCGTGGGGAGCAAACAGGATT…
169	1	0.548432	2.56206	2.76557	2.53299	2.58626	0.978717	1.452	2.5	0.268967	1.55438	1.9251	2	0.156367	0.913767	1.5177	2.5	0.2597	1.1379	1.428	1.5	0.218633	-0.217411	0.0240455	0.736966	0.298914	-0.766437	-0.343047	0.321928	0.731913	Bacteria	Firmicutes	Bacilli	Bacillales	Bacillaceae 1	Bacillus	NATATTGTGGAACTCCCATGGTNGAANATCTGACGGNAGCAACGCCGCGTGAGTGATGAAGGCTTTCGGGTCGTAAAACTCTGTTGTTAGGGAAGAACAAGTGCTAGTTGAATAAGCTGGCACCTTGACGGTACCTAACCAGAAAGCCACGGCTAACTACGTGCCAGCAGCCGCGGTAATACGTAGGTGGCAAGCGTTATCCGGAATTATTGGGCGTAAAGCGCGCGCAGGTGGTTTCTTAAGTCTGATGTGAAAGCCCACGGCTCAACCGTGGAGGGTCATTGGAAACTGGGAGACTTGAGTGCAGAAGAGGAAAGTGGAATTCCATGTGTAGCGGTGAAATGCGTAGAGATATGGAGGAACACCAGTGGCGAAGGCGACTTTCTGGTCTGTAACTGA…
171	10	0.0694713	2.80378	2.77378	2.77785	2.79389	1.75341	2.0081	20	0.135867	1.64565	1.8891	20	0.1204	1.64417	1.822	20	0.1426	1.58176	1.8806	20	0.112367	0.148633	0.0946381	0	0.273977	-0.00130098	-0.0521761	0	0.244139	Bacteria	Proteobacteria	Alphaproteobacteria	Rhizobiales	Phyllobacteriaceae	Phyllobacterium	TNCTGGGGGATTGGAATGGGCGCAGTCCTGTCCGCCTGCCGCGTGAGTGATGAAGGCCCTAGGGTTGTAAAGCTCTTTCACCGGTGAAGATAATGACGGTAACCGGAGAAGAAGCCCCGGCTAACTTCGTGCCAGCAGCCGCGGTAATACGAAGGGGGCTAGCGTTGTTCGGATTTACTGGGCGTAAAGCGCACGTAGGCGGACTATTAAGTCAGGGGTGAAATCCCGGGGCTCAACCCCGGAACTGCCTTTGATACTGGTAGTCTTGAGTTCGAGAGAGGTGAGTGGAATTCCGAGTGTAGAGGTGAAATTCGTAGATATTCGGAGGAACACCAGTGGCGAAGGCGGCTCACTGGCTCGATACTGACGCTGAGGTGCGAAAGCGTGGGGAGCAAACAG…
172	9	0.228583	2.39674	2.20279	2.25306	2.16083	1.79552	1.9792	35.75	0.1649	1.43507	1.7777	36.5	0.1591	1.74356	2.0354	39.5	0.182933	1.48152	1.8651	35.75	0.137067	0.277316	0.0856644	0	0.266714	0.280917	0.1953	0.113956	0.201384	Bacteria	Proteobacteria	Betaproteobacteria	Burkholderiales	Comamonadaceae	Polaromonas	ANNNGGGGNATTGGAATGGGCGCAGCCTGATCNGCAATGCCGCGTGCAGGAAGAAGGCCTTCGGGTTGTAAACTGCTTTTGTACGGAACGAAACGGTTCTTTCTAATAAAGAGAGCTAATGACGGTACCGTAAGAATAAGCACCGGCTAACTACGTGCCAGCAGCCGCGGTAATACGTAGGGTGCGAGCGTTAATCGGAATTACTGGGCGTAAAGCGTGCGCAGGCGGTTATGTAAGACAGTTGTGAAATCCCCGGGCTCAACCTGGGAATTGCATCTGTGACTGCATAGCTAGAGTACGGTAGAGGGGGATGGAATTCCGCGTGTAGCAGTGAAATGCGTAGATATGCGGAGGAACACCGATGGCGAAGGCAATCCCCTGGACCTGTACTGACGCTCA…
173	5	0.906793	2.78102	2.66862	2.5195	2.73003	1.7524	1.8439	20	0.1347	1.57858	1.8141	13	0.138333	1.09123	1.4596	6	0.1232	1.67762	1.7525	16.5	0.135733	0.062919	0.073346	0.277534	-0.0110252	-0.532671	-0.313681	-1.11548	-0.167147	Bacteria	Proteobacteria	Gammaproteobacteria	Xanthomonadales	Xanthomonadaceae	Dyella	TNNNNGGGGNNTGGCATGGGCGAANCCTGATCCGCAATGCCGCGTGTGTGAAGAAGGCCTTCGGGTTGTAAAGCACTTTTATCAGGAGCGAAATACTGCCGGCTAATACCCGGCGGGGCTGACGGTACCTGAGGAATAAGCACCGGCTAACTTCGTGCCAGCAGCCGCGGTAATACGAAGGGTGCAAGCGTTAATCGGAATTACTGGGCGTAAAGCGTGCGTAGGCGGTTATTTAAGTCTGCTGTGAAATCCCCGGGCTCAACCTGGGAATGGCAGTGGATACTGGATAGCTAGAGTGTGATAGAGGATGGTGGAATTCCCGGTGTAGCGGTGAAATGCGTAGAGATCGGGAGGAACATCAGTGGCGAAGGCGGCCATCTGGATCAACACTGACGCTGA…
174	9	0.700359	2.22886	2.05289	2.05088	1.81077	1.67617	2.1428	44	0.148767	1.46523	1.7072	36.5	0.175767	1.4174	1.6888	40.25	0.125633	1.07409	1.2684	40.25	0.130033	0.642056	0.756487	0.128515	0.19417	-0.0478835	-0.0156336	0.141092	-0.484442	Bacteria	Proteobacteria	Alphaproteobacteria	Rhizobiales	Methylobacteriaceae	Methylobacterium	GGGGANTGGCATGGGGGCACCCTGATCNGCCTGCCGCGTGAGTGATGACGGCCTTAGGGTTGTAAAGCTCTTTTCTCCGGGACGATAATGACGGTACCGGAGGAATAAGCCCCGGCTAACTTCGTGCCAGCAGCCGCGGTAATACGAAGGGGGCTAGCGTTGCTCGGAATCACTGGGCGTAAAGGGCGCGTAGGCGGCTGATTTAGTCGAGGGTGAAAGCCTGTGGCTCAACCACAGAATTGCCTTCGATACTGGTTGGCTTGAGACCGGAAGAGGACAGCGGAACTGCGAGTGTAGAGGTGAAATTCGTAGATATTCGCAAGAACACCAGTGGCGAAGGCGGCTGTCTGGTCCGGTTCTGACGCTGAGGCGCGAAAGCGTGGGGAGCAAACAGGATTA…
175	2	0.364628	3.15824	3.19845	3.18423	3.1572	2.17214	2.3593	5.25	0.286033	2.32154	2.5504	4.75	0.257367	2.27554	2.4703	6	0.2615	2.25532	2.3679	4	0.286633	-0.0542118	-0.00524928	0.392317	-0.00302311	-0.0288732	-0.0460373	0.337035	0.0229857	Bacteria	Actinobacteria	Actinobacteria	Actinomycetales	Micrococcaceae	Arthrobacter	GGGGNNTGNNATGGGCGCAGCCTGNGCAGCGACGCCGCGTGAGGGATGACGGCCTTCGGGTTGTAAACCTCTTTCAGTAGGGAAGAAGCGAAAGTGACGGTACCTGCAGAAGAAGCGCCGGCTAACTACGTGCCAGCAGCCGCGGTAATACGTAGGGCGCAAGCGTTATCCGGAATTATTGGGCGTAAAGAGCTCGTAGGCGGTTTGTCGCGTCTGCTGTGAAAGACCGGGGCTCAACTCCGGTTCTGCAGTGGGTACGGGCAGACTAGAGTGCAGTAGGGGAGACTGGAATTCCTGGTGTAGCGGTGAAATGCGCAGATATCAGGAGGAACACCGATGGCGAAGGCAGGTCTCTGGGCTGTAACTGACGCTGAGGAGCGAAAGCATGGGGAGCGAACA…
176	9	0.532901	2.72153	2.37733	2.71314	2.3875	1.66353	2.006	20	0.111836	1.10312	1.7771	20	0.108079	1.60439	1.7681	20	0.109271	1.05585	1.7327	20	0.111864	0.655846	0.2113	0	-0.000368528	0.54043	-0.00732499	0	0.0158357	Bacteria	Actinobacteria	Actinobacteria	Actinomycetales	Micrococcaceae	Tersicoccus	GGGGAATTGCCATGGGCGCAGCCTGATGCAGCGACGCCGCGTGAGGGATGACGGCCTTCGGGTTGTAAACCTCTTTCAGTAGGGAAGAAGCGAAAGTGACGGTACCTGCAGAAGAAGCGCCGGCTAACTACGTGCCAGCAGCCGCGGTAATACGTAGGGCGCAAGCGTTATCCGGAATTATTGGGCGTAAAGAGCTCGTAGGCGGTTTGTCGCGTCTGCTGTGAAAGACCGGGGCTCAACTCCGGTTCTGCAGTGGGTACGGGCAGACTAGAGTGCAGTAGGGGAGACTGGAATTCCTGGTGTAGCGGTGAAATGCGCAGATATCAGGAGGAACACCGATGGCGAAGGCAGGTCTCTGGGCTGTAACTGACGCTGAGGAGCGAAAGCATGGGGAGCGAA…
177	9	0.523603	2.81176	2.55414	2.78757	2.483	1.82658	2.1001	20	0.103836	1.19182	1.8025	20	0.111807	1.74038	1.9121	20	0.103179	1.12079	1.7625	20	0.111321	0.704623	0.252835	0	-0.100429	0.546233	0.0851587	0	-0.115869	Bacteria	Proteobacteria	Alphaproteobacteria	Rhizobiales	Phyllobacteriaceae	Phyllobacterium	GGGGAATTGGCATGGGCGAAGCCTGNCCGCCTGCCGCGTGCAGGATGAAGGCCCTAGGGTTGTAAAGCTCTTTCACCGGTGAAGATAATGACGGTAACCGGAGAAGAAGCCCCGGCTAACTTCGTGCCAGCAGCCGCGGTAATACGAAGGGGGCTAGCGTTGTTCGGATTTACTGGGCGTAAAGCGCACGTAGGCGGACTATTAAGTCAGGGGTGAAATCCCGGGGCTCAACCCCGGAACTGCCTTTGATACTGGTAGTCTTGAGTTCGAGAGAGGTGAGTGGAATTCCGAGTGTAGAGGTGAAATTCGTAGATATTCGGAGGAACACCAGTGGCGAAGGCGGCTCACTGGCTCGATACTGACGCTGAGGTGCGAAAGCGTGGGGAGCAAACAGGATTA…
179	1	0.520889	3.0053	3.06	3.03673	3.0427	1.94186	2.1163	6	0.2523	2.07387	2.2485	8	0.335833	2.02999	2.1834	6	0.232233	1.97218	2.1733	4.5	0.306633	-0.0223496	-0.0383432	0.415037	-0.281374	-0.0308493	-0.0423864	-0.415037	-0.53217	Bacteria	Actinobacteria	Actinobacteria	Actinomycetales	Micrococcaceae	Arthrobacter	GGGNNNTGGAATGGGGCGAANCCTGATGCAGCGACGCCGCGTGAGGGATGACGGCCTTCGGGTTGTAAACCTCTTTCAGTAGGGAAGAAGCGAAAGTGACGGTACCTGCAGAAGAAGCGCCGGCTAACTACGTGCCAGCAGCCGCGGTAATACGTAGGGCGCAAGCGTTATCCGGAATTATTGGGCGTAAAGAGCTCGTAGGCGGTTTGTCGCGTCTGCCGTGAAAGTCCGGGGCTCAACTCCGGATCTGCGGTGGGTACGGGCAGACTAGAGTGATGTAGGGGAGACTGGAATTCCTGGTGTAGCGGTGAAATGCGCAGATATCAGGAGGAACACCGATGGCGAAGGCAGGTCTCTGGGCATTAACTGACGCTGAGGAGCGAAAGCATGGGGAGCGAA…
180	9	0.370173	2.04891	1.83518	1.79735	1.4621	1.48276	1.9469	44.75	0.118	1.27782	1.744	46.25	0.156067	1.32436	2.0102	47.75	0.0912667	1.02513	1.4514	47.75	0.0834	0.532484	0.423734	-0.0936131	0.500668	0.0516127	0.204939	0.0460474	-0.774002	Bacteria	Actinobacteria	Actinobacteria	Actinomycetales	Micrococcaceae	Renibacterium	TGTNNGNATTGGGATTGGTCGAANCCTGTCAGCGACGCCGCGTGAAGGGATGACGGCCTTCGGGTTGTAAACCTCTTTCAGTAGGGAAGAAGCGAAAGTGACGGTACCTGCAGAAGAAGCGCCGGCTAACTACGTGCCAGCAGCCGCGGTAATACGTAGGGCGCAAGCGTTATCCGGAATTATTGGGCGTAAAGAGCTCGTAGGCGGTTTGTCGCGTCTGCCGTGAAAGTCCGGGGCTCAACTCCGGATCTGCGGTGGGTACGGGCAGACTAGAGTGATGTAGGGGAGACTGGAATTCCTGGTGTAGCGGTGAAATGCGCAGATATCAGGAGGAACACCGATGGCGAAGGCAGGTCTCTGGGCATTAACTGACGCTGAGGAGCGAAAGCATGGGGAGCG…
181	1	0.408871	1.49356	1.9959	1.75127	1.89587	0.257067	0.6358	3	0.128733	0.580042	1	3	0.163367	0.402875	1.1303	2.5	0.212967	0.352375	1.0994	3	0.216767	-0.454969	-0.790071	0	-0.751757	-0.525824	0.176706	-0.263034	0.382514	Bacteria	Firmicutes	Bacilli	Bacillales	Paenibacillaceae 1	Fontibacillus	NANNNNNNNNNNNNNNNNNNNTTAATTTTNTCTGTCAGACGCGCGTGCCTAATACTGCAAGTCGAGCGGGGTTAGTTAGAAAGCTTGCTTCTAACTAACCTAGCGGCGGACGGGTGAGTAACACGTAGGCAACCTGCCCACAAGACAGGGTATAACTACCGGAAACGGTAGCTAATACCCGATACATCCTTTTCCTGCATGGGAGAAGGAGGAAAGGCGGAGCAATCTGTCACTTGTGGATGGGCCTGCGGCGCATTAGCTAGTTGGTGGGGTAAAGGCCTACCAAGGCGACGATGCGTAGCCGACCTGAGAGGGTGATCGGCCACACTGGGACTGAGACACGGCCCAGACTCCTACGGGAGGCAGCAGTAGGGAATCTTCCGCAATGGGCGAAAGCCT…
184	9	0.0679701	2.70685	2.63615	2.7226	2.6298	1.53466	1.7219	20	0.0997929	1.43814	1.9066	20	0.0997071	1.58253	1.7471	20	0.107807	1.43894	1.8162	20	0.0992071	0.0929094	-0.0769217	0	0.00849256	0.13803	-0.12604	0	0.112684	Bacteria	Proteobacteria	Alphaproteobacteria	Rhizobiales	Phyllobacteriaceae	Phyllobacterium	GNGGATTGGAATGGGNCGCAGCCTGNTCCGCCTGCCGCGTGAGTGATGAAGGCCCTAGGGTTGTAAAGCTCTTTCACCGGTGAAGATAATGACGGTAACCGGAGAAGAAGCCCCGGCTAACTTCGTGCCAGCAGCCGCGGTAATACGAAGGGGGCTAGCGTTGTTCGGATTTACTGGGCGTAAAGCGCACGTAGGCGGACTATTAAGTCAGGGGTGAAATCCCGGGGCTCAACCCCGGAACTGCCTTTGATACTGGTAGTCTTGAGTTCGAGAGAGGTGAGTGGAATTCCGAGTGTAGAGGTGAAATTCGTAGATATTCGGAGGAACACCAGTGGCGAAGGCGGCTCACTGGCTCGATACTGACGCTGAGGTGCGAAAGCGTGGGGAGCAAACAGGATT…
186	6	0.0399044	1.63844	1.87792	1.40622	1.82598	1.11798	1.9665	28	0.124067	1.55837	1.6605	20	0.102664	0.8359	0.9031	20	0.0545571	1.4463	1.5234	20	0.0819071	-0.371475	0.368335	0.485427	0.599054	-0.898632	-0.87866	0	-0.912094	Bacteria	Proteobacteria	Alphaproteobacteria	Rhizobiales	Phyllobacteriaceae	Phyllobacterium	GGGGNATTGGNATGGGCGCAGCCTGATCCGTCCTGCCGCGTGAAGTGATGAAGGCCCTAGGGTTGTAAAGCTCTTTCACCGGTGAAGATAATGACGGTAACCGGAGAAGAAGCCCCGGCTAACTTCGTGCCAGCAGCCGCGGTAATACGAAGGGGGCTAGCGTTGTTCGGATTTACTGGGCGTAAAGCGCACGTAGGCGGACTATTAAGTCAGGGGTGAAATCCCGGGGCTCAACCCCGGAACTGCCTTTGATACTGGTAGTCTTGAGTTCGAGAGAGGTGAGTGGAATTCCGAGTGTAGAGGTGAAATTCGTAGATATTCGGAGGAACACCAGTGGCGAAGGCGGCTCACTGGCTCGATACTGACGCTGAGGTGCGAAAGCGTGGGGAGCAAACAGGA…
188	5	0.265998	3.0929	3.06739	3.02853	3.07448	2.24916	2.3388	16.5	0.2326	2.28972	2.3464	13	0.295033	2.11881	2.3254	16.5	0.1925	2.29727	2.3816	16.5	0.284933	-0.0305383	-0.0261626	0	-0.292773	-0.111916	-0.0129701	0.343954	-0.61602	Bacteria	Actinobacteria	Actinobacteria	Actinomycetales	Nocardiaceae	Rhodococcus	GGGANTGCAATGGGNCGAANCCTGATGCAGCGACGCCGCGTGAGGGATGACGGCCTTCGGGTTGTAAACCTCTTTCAGCAGGGACGAAGCGCAAGTGACGGTACCTGCAGAAGAAGCACCGGCTAACTACGTGCCAGCAGCCGCGGTAATACGTAGGGTGCAAGCGTTGTCCGGAATTACTGGGCGTAAAGAGTTCGTAGGCGGTTTGTCGCGTCGTTTGTGAAAACCAGCAGCTCAACTGCTGGCTTGCAGGCGATACGGGCAGACTTGAGTACTGCAGGGGAGACTGGAATTCCTGGTGTAGCGGTGAAATGCGCAGATATCAGGAGGAACACCGGTGGCGAAGGCGGGTCTCTGGGCAGTAACTGACGCTGAGGAACGAAAGCGTGGGTAGCGAAC…
195	3	0.858294	2.29543	2.30918	2.21099	2.07995	1.20452	1.3362	20	0.0516286	1.24517	1.341	20	0.0754667	1.04857	1.1799	20	0.0514143	0.890433	0.9267	20	0.0813	0.435875	0.527962	0	-0.655086	-0.24792	-0.184645	0	-0.55367	NA	NA	NA	NA	NA	NA	NA
196	5	0.0914523	2.6452	2.63919	2.55273	2.63711	1.23002	1.4068	4	0.217333	1.28024	1.605	2	0.182567	1.15859	1.4129	4	0.202633	1.30073	1.4753	2	0.141167	-0.0806474	-0.0685911	1	0.62251	-0.144044	-0.183914	1	0.150448	Bacteria	Firmicutes	Bacilli	Bacillales	Bacillaceae 1	Bacillus	TAANCTGGCGNCGTGCCTAATACTGCANGTTCCGAGCGAATGGTATTGAGAAGACTTGCTCTCAAGAAGTTAGCGGCGGACGGGTGAGTAACACGTGGGTAACCTGCCCATAAGACTGGGATAACTCCGGGAAACCGGGGCTAATACCGGATAACATTTTGAACCGCATGGTTCGAAATTGAAAGGCGGCTTCGGCTGTCACTTATGGATGGACCCGCGTCGCATTAGCTAGTTGGTGAGGTAACGGCTCACCAAGGCAACGATGCGTAGCCGACCTGAGAGGGTGATCGGCCACACTGGGACTGAGACACGGCCCAGACTCCTACNGGAGGCAGCAGTAGGGAATCTTCCGCAATGGACGAAAGTCTGACGGAGCAACGCCGCGTGAGTGATGAAGGC…
198	1	0.00472792	3.06661	3.13361	3.09449	3.10218	2.18372	2.3942	9.5	0.232233	2.37138	2.4632	6	0.237667	2.29006	2.4928	16.5	0.229	2.26753	2.3763	6	0.249933	-0.0543273	0.0108267	0.662965	-0.105968	-0.0503395	0.0172334	1.45943	-0.053592	Bacteria	Actinobacteria	Actinobacteria	Actinomycetales	Micrococcaceae	Arthrobacter	GGGGATTGNAATGGGNCGCAGCCTGNGCAGCGACGCCGCGTGAGGGATGACGGCCTTCGGGTTGTAAACCTCTTTCAGTAGGGAAGAAGCGAAAGTGACGGTACCTGCAGAAGAAGCGCCGGCTAACTACGTGCCAGCAGCCGCGGTAATACGTAGGGCGCAAGCGTTATCCGGAATTATTGGGCGTAAAGAGCTCGTAGGCGGTTTGTCGCGTCTGCCGTGAAAGTCCGGGGCTCAACTCCGGATCTGCGGTGGGTACGGGCAGACTAGAGTGATGTAGGGGAGACTGGAATTCCTGGTGTAGCGGTGAAATGCGCAGATATCAGGAGGAACACCGATGGCGAAGGCAGGTCTCTGGGCATTAACTGACGCTGAGGAGCGAAAGCATGGGGAGCGAAC…
199	7	0.142132	2.94106	2.93535	2.96564	3.00327	1.87544	2.0444	6	0.1855	1.84908	2.1533	9.5	0.217533	1.83882	1.9328	4	0.1623	1.98871	2.2805	9.5	0.261867	-0.0846013	-0.157673	-0.662965	-0.497413	-0.00802606	-0.155857	-1.24793	-0.422573	Bacteria	Actinobacteria	Actinobacteria	Actinomycetales	Microbacteriaceae	Leifsonia	NNAAANANAATNAATANTATAGGGCAAANACANCCACATANNTTNGAGTTNATCTGCTCAGGTAACGCAGGCGCGTGCTTACACTGCAAGTCGAACGATGAACCCGGAAACTTGCTCTCCGGAATTAGTGGCGAACGGGTGAGTAACACGTGAGTAACCTGCCCTTGACTCTGGGATAACCTCCGGAAACGGAAGCTAATACCGGATATGACGTACGGAGGCATCTCCTGTACGTGGAAAGAATTTCGGTCAAGGATGGACTCGCGGCCTATCAGGTAGTTGGTGAGGTAACGGCCCACCAAGCCTACGACGGGTAGCCGGCCTGAGAGGGTGACCGGCCACACTGGTACTGAGACACGGACCAGACTCCTACGGGAGGCAGCAGTGGGGAATATTGCA…
2	6	0.304368	2.42378	2.50718	2.42627	2.5225	1.09346	1.52	20	0.0987	1.21307	1.4848	20	0.131333	1.07438	1.3752	20	0.1039	1.23067	1.5998	20	0.1237	-0.170542	-0.0738202	0	-0.325724	-0.17516	-0.110627	0	-0.338037	Bacteria	Proteobacteria	Alphaproteobacteria	Rhizobiales	Rhizobiaceae	Rhizobium	TCAGAACGAACGCTGGCGGCAGGCTTAACACATGCAAGTCGAACGCCCCGCAAGGGGAGTGGCAGACGGGTGAGTAACACGTGGGAACGTACCCTTTTCTACGGAATAACCCAGGGAAACTTGGACTAATACCGTATGTGCCCTTCGGGGGAAAGATTTATCGGAAAAGGATCGGCCCGCGTTGGATTAGCTAGTTGGTGGGGTAAAGGCCTACCAAGGCGACGATCCATAGCTGGTCTGAGAGGATGATCAGCCACATTGGGACTGAGACACGGCCCAAACTCCTACGGGAGGCAGCAGTGGGGAATATTGGACAATGGGCGCAAGCCTGATCCAGCCATGCCGCGTGAGTGATGAAGGCCTTAGGGTTGTAAAGCTCTTTCACCGGAGAAGATAATG…
20	6	0.647283	2.2629	2.68826	2.21215	2.61545	0.829092	1.4579	2.5	0.214633	1.4429	1.8412	4.5	0.240867	0.666517	1.1942	3	0.221333	1.28473	1.8078	3	0.2332	-0.631865	-0.310343	-0.263034	-0.119694	-1.11426	-0.624602	-0.584963	-0.122014	Bacteria	Proteobacteria	Gammaproteobacteria	Pseudomonadales	Pseudomonadaceae	Pseudomonas	AGTCGAGCGGCAGCACGGGTACTTGTACCTGGTGGCGAGCGGCGGACGGGTGAGTAATGCCTAGGAATCTGCCTGGTAGTGGGGGATAACGTTCGGAAACGAACGCTAATACCGCATACGTCCTACGGGAGAAAGCAGGGGACCTTCGGGCCTTGCGCTATCAGATGAGCCTAGGTCGGATTAGCTAGTTGGTGAGGTAATGGCTCACCAAGGCGACGATCCGTAACTGGTCTGAGAGGATGATCAGTCACACTGGAACTGAGACACGGTCCAGACTCCTACGGGAGGCAGCAGTGGGGAATATTGGACAATGGGCGAAAGCCTGATCCAGCCATGCCGCGTGTGTGAAGAAGGTCTTCGGATTGTAAAGCACTTTAAGTTGGGAGGAAGGGCAGTTAC…
200	1	0.542084	3.09439	3.17136	3.1469	3.14768	1.99198	2.2779	4.5	0.283933	2.2783	2.3575	3	0.329367	2.12471	2.3139	3.75	0.317933	2.16005	2.3125	3	0.326033	-0.116859	-0.021749	0.584963	-0.199467	-0.100693	-0.0269313	0.321928	-0.0509703	Bacteria	Actinobacteria	Actinobacteria	Actinomycetales	Micrococcaceae	Arthrobacter	GGGGANTGAATGGGGCGCAGCCTGATGCAGCGACGCCGCGTGAGGGATGACGGCCTTCGGGTTGTAAACCTCTTTCAGTAGGGAAGAAGCGTAAGTGACGGTACCTGCAGAAGAAGCGCCGGCTAACTACGTGCCAGCAGCCGCGGTAATACGTAGGGCGCAAGCGTTATCCGGAATTATTGGGCGTAAAGAGCTCGTAGGCGGTTTGTCGCGTCTGCTGTGAAAGACCGGGGCTCAACTCCGGTTCTGCAGTGGGTACGGGCAGACTAGAGTGCAGTAGGGGAGACTGGAATTCCTGGTGTAGCGGTGAAATGCGCAGATATCAGGAGGAACACCGATGGCGAAGGCAGGTCTCTGGGCTGTAACTGACGCTGAGGAGCGAAAGCATGGGGAGCGAAC…
201	10	0.175409	2.20111	2.01969	2.21258	2.26054	1.50569	1.624	36.5	0.1629	1.28833	1.445	36.5	0.167367	1.53357	1.8371	34.25	0.173467	1.71634	2.1826	39.5	0.2141	-0.18891	-0.426496	-0.113956	-0.394298	0.251385	0.346361	-0.0917925	0.0516462	Bacteria	Proteobacteria	Betaproteobacteria	Burkholderiales	Comamonadaceae	Variovorax	NNNGGGGNATTGGNATGGGCGCAGCCTGATCCGCCTGCCGCGTGCAGGATGAAGGCCTTCGGGTTGTAAACTGCTTTTGTACGGAACGAAACGGCCTTTTCTAATAAAGAGGGCTAATGACGGTACCGTAAGAATAAGCACCGGCTAACTACGTGCCAGCAGCCGCGGTAATACGTAGGGTGCAAGCGTTAATCGGAATTACTGGGCGTAAAGCGTGCGCAGGCGGTTATGTAAGACAGTTGTGAAATCCCCGGGCTCAACCTGGGAACTGCATCTGTGACTGCATAGCTAGAGTACGGTAGAGGGGGATGGAATTCCGCGTGTAGCAGTGAAATGCGTAGATATGCGGAGGAACACCGATGGCGAAGGCAATCCCCTGGACCTGTACTGACGCTCATG…
203	4	0.418074	2.08358	2.05041	2.04577	1.7506	1.20248	1.585	33.5	0.0684333	1.29147	1.5434	40.25	0.0714667	1.12217	1.3152	29.75	0.0772667	0.884433	0.9729	35	0.0530333	0.443192	0.704119	-0.0631938	0.3678	-0.202723	-0.23083	-0.436099	0.112576	Bacteria	Proteobacteria	Alphaproteobacteria	Rhizobiales	Bradyrhizobiaceae	Bosea	GGGGAATTGGATGGGCGAAGCCTGATCCGCCTGCCGCGTGCAGGATGAAGGCCTTAGGGTTGTAAAGCTCTTTTGTCCGGGAAGATAATGACTGTACCGGAAGAATAAGCCCCGGCTAACTTCGTGCCAGCAGCCGCGGTAATACGAAGGGGGCTAGCGTTGCTCGGAATCACTGGGCGTAAAGGGCGCGTAGGCGGACTTTTAAGTCGGGGGTGAAAGCCCAGGGCTCAACCCTGGAATTGCCTTCGATACTGGGAGTCTTGAGTTCGGAAGAGGTTGGTGGAACTGCGAGTGTAGAGGTGAAATTCGTAGATATTCGCAAGAACACCAGTGGCGAAGGCGGCCAACTGGTCCGAAACTGACGCTGAGGCGCGAAAGCGTGGGGAGCAAACAGGATTA…
204	1	0.424168	3.05967	3.11458	3.0672	3.09023	2.05097	2.2072	5.25	0.273133	2.21382	2.3099	4.5	0.319333	2.04022	2.2078	4.5	0.264767	2.13338	2.2013	3	0.3089	-0.0568335	0.00386159	0.807355	-0.177534	-0.117813	-0.0652209	0	-0.270342	Bacteria	Proteobacteria	Betaproteobacteria	Burkholderiales	Comamonadaceae	Hylemonella	GGGGATTGGAATGGGCGAANCCTGATGCAGCGACGCCGCGTGAGGGATGACGGCCTTCGGGTTGTAAACCTCTTTCAGTAGGAACGAAACGGCCTTTTCTAATAAAGAGGGCTAATGACGGTACCGTAAGAATAAGCACCGGCTAACTACGTGCCAGCAGCCGCGGTAATACGTAGGGTGCAAGCGTTAATCGGAATTATTGGGCGTAAAGAGCTCGTAGGCGGTTTGTCGCGACAGTTGTGAAATCCCCGGGCTCAACCTGGGAACTGCATCTGTGACTGCCAGACTAGAGTGATGTAGGGGAGACTGGAATTCCGCGTGTAGCAGTGAAATGCGTAGATATGCGGAGGAACACCGATGGCGAAGGCAATCCCCTGGGCCTTAACTGACGCTGAGGAG…
206	3	0.30965	2.68884	2.72822	2.66465	2.64975	2.18427	2.2274	31.25	0.0939667	2.19504	2.4714	27.5	0.267467	2.18328	2.247	32.75	0.100333	2.25782	2.288	40.25	0.118	-0.0477738	-0.0387264	-0.365133	-0.328566	-0.00775447	-0.137328	0.252063	-1.41456	NA	NA	NA	NA	NA	NA	NA
207	10	0.0770685	2.55277	2.51396	2.50962	2.51485	1.7709	2.0376	24.5	0.171	1.46208	1.8681	22.25	0.2691	1.53085	1.646	23	0.194033	1.52178	1.7982	23	0.2339	0.218728	0.180317	0.0911479	-0.451896	0.0663074	-0.182607	0.0478285	-0.471838	Bacteria	Proteobacteria	Alphaproteobacteria	Rhizobiales	Phyllobacteriaceae	Phyllobacterium	NGGGGATTGGCATGGGCGCAGCCTGATCCGCCTGCCGCGTGAGTGATGAAGGCCCTAGGGTTGTAAAGCTCTTTCACCGGTGAAGATAATGACGGTAACCGGAGAAGAAGCCCCGGCTAACTTCGTGCCAGCAGCCGCGGTAATACGAAGGGGGCTAGCGTTGTTCGGATTTACTGGGCGTAAAGCGCACGTAGGCGGACTATTAAGTCAGGGGTGAAATCCCGGGGCTCAACCCCGGAACTGCCTTTGATACTGGTAGTCTTGAGTTCGAGAGAGGTGAGTGGAATTCCGAGTGTAGAGGTGAAATTCGTAGATATTCGGAGGAACACCAGTGGCGAAGGCGGCTCACTGGCTCGATACTGACGCTGAGGTGCGAAAGCGTGGGGAGCAAACAGGATT…
208	7	0.102083	2.95757	2.9333	2.96242	2.98642	1.73786	1.9647	3	0.279033	1.68768	2.0311	3	0.314133	1.73653	2.0531	3	0.273233	1.99605	2.0988	3	0.3006	-0.199837	-0.0952557	0	-0.107408	0.0411659	0.0155426	0	-0.201244	Bacteria	Firmicutes	Bacilli	Bacillales	Planococcaceae	Lysinibacillus	GGGGAATTGGAATGGGNCGCAGCCTGATGGAGCAACGCCGCGTGAGTGAAGAAGGTTTTCGGATCGTAAAACTCTGTTGTAAGGGAAGAACAAGTACAGTAGTAACTGGCTGTACCTTGACGGTACCTTATTAGAAAGCCACGGCTAACTACGTGCCAGCAGCCGCGGTAATACGTAGGTGGCAAGCGTTGTCCGGAATTATTGGGCGTAAAGCGCGCGCAGGCGGTCCTTTAAGTCTGATGTGAAAGCCCACGGCTCAACCGTGGAGGGTCATTGGAAACTGGGGGACTTGAGTGCAGAAGAGGAAAGTGGAATTCCAAGTGTAGCGGTGAAATGCGTAGAGATTTGGAGGAACACCAGTGGCGAAGGCGACTTTCTGGTCTGTAACTGACGCTGAGG…
21	5	0.276482	2.97984	2.94641	2.90199	3.04731	1.88661	2.2433	16.5	0.2088	1.81727	2.1614	16.5	0.146167	1.8688	2.0152	16.5	0.2013	2.16368	2.3437	20	0.195833	-0.197694	-0.0631653	-0.277534	0.0924954	0.0403354	-0.101043	0	0.461733	Bacteria	Actinobacteria	Actinobacteria	Actinomycetales	Microbacteriaceae	Leifsonia	ANGCGGCGCGTGCTTANCTGCAGTCGAACGATGAACCTGGAGCTTGCTCTACGGGATTAGTGGCGAACGGGTGAGTAACACGTGAGTAACCTGCCCTTGACTCTGGGATAACCTCCGGAAACGGAAGCTAATACCGGATATGACGTACGGAGGCATCTCCTGTACGTGGAAAGAACTTCGGTCAAGGATGGACTCGCGGCCTATCAGGTAGTTGGTGAGGTAACGGCCCACCAAGCCTACGACGGGTAGCCGGCCTGAGAGGGTGACCGGCCACACTGGGACTGANACACGGNCCANACTCCTACGGGAGGCAGCAGTGGGGAATATTGCACAATGGGCGCAAGCCTGATGCAGCAACGCCGCGTGAGGGATGACGGCCTTCGGGTTGTAAACCTCTTT…
210	2	0.62714	2.78105	2.92731	3.0136	2.92632	1.61563	1.7216	12.25	0.1991	1.96203	2.174	13	0.212067	1.90101	2.1331	4	0.1656	2.00421	2.0968	13	0.223567	-0.310933	-0.284439	-0.0857299	-0.167212	-0.0455847	-0.0274003	-1.70044	-0.356815	Bacteria	Actinobacteria	Actinobacteria	Actinomycetales	Microbacteriaceae	Leifsonia	ATTNTCANCGNCGCGTGCTTANCTGCAGTTCGAACGATGAACCCGGATCTTGCTCTGGGGAATTAGTGGCGAACGGGTGAGTAACACGTGAGTAACCTGCCCTTGACTCTGGGATAACCTCCGGAAACGGAAGCTAATACCGGATATGACGTACGGAGGCATCTCCTGTACGTGGAAAGAATTTCGGTCAAGGATGGACTCGCGGCCTATCAGGTAGTTGGTGAGGTAACGGCCCACCAAGCCTACGACGGGTAGCCGGCCTGAGAGGGTGACCGGCCACACTGGGACTGANACACGGCCCAGACTCCTACGGGAGGCAGCAGTGGGGAATATTGCACAATGGGCGCAAGCCTGATGCAGCAACGCCGCGTGAGGGATGACGGCCTTCGGGTTGTAAAC…
211	5	0.646017	2.97035	2.99417	2.93452	3.00723	2.01509	2.0741	13	0.189467	2.16119	2.3024	20	0.108193	1.99532	2.1083	16.5	0.172233	2.1511	2.2261	20	0.213833	-0.0942291	-0.102033	-0.621488	-0.174543	-0.115209	-0.127058	-0.277534	0.670759	Bacteria	Firmicutes	Bacilli	Bacillales	Bacillaceae 1	Bacillus	CNANNNTTCGANNNAANAGGNAATNATNTCNCNTTAAATNACATNGTTNTNAGNNCANANGANCTGNGGNTACTNATCNTCAAGTCGANGACAAANGANNTTGTCCAGATTNNCNNGCACGANTAAGTAACANNGGGNNACCTCCCGGTANANTNGATAATCCGGGNAACCNGAGNTAATTCCNGNTATTCCTNGAACCGCAGGNTCAANTTGAAAAGACGTTTTCGNCTGTCACTTACAAATGGACCCGCGGCGCATTNGCTAGTTNNTGAGGTANCGGCTCACCAAGGNGACGATGCGTAGCCGACCTGAGAGNNTGATCGGCCACACTGGGACTGAGACACGGCCCAGACTCCTACGGGAGGCAGCAGTNGGGAATCTTCCGCAATGGACGAAAGT…
212	8	0.0300092	2.86043	2.82635	2.88603	2.85252	1.81761	2.0443	6	0.229433	2.01545	2.0577	15.75	0.140633	1.84632	2.1011	4.5	0.1586	1.93839	2.1602	12.25	0.218233	-0.0928188	-0.079558	-1.02975	0.0722035	-0.126452	0.0301122	-1.80735	0.173454	Bacteria	Firmicutes	Bacilli	Bacillales	Bacillaceae 1	Bacillus	NNNNNNNNNNNNNNNNNNNNNNNNNNNNNNNNNNNNNNNNNNTTAAGTTTNCTGTCAGACGACGCTGCGCTNCTATNNTCANTCNACGACAATGGAGCTTGCTCCTGATGTAGCGCGGACGGTTAGTACACGTGGGTACCTGCCTGTNAGACTGGGATACTCCGGGAAACCGGGGCTAATACCGGATGGTTGTCTGAACCGCATGGTTCAGACATAAAAGGTGGCTTCGGCTACCACTTACAGATGGACCCGCGGCGCATTAGCTAGTTGGTGAGGTAACGGCTCACCAAGGCGACGATGCGTAGCCGACCTGAGAGGGTGATCGGCCACACTGGGACTGAGACACGGCCCAGACTCCTACGGGAGGCAGCAGTAGGGAATCTTCCGCAATGGACGAAA…
213	2	0.0684525	2.02267	2.15153	2.28075	2.12986	1.12905	1.9528	29	0.116367	1.09391	1.4033	26.75	0.133933	1.02998	1.8478	23	0.132867	1.19546	1.4155	31.25	0.0929333	-0.0824545	0.464232	-0.107803	0.32441	-0.0868709	0.396985	-0.217905	-0.0115359	Bacteria	Bacteroidetes	Sphingobacteriia	Sphingobacteriales	Chitinophagaceae	Chitinophaga	NNNNNNNNNNNNNNNNNNNNNNNNNNNNNNNNNNNNNNNNNNNNNNNTTAGGTTTGACTGCTCAGATGACGTAGCGCCGGCGGCTTATCATCAGTCGAGGGCAGCAGGGGTACCATACCCGCTGGCGACCGGCAAACGGGTGCGGACACGTACGCAACCTTCCTTCAAGCGGGAGATAGCCCGGAGAAATCCGGATTAATATCCCATAGGATTGTGGATCGGCATCGATCAGCAATTAAAGATTTATCACTTGAAGATGGGCGTGCGTCTGATTAGGTAGTTGGTGAGGTAACGGCTCACCAAGCCGACGATCAGTAACTGGCGTGAGAGCGCGACCAGTCACACGGGCACTGAGACACGGGCCCGACTCCTACGGGAGGCAGCAGTAAGGAATATTGG…
214	8	0.430394	2.18667	1.9928	2.43073	1.80715	1.26177	1.5337	38.75	0.0706	1.24455	1.7729	45.5	0.0633667	1.48772	1.736	32	0.107114	1.03018	1.5691	44	0.0715667	0.292544	-0.032921	-0.183307	-0.0196196	0.257476	-0.0303442	-0.507795	0.757355	Bacteria	Actinobacteria	Actinobacteria	Actinomycetales	Mycobacteriaceae	Mycobacterium	GGGGTNTGAATGGGNCGCAGCCTGNGCAGCGACGCCGCGTGAGGGATGACGGCCTTCGGGTTGTAAACCTCTTTCAATAGGGACGAAGCGCAAGTGACGGTACCTATAGAAGAAGGACCGGCCAACTACGTGCCAGCAGCCGCGGTAATACGTAGGGTCCGAGCGTTGTCCGGAATTACTGGGCGTAAAGAGCTCGTAGGTGGTTTGTCGCGTTGTTCGTGAAAACTCACAGCTTAACTGTGGGCGTGCGGGCGATACGGGCAGACTAGAGTACTGCAGGGGAGACTGGAATTCCTGGTGTAGCGGTGGAATGCGCAGATATCAGGAGGAACACCGGTGGCGAAGGCGGGTCTCTGGGCAGTAACTGACGCTGAGGAGCGAAAGCGTGGGGAGCGAACA…
215	8	0.637133	3.05201	2.99668	3.11289	3.01414	2.10926	2.2605	8	0.294333	1.85017	2.1922	6.75	0.299067	2.02495	2.2327	3	0.3081	1.99554	2.204	11.5	0.2922	0.0799554	0.0365177	-0.523562	0.0104948	0.130225	0.02641	-1.16993	0.0429316	Bacteria	Firmicutes	Bacilli	Bacillales	Bacillaceae 1	Bacillus	NNNNNNNNNNNNNNNNNNNNNNNNNNNNNNNNNTTAGNTTACTGTCAGATACCGCGCTNCTATNCTCANTCACGACTGATAGAGCTGCTCTATGACGTAGCGCGGACGGTAGTACACGTGGCAACCTGCCTGTAGACTNGGATANNTCGGAAACCGAAGCTAATACCGGATAGGATCTTCTCCTTCATGGGAGATGATTGAAAGATGGTTTCGGCTATCACTTACAGATGGGCCCGCGGTGCATTAGCTAGTTGGTGAGGTAACGGCTCACCAAGGCAACGATGCATAGCCGACCTGAGAGGGTGATCGGCCACACTGGGACTGAGACACGGCCCAGACTCCTACGGGAGGCAGCAGTAGGGAATCTTCCGCAATGGACGAAAGTCTGACGGAGCAACG…
217	2	0.151816	1.8482	2.24916	2.2561	2.18582	0.731175	1.2064	18.25	0.111233	0.75605	0.9858	3	0.212133	1.02736	1.3863	6.25	0.0722667	0.739608	1.0125	3	0.2139	-0.0165447	0.252786	2.60486	-0.943347	0.442386	0.491873	1.05889	-1.55357	Bacteria	Firmicutes	Bacilli	Bacillales	Paenibacillaceae 1	Paenibacillus	AGGACGAACGCTGGCGGCGTGCCTAATACATGCAAGTCGAGCGGACTTGAAGGAGTGCTTGCACTCCTGATGGTTAGCGGCGGACGGGTGAGTAACACGTAGGTAACCTGCCCATAAGACTGGGATAACCCACGGAAACGTGAGCTAATACCAGATAGGCATTTTCCTCGCATGAGGGAGATGAGAAAGGCGGAGCAATCTGCCACTTATGGATGGACCTGCGGCGCATTAGCTAGTTGGTAAGGTAACGGCTTACCAAGGCGACGATGCGTAGCCGACCTGAGAGGGTGATCGGCCACACTGGGACTGAGACACGGCCCAGACTCCTACGGGAGGCAGCAGTAGGGAATCTTCCGCAATGGACGAAAGTCTGACGGAGCAACGCCGCGTGAGTGATGA…
218	2	0.136471	1.87598	2.15495	2.18817	2.18811	0.732683	1.0857	16.5	0.0865667	1.14145	2.0379	20.75	0.101767	0.826458	1.8243	20	0.108436	0.901	1.3185	15.25	0.0912	-0.298337	-0.280272	0.113657	-0.0752222	-0.465854	-0.15974	-0.0531113	0.0915749	Bacteria	Firmicutes	Bacilli	Bacillales	Bacillaceae 1	Bacillus	NNNNNNNNNNNNNNNNNNNNNNNNNNNNNNNNNNNNNNNNNNNTTAAGTTTCTGTCAGCGACNTGCGCTNCTANCTTCAATCACGATTATGAGCTGCTCCNTANTACGCGACGGTNGTACACGTGGCCAACTTACCTTAAGACTGGGATAATTCGGNAACCGGAGCTAATACCGGATGACATAAGGAACTCCTGTTCCTTTATTGAAAGATGGCTTCGGCTATCACTTACAGATGGGCCCGCGGCGCATTAGCTAGTTGGTGAGGTAACGGCTCACCAAGGCGACGATGCGTAGCCGACCTGAGAGGGTGATCGGCCACACTGGGACTGAGACACGGCCCAGACTCCTACGGGAGGCAGCAGTAGGGAATCTTCCGCAATGGACGAAAGTCTGACGGAG…
219	1	0.718632	2.65039	2.86698	2.75651	2.85258	1.21052	1.7674	13	0.246667	1.85706	2.1053	13	0.222367	1.39259	2.0755	8	0.283667	1.82527	2.0001	13	0.2284	-0.592484	-0.178444	0	0.111	-0.415247	-0.0205669	-0.70044	0.351256	Bacteria	Firmicutes	Bacilli	Bacillales	Bacillaceae 1	Bacillus	TANNNNACNNNNNANANNNNNNAANNTAANNNAANNNAANNANNNNNNNTNNNTNTTTAAGTTNNCTGGTCAGACGACGCTGCGCGTCCTAACATCCAATCGAGCGAGACTCTTCGGAGTCTAGCGGCGGACGGGTGAGTAACACGTGGGCAACCTGCCTGTAAGACTGGGATAACACCGGGAAACCGGTGCTAATACCGGATATCCTTTCCTCTCATGAGGAAAAGCTGAAAGTCGGTTTCGGCTGACACTTACAGATGGGCCCGCGGCGCATTAGCTAGTTGGTGAGGTAACGGCTCACCAAGGCGACGATGCGTAGCCGACCTGAGAGGGTGATCGGCCACACTGGGACTGAGACACGGCCCAGACTCCTACGGGAGGCAGCAGTAGGGAATCTTC…
22	3	0.278272	2.87436	2.93629	2.78047	2.86565	1.73076	2.2071	20	0.183267	1.9384	2.0502	20	0.181567	1.65243	1.9859	20	0.1727	1.69011	2.0163	20	0.177667	0.0342886	0.130442	0	0.0447714	-0.230282	-0.0459717	0	-0.0722313	Bacteria	Proteobacteria	Gammaproteobacteria	Xanthomonadales	Xanthomonadaceae	Luteibacter	TCAGATTGAACGCTGGCGGCATGCTTAACACATGCAAGTCGAACGGCAGCACAGCAGAGCTTGCTCTGTGGGTGGCGAGTGGCGGACGGGTGAGTAATGCATCGGGACCTACCCAGACGTGGGGGATAACGTAGGGAAACTTACGCTAATACCGCATACGTCCTACGGGAGAAAGCGGGGGATCGCAAGACCTCGCGCGGTTGGATGGACCGATGTGCGATTAGCTAGTTGGTAAGGTAACGGCTTACCAAGGCGACGATCGCTAGCTGGTCTGAGAGGATGATCAGCCACACTGGGACTGAGACACGGCCCAGACTCCTACGGGAGGCAGCAGTGGGGAATATTGGACAATGGGCGCAAGCCTGATCCAGCAATGCCGCGTGTGTGAAGAAGGCCCTC…
220	10	0.403805	2.73493	2.62	2.69468	2.69667	1.92322	2.0316	22.25	0.2269	1.70784	2.0004	21.5	0.222367	1.87598	2.0676	21.5	0.197533	2.05684	2.2172	23	0.221367	-0.0969032	-0.126123	-0.0478285	0.0356186	0.135473	0.0476686	0	-0.170844	NA	NA	NA	NA	NA	NA	NA
221	6	0.439154	2.72612	2.76871	2.72547	2.83822	1.57953	2.0353	20	0.116329	1.5921	2.211	20	0.1774	1.5879	2.1656	20	0.110421	1.84365	2.1344	20	0.1254	-0.223066	-0.0685891	0	-0.108332	-0.00381089	-0.0299322	0	-0.683986	Bacteria	Proteobacteria	Alphaproteobacteria	Rhizobiales	Rhizobiaceae	Rhizobium	GGGGATTGGCATGGGGCGCAGCCTGTCCGCCTGCCGCGTGAGTGATGAAGGCCTTAGGGTTGTAAAGCTCTTTCACCGGAGAAGATAATGACGGTATCCGGAGAAGAAGCCCCGGCTAACTTCGTGCCAGCAGCCGCGGTAATACGAAGGGGGCTAGCGTTGTTCGGAATTACTGGGCGTAAAGCGCACGTAGGCGGATATTTAAGTCAGGGGTGAAATCCCAGAGCTCAACTCTGGAACTGCCTTTGATACTGGGTATCTTGAGTATGGAAGAGGTAAGTGGAATTCCGAGTGTAGAGGTGAAATTCGTAGATATTCGGAGGAACACCAGTGGCGAAGGCGGCTTACTGGTCCATTACTGACGCTGAGGTGCGAAAGCGTGGGGAGCAAACAGGATTA…
222	1	0.0914715	3.11441	3.1635	3.12592	3.14903	2.15422	2.3642	6	0.267267	2.20513	2.4836	6	0.329767	2.1787	2.4063	6	0.2804	2.29922	2.3995	6	0.2734	-0.0939843	-0.0213817	0	-0.0327333	-0.0173983	-0.0456163	0	-0.233959	Bacteria	Actinobacteria	Actinobacteria	Actinomycetales	Micrococcaceae	Arthrobacter	GGGGAATTGNATGGGCGCAGCCTGNGCAGCGACGCCGCGTGAGGGATGACGGCCTTCGGGTTGTAAACCTCTTTCAGTAGGGAAGAAGCGAAAGTGACGGTACCTGCAGAAGAAGCGCCGGCTAACTACGTGCCAGCAGCCGCGGTAATACGTAGGGCGCAAGCGTTATCCGGAATTATTGGGCGTAAAGAGCTCGTAGGCGGTTTGTCGCGTCTGCCGTGAAAGTCCGGGGCTCAACTCCGGATCTGCGGTGGGTACGGGCAGACTAGAGTGATGTAGGGGAGACTGGAATTCCTGGTGTAGCGGTGAAATGCGCAGATATCAGGAGGAACACCGATGGCGAAGGCAGGTCTCTGGGCATTAACTGACGCTGAGGAGCGAAAGCATGGGGAGCGAACA…
223	3	0.367719	1.96886	2.10833	1.90489	1.78608	1.12008	1.4165	35	0.0905	1.45308	2.4572	40.25	0.221033	0.988967	1.1006	31.25	0.0645667	0.912333	1.0613	35	0.0600333	0.295973	0.416498	0	0.592154	-0.555124	-1.15873	-0.365133	-1.7754	Bacteria	Proteobacteria	Alphaproteobacteria	Rhizobiales	Bradyrhizobiaceae	Bosea	CGGGGGATTGGCATGGGTCGCAGCCTGTCCGCCTGCCGCGTGAGTGATGAAGGCCTTAGGGTTGTAAAGCTCTTTTGTCCGGGAAGATAATGACTGTACCGGAAGAATAAGCCCCGGCTAACTTCGTGCCAGCAGCCGCGGTAATACGAAGGGGGCTAGCGTTGCTCGGAATCACTGGGCGTAAAGGGCGCGTAGGCGGACTTTTAAGTCGGAGGTGAAAGCCCAGGGCTCAACCCTGGAATTGCCTTCGATACTGGGAGTCTTGAGTTCGGAAGAGGTTGGTGGAACTGCGAGTGTAGAGGTGAAATTCGTAGATATTCGCAAGAACACCGGTGGCGAAGGCGGCCAACTGGTCCGAAACTGACGCTGAGGCGCGAAAGCGTGGGGAGCAAACAGGAT…
224	9	0.220086	2.78301	2.71073	2.75213	2.73701	1.36433	2.0037	13	0.1878	1.21502	2.1217	13	0.183833	1.32803	1.9429	13	0.190767	1.3154	2.0006	16.5	0.1733	0.0526946	0.00223378	-0.343954	0.115925	0.128315	-0.127009	0	0.0534107	Bacteria	Proteobacteria	Alphaproteobacteria	Rhizobiales	Rhizobiaceae	Rhizobium	TCAGAACGAACGCTGGCGGCAGGCTTAACACATGCAAGTCGAACGCCCCGCAAGGGGAGTGGCAGACGGGTGAGTAACGCGTGGGAACATACCCTTTCCTGCGGAATAGCTCCGGGAAACTGGAATTAATACCGCATACGCCCTACGGGGGAAAGATTTATCGGGGAAGGATTGGCCCGCGTTGGATTAGCTAGTTGGTGGGGTAAAGGCCTACCAAGGCGACGATCCATAGCTGGTCTGAGAGGATGATCAGCCACATTGGGACTGAGACACGGCCCAAACTCCTACGGGAGGCAGCAGTGGGGAATATTGGACAATGGGCGCAAGCCTGATCCAGCCATGCCGCGTGAGTGATGAAGGCCTTAGGGTTGTAAAGCTCTTTCACCGGAGAAGATAATG…
225	1	0.554355	2.63535	2.77043	2.66369	2.7333	1.46338	2.0477	20	0.1457	1.86035	2.1379	21.5	0.233167	1.56107	2.0803	21.5	0.1977	1.82375	1.9754	21.5	0.195333	-0.3176	0.0518596	-0.104337	-0.422937	-0.253042	-0.0394028	0	-0.238049	Bacteria	Proteobacteria	Alphaproteobacteria	Rhizobiales	Rhizobiaceae	Rhizobium	NNNNNNNNNNNNNNNNNNNNNNNNNNNNNNNNNNNNNNNNNNNNNNNTTAGAGTTTNTCATGNTCAGAACGAACGCNGCGGCAGGCTTAACACATGCAAGTCGAACGCCCCGCAAGGGGAGTGGCAGACGGGTGAGTAACGCGTGGGAACATACCCTTTCCTGCGGAATAGCTCCGGGAAACTGGAATTAATACCGCATACGCCCTACGGGGGAAAGATTTATCGGGGAAGGATTGGCCCGCGTTGGATTAGCTAGTTGGTGGGGTAAAGGCCTACCAAGGCGACGATCCATAGCTGGTCTGAGAGGATGATCAGCCACATTGGGACTGAGACACGGCCCAAACTCCTACGGGAGGCAGCAGTGGGGAATATTGGACAATGGGCGCAAGCCTGATCCAG…
226	10	0.488795	2.78908	2.71502	2.72261	2.8286	1.77342	1.9176	20	0.1191	1.51011	1.9133	20	0.1087	1.61894	1.829	20	0.0961286	1.81737	2.1597	20	0.110764	-0.035318	-0.171529	0	0.104681	0.100399	-0.065008	0	-0.177315	Bacteria	Proteobacteria	Gammaproteobacteria	Xanthomonadales	Xanthomonadaceae	Luteibacter	GNATTGGAATGGGCCGCAGCCTGANCCGCAATGCCGCGTGTGTGAAGAAGGCCCTCGGGTTGTAAAGCACTTTTATCAGGAGCGAAATCTGCAAGGTTAATACCTTTGCAGTCTGACGGTACCTGAGGAATAAGCACCGGCTAACTCCGTGCCAGCAGCCGCGGTAATACGGAGGGTGCAAGCGTTAATCGGAATTACTGGGCGTAAAGCGTGCGTAGGCGGTTCGTTAAGTCTGTTGTGAAAGCCCCGGGCTCAACCTGGGAATGGCAATGGATACTGGCGCGAGAGAGTGTGTCAGAGGATGGTGGAATTCCCGGTGGAGCGGTGAAATGCGTAGAGATCGGGAGGAACATCAGTGGCGAAGGCGGCCATCTGGGACAACACTGACGCTGAGGCACG…
227	1	0.0457659	2.66248	2.70736	2.68337	2.70241	1.41485	2.0098	20	0.11205	1.54428	1.9455	20	0.136033	1.48702	1.9895	20	0.113086	1.49324	2.1441	20	0.1182	-0.0777986	-0.0933203	0	-0.0770874	-0.0545089	0.0322649	0	-0.266544	Bacteria	Proteobacteria	Alphaproteobacteria	Rhizobiales	Rhizobiaceae	Rhizobium	GGGGATTGGCAATGGGCGCAGCCTGATCCGCCTGCCGCGTGAGTGATGAAGGCCTTAGGGTTGTAAAGCTCTTTCACCGGAGAAGATAATGACGGTATCCGGAGAAGAAGCCCCGGCTAACTTCGTGCCAGCAGCCGCGGTAATACGAAGGGGGCTAGCGTTGTTCGGAATTACTGGGCGTAAAGCGCACGTAGGCGGATATTTAAGTCAGGGGTGAAATCCCAGAGCTCAACTCTGGAACTGCCTTTGATACTGGGTATCTTGAGTATGGAAGAGGTAAGTGGAATTCCGAGTGTAGAGGTGAAATTCGTAGATATTCGGAGGAACACCAGTGGCGAAGGCGGCTTACTGGTCCATTACTGACGCTGAGGTGCGAAAGCGTGGGGAGCAAACAGGATT…
228	6	0.28601	2.76101	2.83194	2.79331	2.85902	1.60068	1.9981	20	0.1146	1.74393	2.2416	20	0.118879	1.70625	1.9776	20	0.110707	1.75465	2.1879	20	0.118579	-0.132495	-0.130918	0	-0.0492363	-0.0315158	-0.180778	0	-0.10274	Bacteria	Proteobacteria	Alphaproteobacteria	Rhizobiales	Rhizobiaceae	Rhizobium	CNNNGGGGANTGGNATGGGCGCAGTCCTGANCCGCCTGCCGCGTGAGTGATGAAGGCCTTAGGGTTGTAAAGCTCTTTCACCGGGAGAAGATAATGACGGTATCCGGAGAAGAAGCCCCGGCTAACTTCGTGCCAGCAGCCGCGGTAATACGAAGGGGGCTAGCGTTGTTCGGAATTACTGGGCGTAAAGCGCACGTAGGCGGATATTTAAGTCAGGGGTGAAATCCCAGAGCTCAACTCTGGAACTGCCTTTGATACTGGGTATCTTGAGTATGGAAGAGGTAAGTGGAATTCCGAGTGTAGAGGTGAAATTCGTAGATATTCGGAGGAACACCAGTGGCGAAGGCGGCTTACTGGTCCATTACTGACGCTGAGGTGCGAAAGCGTGGGGAGCAAACA…
229	10	0.44995	3.16389	3.10949	3.08706	3.14566	2.37712	2.4687	9.5	0.241433	2.09748	2.5428	9.5	0.295867	2.24545	2.4325	13	0.2414	2.35105	2.4489	5.25	0.266367	0.0159125	0.0116177	0.85561	-0.141789	0.0983453	-0.0639782	0.452512	-0.293521	Bacteria	Actinobacteria	Actinobacteria	Actinomycetales	Micrococcaceae	Arthrobacter	GGGGATTGNATGGGCGCAGCCTGATGCAGCGACGCCGCGTGAGGGATGACGGCCTTCGGGTTGTAAACCTCTTTCANNAGGGAAGAAGCTAANGTGACCGTACCTGCANAANAAGCGCCNGNTAACTACGTGCCANCAGCCGCNGCAATACGTACGGCGCAAGCGTTATCCGGAATTATTGGGCGTAAAGAGCTCGTAGGGTTTTAGTCNCGTCTGCCTTGATAAATCCGGGCTCAACTCCTGATCTGTGGTACGGGGCAGACTATAGTGATGTAGGGGAGACTGGAATTCCTGGTGTGGCGTTAATACGCACATTCAGGAGGAACACCGATGGCGAAGGCAGGTCTCTGGGCATTAACTGACGCTGAGGAGCGAAAGCATGGGAGCGAACAGGATTAG…
23	9	0.137132	2.9772	2.85457	2.93916	2.89507	2.17828	2.2925	20.75	0.103514	2.22389	2.5062	20.75	0.117833	2.18982	2.278	20.75	0.109867	2.16354	2.2969	20.75	0.0974143	0.0097912	-0.00276631	0	0.0876246	-0.0222764	-0.137734	0	-0.100994	Bacteria	Actinobacteria	Actinobacteria	Actinomycetales	Nocardiaceae	Rhodococcus	CTCAGGACGAACGCTGGCGGCGTGCTTAACACATGCAAGTCGAACGGTAAGGCCCTTCGGGGTACACGAGTGGCGAACGGGTGAGTAACACGTGGGTGATCTGCCCTGCACTTCGGGATAAGCCCGGGAAACTGGGTCTAATACCGGATAGTACTGCGCGGTGCATGCCGTGTGGTGGAAAGATTTATCGGTGCAGGATGGGCCCGCGGCCTATCAGCTTGTTGGTGGGGTAATGGCCTACCAAGGCGACGACGGGTAGCCGGCCTGAGAGGGCGACCGGCCACACTGGGACTGAGACACGGCCCAGACTCCTACGGGAGGCAGCAGTGGGGAATATTGCACAATGGGCGCAAGCCTGATGCAGCGACGCCGCGTGAGGGATGACGGCCTTCGGGTTGT…
231	6	0.182137	3.10428	3.1294	3.10396	3.15332	2.10428	2.3042	4.5	0.281	2.12089	2.477	6	0.226933	2.16961	2.2881	5.25	0.276833	2.29398	2.4144	6	0.2336	-0.124521	-0.0673988	-0.415037	0.26653	0.0327637	-0.114444	-0.192645	0.286749	Bacteria	Actinobacteria	Actinobacteria	Actinomycetales	Micrococcaceae	Arthrobacter	TCAGGATGAACGCTGGCGGCGTGCTTAACACATGCAAGTCGAACGATGATCCCAGCTTGCTGGGGGATTAGTGGCGAACGGGTGAGTAACACGTGAGTAACCTGCCCTTGACTCTGGGATAAGCCTGGGAAACTGGGTCTAATACCGGATATGACTCCTCATCGCATGGTGGGGGGTGGAAAGCTTTTGTGGTTTTGGATGGACTCGCGGCCTATCAGCTTGTTGGTGGGGTAATGGCCTACCAAGGCGACGACGGGTAGCCGGCCTGAGAGGGTGACCGGCCACACTGGGACTGAGACACGGCCCAGACTCCTACGGGAGGCAGCAGTGGGGAATATTGCACAATGGGCGCAAGCCTGATGCAGCGACGCCGCGTGAGGGATGACGGCCTTCGGGTTG…
232	1	0.390605	3.03343	3.11217	3.09233	3.13116	1.93322	2.3047	9.5	0.219433	2.10165	2.5122	9.5	0.2522	2.10856	2.386	9.5	0.240333	2.27339	2.4197	9.5	0.275533	-0.233843	-0.0702492	0	-0.328444	0.00473451	-0.0743573	0	-0.0695315	Bacteria	Actinobacteria	Actinobacteria	Actinomycetales	Micrococcaceae	Arthrobacter	GNGGNATTGANATGGGCGCAGTCCTGATGCAGCGACGCCGCGTGAGGGATGACGGCCTTCGGGTTGTAAACCTCTTTCAGTAGGGAAGAAGCGAAAGTGACGGTACCTGCAGAAGAAGCGCCGGCTAACTACGTGCCAGCAGCCGCGGTAATACGTAGGGCGCAAGCGTTATCCGGAATTATTGGGCGTAAAGAGCTCGTAGGCGGTTTGTCGCGTCTGCCGTGAAAGTCCGGGGCTCAACTCCGGATCTGCGGTGGGTACGGGCAGACTAGAGTGATGTAGGGGAGACTGGAATTCCTGGTGTAGCGGTGAAATGCGCAGATATCAGGAGGAACACCGATGGCGAAGGCAGGTCTCTGGGCATTAACTGACGCTGAGGAGCGAAAGCATGGGGAGCGA…
233	9	0.723574	1.68115	1.05152	1.61932	1.01822	1.05494	1.5033	45.5	0.144033	0.603875	1.0839	65.75	0.0616235	1.09733	1.5441	48.5	0.149733	0.613317	1.0426	65.75	0.0392333	0.782459	0.527947	-0.531124	1.87625	0.861669	0.510535	-0.439006	1.28084	Bacteria	Proteobacteria	Alphaproteobacteria	Rhizobiales	Rhizobiaceae	Rhizobium	GNGGATTGGCATGGGCGCAGCCTGATCNGCCTGCCGCGTGAGTGATGAAGGCCTTAGGGTTGTAAAGCTCTTTCACCGGAGAAGATAATGACGGTATCCGGAGAAGAAGCCCCGGCTAACTTCGTGCCAGCAGCCGCGGTAATACGAAGGGGGCTAGCGTTGTTCGGAATTACTGGGCGTAAAGCGCACGTAGGCGGATATTTAAGTCAGGGGTGAAATCCCAGAGCTCAACTCTGGAACTGCCTTTGATACTGGGTATCTTGAGTATGGAAGAGGTAAGTGGAATTCCGAGTGTAGAGGTGAAATTCGTAGATATTCGGAGGAACACCAGTGGCGAAGGCGGCTTACTGGTCCATTACTGACGCTGAGGTGCGAAAGCGTGGGGAGCAAACAGGATTA…
234	3	0.230117	2.53161	2.54336	2.47998	2.49865	1.51745	1.9622	23	0.254267	1.65763	1.9132	26	0.258733	1.3578	1.9878	23	0.2723	1.50512	1.9121	25.25	0.259167	0.0117737	0.0373141	-0.13465	-0.0275378	-0.287854	0.0551849	-0.176878	0.073731	NA	NA	NA	NA	NA	NA	NA
236	1	0.221886	3.12236	3.16435	3.1346	3.13742	2.21187	2.3445	6	0.255033	2.32794	2.594	6	0.304133	2.29206	2.3711	6	0.269767	2.24628	2.4491	6	0.287733	-0.0222755	-0.0629714	0	-0.174047	-0.0224111	-0.129622	0	-0.172992	Bacteria	Actinobacteria	Actinobacteria	Actinomycetales	Micrococcaceae	Zhihengliuella	TGGGGGATTGCATGGGCGCAGCCTGCGGAGCGACGCCGCGTGAGTGATGACGGCCTTCGGGTTGTAAACCTCTTTCAGTAGGGAAGAAGCGAAAGTGACGGTACCTGCAGAAGAAGCGCCGGCTAACTACGTGCCAGCAGCCGCGGTAATACGTAGGGCGCAAGCGTTATCCGGAATTATTGGGCGTAAAGAGCTCGTAGGCGGTTTGTCGCGTCTGCCGTGAAAGTCCGGGGCTCAACTCCGGATCTGCGGTGGGTACGGGCAGACTAGAGTGATGTAGGGGAGACTGGAATTCCTGGTGTAGCGGTGAAATGCGCAGATATCAGGAGGAACACCGATGGCGAAGGCAGGTCTCTGGGCATTAACTGACGCTGAGGAGCGAAAGCATGGGGAGCGAAC…
237	9	0.151697	2.20389	2.12502	2.17229	2.11046	1.56736	1.7667	36.5	0.1625	1.34174	1.6408	36.5	0.207933	1.51794	1.582	36.5	0.153767	1.52905	1.7696	40.25	0.158033	0.0356995	-0.00236621	-0.141092	0.0402108	0.178009	-0.0526498	0	-0.435378	Bacteria	Proteobacteria	Alphaproteobacteria	Rhizobiales	Phyllobacteriaceae	Phyllobacterium	GGGATTGGAATGGGCGCAGCCTGATCCGCCTGCCGCGTGAGTGATGAAGGCCCTAGGGTTGTAAAGCTCTTTCACCGGTGAAGATAATGACGGTAACCGGAGAAGAAGCCCCGGCTAACTTCGTGCCAGCAGCCGCGGTAATACGAAGGGGGCTAGCGTTGTTCGGATTTACTGGGCGTAAAGCGCACGTAGGCGGACTATTAAGTCAGGGGTGAAATCCCGGGGCTCAACCCCGGAACTGCCTTTGATACTGGTAGTCTTGAGTTCGAGAGAGGTGAGTGGAATTCCGAGTGTAGAGGTGAAATTCGTAGATATTCGGAGGAACACCAGTGGCGAAGGCGGCTCACTGGCTCGATACTGACGCTGAGGTGCGAAAGCGTGGGGAGCAAACAGGATTAG…
239	3	0.00207492	2.79685	2.79333	2.77862	2.7682	1.8614	2.2932	20.75	0.201933	1.97797	2.2971	22.25	0.2373	1.86749	2.4222	21.5	0.199767	1.9485	2.3587	21.5	0.276767	-0.0659758	-0.0406298	-0.0512253	-0.454791	-0.0829163	0.0765043	-0.0494687	-0.248396	Bacteria	Proteobacteria	Alphaproteobacteria	Sphingomonadales	Sphingomonadaceae	Sphingomonas	GGGGATTGGCATGGGCGAANCCTGATCCGCAATGCCGCGTGAGTGATGAAGGCCTTAGGGTTGTAAAGCTCTTTTACCCGGGATGATAATGACAGTACCGGGAGAATAAGCCCCGGCTAACTCCGTGCCAGCAGCCGCGGTAATACGGAGGGGGCTAGCGTTATTCGGAATTACTGGGCGTAAAGCGCACGTAGGCGGCTTTGTAAGTCAGAGGTGAAAGCCTGGAGCTCAACTCCAGAACTGCCTTTGAGACTGCATCGCTTGAATCCAGGAGAGGTGAGTGGAATTCCGAGTGTAGAGGTGAAATTCGTAGATATTCGGAAGAACACCAGTGGCGAAGGCGGCTCACTGGACTGGTATTGACGCTGAGGTGCGAAAGCGTGGGGAGCAAACAGGATT…
240	1	0.0914897	1.57556	2.28187	1.51015	1.6527	1.59875	1.7911	36.5	0.196967	1.85862	2.3527	39	0.188967	1.4138	1.9588	36.5	0.171067	1.892	2.1747	44	0.1194	-0.242968	-0.279971	-0.269607	0.722149	-0.394656	-0.264347	-0.0955777	-0.143573	NA	NA	NA	NA	NA	NA	NA
241	5	0.17087	3.0817	3.10127	3.05145	3.12202	2.22861	2.3632	13	0.245733	2.11495	2.52	6	0.302733	2.12228	2.3216	13	0.2457	2.23917	2.4399	6	0.268833	-0.00682419	-0.0460803	1.11548	-0.129618	0.00498805	-0.118304	1.11548	-0.30115	Bacteria	Actinobacteria	Actinobacteria	Actinomycetales	Micrococcaceae	Arthrobacter	TTGANATGGGCGCAGNCCTGATGCAGCGACGCCGCGTGAGGGATGACGGCCTTCGGGTTGTAAACCTCTTTCAGTAGGGAAGAAGCGAAAGTGACGGTACCTGCAGAAGAAGCGCCGGCTAACTACGTGCCAGCAGCCGCGGTAATACGTAGGGCGCAAGCGTTATCCGGAATTATTGGGCGTAAAGAGCTCGTAGGCGGTTTGTCGCGTCTGCCGTGAAAGTCCGGGGCTCAACTCCGGATCTGCGGTGGGTACGGGCAGACTAGAGTGATGTAGGGGAGACTGGAATTCCTGGTGTAGCGGTGAAATGCGCAGATATCAGGAGGAACACCGATGGCGAAGGCAGGTCTCTGGGCATTAACTGACGCTGAGGAGCGAAAGCATGGGGAGCGAACAGGA…
242	9	0.806853	2.58218	2.41882	2.59236	2.36587	1.39508	1.6412	20	0.109043	1.15505	1.4965	20	0.102771	1.36248	1.7084	20	0.105593	1.09698	1.5559	20	0.103821	0.34681	0.0770017	0	0.070791	0.238283	0.191054	0	0.039073	Bacteria	Proteobacteria	Betaproteobacteria	Burkholderiales	Comamonadaceae	Variovorax	CTGGGGNNTTGGCATGGGCGCAGCCCTTGTCGGCCTGCCGCGTGCAGGATGAAGGCCTTCGGGTTGTAAACTGCTTTTGTACGGAACGAAACGGCTCTTTCTAATAAAGAGGGCTAATGACGGTACCGTAAGAATAAGCACCGGCTAACTACGTGCCAGCAGCCGCGGTAATACGTAGGGTGCAAGCGTTAATCGGAATTACTGGGCGTAAAGCGTGCGCAGGCGGTGATGTAAGACAGTTGTGAAATCCCCGGGCTCAACCTGGGAACTGCATCTGTGACTGCATTGCTGGAGTACGGCAGAGGGGGATGGAATTCCGCGTGTAGCAGTGAAATGCGTAGATATGCGGAGGAACACCGATGGCGAAGGCAATCCCCTGGGCCTGTACTGACGCTCATG…
246	9	0.191576	1.99398	1.88855	1.99375	1.86159	1.36615	1.5941	44	0.0785533	1.36966	1.8585	47	0.0842	1.43451	1.8714	44	0.0635533	1.41142	1.8596	47	0.0808667	-0.0470366	-0.22225	-0.0951572	-0.0418726	0.0667403	0.00997927	-0.0951572	-0.405852	Bacteria	Proteobacteria	Alphaproteobacteria	Sphingomonadales	Sphingomonadaceae	Sphingomonas	GGGGATTTGGAATGGGCGAAGCCTGATTCCCCAATGCCGCGTGAGTGATGAAGGCCTTAGGGTTGTAAAGCTCTTTTACCCGGGATGATAATGACAGTACCGGGAGAATAAGCCCCGGCTAACTCCGTGCCAGCAGCCGCGGTAATACGGAGGGGGCTAGCGTTATTCGGAATTACTGGGCGTAAAGCGCACGTAGGCGGCTTTGTAAGTCAGAGGTGAAAGCCTGGAGCTCAACTCCAGAACTGCCTTTGAGACTGCATCGCTTGAATCCAGGAGAGGTGAGTGGAATTCCGAGTGTAGAGGTGAAATTCGTAGATATTCGGAAGAACACCAGTGGCGAAGGCGGCTCACTGGACTGGTATTGACGCTGAGGTGCGAAAGCGTGGGGAGCAAACAGGA…
247	9	0.0290147	2.19787	2.04492	2.09686	2.02464	1.47611	1.8957	36.5	0.225333	1.48494	2.1405	47	0.133	1.45284	2.0173	41	0.1859	1.46835	2.1937	47.75	0.115993	0.00760271	-0.210636	-0.387604	0.958019	-0.0315288	-0.0855222	-0.197037	0.483101	Bacteria	Proteobacteria	Alphaproteobacteria	Sphingomonadales	Sphingomonadaceae	Sphingomonas	CCGGNGTATTGGTATGGGCGAAGCCTGCATCCGCAATGCCGCGTGAGTGATGAAGGCCTTAGGGTTGTAAAGCTCTTTTACCCGGGATGATAATGACAGTACCGGGAGAATAAGCCCCGGCTAACTCCGTGCCAGCAGCCGCGGTACTTTCCGGGGGGCTAGCGTTATTCGGAATTACTGGGCGTAAAGCGCACGTAGGCGGCTTTGTAAGTCAGAGGTGAAAGCCTGGAGCTCAACTCCAGAACTGCCTTTGAGACTGCATCGCTTGAATCCAGGAGAGGTGAGTGGAATTCCGAGGTTAGAGGTGAATTTGTAGAATTCGGAAGAACACCAGTGGCGAAGGCGGCTCACTGGACTGGTATTGACGCTGAGGTGCGAAAGCGTGGGGAGCAAACAGGA…
25	6	0.732366	2.11058	2.79581	2.42502	2.80901	0.902783	1.4552	9.5	0.1013	1.7956	1.9216	20	0.145533	1.26108	1.8598	13	0.1164	1.76238	1.9209	20	0.0959	-0.965069	-0.400565	-1.074	0.0790315	-0.509802	-0.0471606	-0.621488	-0.322259	Bacteria	Proteobacteria	Betaproteobacteria	Burkholderiales	Burkholderiaceae	Burkholderia	GGGGAATTGGAATGGGGGCACCCTGATCCGCAATGCCGCGTGTGTGAAGAAGGCCTTCGGGTTGTAAAGCACTTTTGTCCGGAAAGAAATCCTTGGCTCTAATACAGTCGGGGGATGACGGTACCGGAAGAATAAGCACCGGCTAACTACGTGCCAGCAGCCGCGGTAATACGTAGGGTGCGAGCGTTAATCGGAATTACTGGGCGTAAAGCGTGCGCAGGCGGTTTGCTAAGACCGATGTGAAATCCCCGGGCTCAACCTGGGAACTGCATTGGTGACTGGCAGGCTAGAGTATGGCAGAGGGGGGTAGAATTCCACGTGTAGCAGTGAAATGCGTAGAGATGTGGAGGAATACCGATGGCGAAGGCAGCCCCCTGGGCCAATACTGACGCTCATGCA…
251	1	0.228263	3.11025	3.14902	3.10807	3.13025	2.07146	2.2692	3	0.3607	2.17362	2.3376	3	0.363467	2.07036	2.226	3	0.361033	2.17524	2.2738	3	0.3599	-0.0705289	-0.00292159	0	0.00320332	-0.070217	-0.0705745	0	-0.00969102	Bacteria	Actinobacteria	Actinobacteria	Actinomycetales	Micrococcaceae	Arthrobacter	GNATTGANATGGGCGCAGTCCTGATGCAGCGACGCCGCGTGAGGGATGACGGCCTTCGGGTTGTAAACCTCTTTCAGTAGGGAAGAAGCGTAAGTGACGGTACCTGCAGAAGAAGCGCCGGCTAACTACGTGCCAGCAGCCGCGGTAATACGTAGGGCGCAAGCGTTATCCGGAATTATTGGGCGTAAAGAGCTCGTAGGCGGTTTGTCGCGTCTGCTGTGAAAGACCGGGGCTCAACTCCGGTTCTGCAGTGGGTACGGGCAGACTAGAGTGCAGTAGGGGAGACTGGAATTCCTGGTGTAGCGGTGAAATGCGCAGATATCAGGAGGAACACCGATGGCGAAGGCAGGTCTCTGGGCTGTAACTGACGCTGAGGAGCGAAAGCATGGGGAGCGAACA…
254	10	0.293741	3.14458	3.1054	3.13338	3.15823	2.19822	2.3241	5.25	0.281	2.03273	2.3519	3	0.330167	2.17206	2.2629	4.5	0.330733	2.28193	2.3569	4.5	0.303	-0.0539178	-0.0202184	0.222392	-0.108748	0.0956478	-0.0556539	0.584963	0.00247398	Bacteria	Actinobacteria	Actinobacteria	Actinomycetales	Micrococcaceae	Arthrobacter	GGGGATTGNAATGGGCGCAGCCTGATGCAGCGACGCCGCGTGAGGGATGACGGCCTTCGGGTTGTAAACCTCTTTCAGTAGGGAAGAAGCGTAAGTGACGGTACCTGCAGAAGAAGCGCCGGCTAACTACGTGCCAGCAGCCGCGGTAATACGTAGGGCGCAAGCGTTATCCGGAATTATTGGGCGTAAAGAGCTCGTAGGCGGTTTGTCGCGTCTGCTGTGAAAGACCGGGGCTCAACTCCGGTTCTGCAGTGGGTACGGGCAGACTAGAGTGCAGTAGGGGAGACTGGAATTCCTGGTGTAGCGGTGAAATGCGCAGATATCAGGAGGAACACCGATGGCGAAGGCAGGTCTCTGGGCTGTAACTGACGCTGAGGAGCGAAAGCATGGGGAGCGAAC…
255	1	0.0962461	3.0811	3.12246	3.10067	3.11644	2.17766	2.3752	16.5	0.250067	2.15632	2.5039	6	0.274867	2.21397	2.3897	13	0.266633	2.2433	2.3942	6	0.259767	-0.0428449	-0.0114947	1.45943	-0.0549036	0.0380644	-0.0673474	1.11548	-0.0438748	Bacteria	Actinobacteria	Actinobacteria	Actinomycetales	Micrococcaceae	Arthrobacter	GTGATTGNATGGGCCGCAGACCTGGCAGCGACGCCGCGTGAGGGATGACGGCCTTCGGGTTGTAAACCTCTTTCAGTAGGGAAGAAGCGAAAGTGACGGTACCTGCAGAAGAAGCGCCGGCTAACTACGTGCCAGCAGCCGCGGTAATACGTAGGGCGCAAGCGTTATCCGGAATTATTGGGCGTAAAGAGCTCGTAGGCGGTTTGTCGCGTCTGCCGTGAAAGTCCGGGGCTCAACTCCGGATCTGCGGTGGGTACGGGCAGACTAGAGTGATGTAGGGGAGACTGGAATTCCTGGTGTAGCGGTGAAATGCGCAGATATCAGGAGGAACACCGATGGCGAAGGCAGGTCTCTGGGCATTAACTGACGCTGAGGAGCGAAAGCATGGGGAGCGAACAG…
256	6	0.0553725	2.5899	2.66221	2.62651	2.66685	1.54678	1.7175	21.5	0.1188	1.55131	1.7974	21.5	0.321767	1.59376	1.7323	21.5	0.185133	1.67397	1.8015	21.5	0.2726	-0.114015	-0.0688886	0	-1.19825	0.0389474	-0.0532227	0	-0.79745	Bacteria	Proteobacteria	Alphaproteobacteria	Rhizobiales	Phyllobacteriaceae	Phyllobacterium	GGGGTATTGGAATGGGCCGCGCCTGATTCCGCCTGCCGCGTGAGTGATGAAGGCCCTAGGGTTGTAAAGCTCTTTCACCGGTGAAGATAATGACGGTAACCGGAGAAGAAGCCCCGGCTAACTTCGTGCCAGCAGCCGCGGTAATACGAAGGGGGCTAGCGTTGTTCGGATTTACTGGGCGTAAAGCGCACGTAGGCGGACTATTAAGTCAGGGGTGAAATCCCGGGGCTCAACCCCGGAACTGCCTTTGATACTGGTAGTCTTGAGTTCGAGAGAGGTGAGTGGAATTCCGAGTGTAGAGGTGAAATTCGTAGATATTCGGAGGAACACCAGTGGCGAAGGCGGCTCACTGGCTCGATACTGACGCTGAGGTGCGAAAGCGTGGGGAGCAAACAGGAT…
257	6	0.238501	2.6504	2.77287	2.65184	2.74083	1.45512	1.9568	20	0.169433	1.769	2.1505	21.5	0.236233	1.46742	2.1382	21.5	0.1861	1.74639	2.0628	21.5	0.211433	-0.263242	-0.0761076	-0.104337	-0.319485	-0.269647	-0.00827533	0	-0.344134	Bacteria	Proteobacteria	Alphaproteobacteria	Rhizobiales	Rhizobiaceae	Rhizobium	GGGGATTGGCAATGGGCGCAGCCTGATCCGCCTGCCGCGTGAGTGATGAAGGCCTTAGGGTTGTAAAGCTCTTTCACCGGAGAAGATAATGACGGTATCCGGAGAAGAAGCCCCGGCTAACTTCGTGCCAGCAGCCGCGGTAATACGAAGGGGGCTAGCGTTGTTCGGAATTACTGGGCGTAAAGCGCACGTAGGCGGATATTTAAGTCAGGGGTGAAATCCCAGAGCTCAACTCTGGAACTGCCTTTGATACTGGGTATCTTGAGTATGGAAGAGGTAAGTGGAATTCCGAGTGTAGAGGTGAAATTCGTAGATATTCGGAGGAACACCAGTGGCGAAGGCGGCTTACTGGTCCATTACTGACGCTGAGGTGCGAAAGCGTGGGGAGCAAACAGGATT…
258	10	0.15366	2.3417	2.26531	2.32579	2.32518	1.81617	2.0356	44	0.116867	1.49894	1.8523	36.5	0.234367	1.71794	1.8416	36.5	0.1685	1.60078	1.8535	36.5	0.2377	0.182126	0.135202	0.269607	-1.02428	0.196737	-0.00835804	0	-0.476019	Bacteria	Proteobacteria	Alphaproteobacteria	Rhizobiales	Phyllobacteriaceae	Phyllobacterium	GGGGATTGGATGGGCGCAGCCTGATCCGCCTGCCGCGTGAGTGATGAAGGCCCTAGGGTTGTAAAGCTCTTTCACCGGTGAAGATAATGACGGTAACCGGAGAAGAAGCCCCGGCTAACTTCGTGCCAGCAGCCGCGGTAATACGAAGGGGGCTAGCGTTGTTCGGATTTACTGGGCGTAAAGCGCACGTAGGCGGACTATTAAGTCAGGGGTGAAATCCCGGGGCTCAACCCCGGAACTGCCTTTGATACTGGTAGTCTTGAGTTCGAGAGAGGTGAGTGGAATTCCGAGTGTAGAGGTGAAATTCGTAGATATTCGGAGGAACACCAGTGGCGAAGGCGGCTCACTGGCTCGATACTGACGCTGAGGTGCGAAAGCGTGGGGAGCAAACAGGATTAG…
259	9	0.614181	1.61849	0.986824	1.74441	1.00969	0.854242	1.3929	52.75	0.0616333	0.4143	0.6116	52	0.0215941	0.956983	1.6152	46.75	0.155133	0.406375	0.6922	35.75	0.0160333	1.07183	1.00883	0.561228	1.94264	1.20782	1.40105	-0.153545	2.8448	Bacteria	Actinobacteria	Actinobacteria	Actinomycetales	Nocardiaceae	Rhodococcus	GTGTNATTGNNATGGGCGAANCCTGATGCAGCGACGCCGCGTGAGGGATGAAGGCCTTCGGGTTGTAAACCTCTTTCAGCAGGGACGAAGCGAAAGTGACGGTACCTGCAGAAGAAGCACCGGCTAACTACGTGCCAGCAGCCGCGGTAATACGTAGGGTGCGAGCGTTGTCCGGAATTACTGGGCGTAAAGAGTTCGTAGGCGGTTTGTCGCGTCGTCTGTGAAAACCCATCGCTCAACGATGGGCCGGCAGGCGATACGGGCAGACTTGAGTACTGCAGGGGAGACTGGAATTCCTGGTGTAGCGGTGAAATGCGCAGATATCAGGAGGAACACCGGTGGCGAAGGCGGGTCTCTGGGCAGTAACTGACGCTGAGGAACGAAAGCGTGGGTAGCAAA…
26	1	0.625801	2.99091	3.1116	3.00651	2.97776	1.64318	1.9765	4.5	0.311533	2.25087	2.3121	4.5	0.297633	1.73966	2.003	4.5	0.311267	1.82009	1.9858	4.5	0.286133	-0.147525	-0.00677237	0	0.122699	-0.371677	-0.207041	0	0.064615	Bacteria	Actinobacteria	Actinobacteria	Actinomycetales	Micrococcaceae	Arthrobacter	TCAGGATGAACGCTGGCGGCGTGCTTAACACATGCAAGTCGAACGATGATCCCAGCTTGCTGGGGGATTAGTGGCGAACGGGTGAGTAACACGTGAGTAACCTGCCCTTGACTCTGGGATAAGCCTGGGAAACTGGGTCTAATACCGGATATGACTCCTCATCGCATGGTGGGGGGTGGAAAGCTTTTGTGGTTTTGGATGGACTCGCGGCCTATCAGCTTGTTGGTGGGGTAATGGCCTACCAAGGCGACGACGGGTAGCCGGCCTGAGAGGGTGACCGGCCACACTGGGACTGAGACACGGCCCAGACTCCTACGGGAGGCAGCAGTGGGGAATATTGCACAATGGGCGCAAGCCTGATGCAGCGACGCCGCGTGAGGGATGACGGCCTTCGGGTTG…
260	6	0.164894	3.07025	3.09834	3.06984	3.12473	2.20044	2.3794	13	0.242933	2.12827	2.573	9.5	0.309467	2.25315	2.3753	13	0.2536	2.33022	2.4183	6	0.268	-0.082671	-0.0233954	1.11548	-0.141673	0.0822588	-0.115342	0.452512	-0.287229	Bacteria	Actinobacteria	Actinobacteria	Actinomycetales	Micrococcaceae	Arthrobacter	GATTGANATGGGCGCAGTCCTGATGCAGCGACGCCGCGTGAGGGATGACGGCCTTCGGGTTGTAAACCTCTTTCAGTAGGGAAGAAGCGAAAGTGACGGTACCTGCAGAAGAAGCGCCGGCTAACTACGTGCCAGCAGCCGCGGTAATACGTAGGGCGCAAGCGTTATCCGGAATTATTGGGCGTAAAGAGCTCGTAGGCGGTTTGTCGCGTCTGCCGTGAAAGTCCGGGGCTCAACTCCGGATCTGCGGTGGGTACGGGCAGACTAGAGTGATGTAGGGGAGACTGGAATTCCTGGTGTAGCGGTGAAATGCGCAGATATCAGGAGGAACACCGATGGCGAAGGCAGGTCTCTGGGCATTAACTGACGCTGAGGAGCGAAAGCATGGGGAGCGAACAG…
261	7	0.196848	2.41097	2.43265	2.4895	2.57466	1.99591	2.1076	39.5	0.2997	2.14475	2.319	40.25	0.189133	2.00191	2.1523	35.75	0.311033	2.22076	2.3618	35.75	0.264367	-0.154007	-0.164286	0.143909	0.180979	-0.0994336	-0.107624	-0.171046	0.717666	Bacteria	Actinobacteria	Actinobacteria	Actinomycetales	Nocardiaceae	Millisia	NNNNNNNNNNNNNNNNNNNNNNNNNNNNNNNNNNNNNNNNNNNNNNNTTAAGTTTTTCTGCTCAGACNACGCTGCGGCGTGCTTACACATGCANTCGAGCGTAAGCCNTTCGGGTACACGAGCGGCGAACGGGTGAGTAACACGTGGGTGATCTGCCCTGCACTTCGGGATAAGCCTGGGAAACTGGGTCTAATACCGGATATGACNTCAGGTTGCATGACTTGGGGTGGAAAGATTTATCGGTGCAGGATGGGCCCGCGGCCTATCAGCTTGTTGGTGGGGTAATGGCCTACCAAGGCGACGACGGGTAGCCGACCTGAGAGGGTGACCGGCCACACTGGGACTGAGACACGGCCCAGACTCCTACGGGAGGCAGCAGTGGGGAATATTGCACAATGG…
263	3	0.157338	2.74001	2.73581	2.70508	2.72167	2.00698	2.1286	21.5	0.117667	1.70943	1.8697	20.75	0.250767	1.8211	2.0763	20.75	0.1284	1.79003	1.8636	21.5	0.271667	0.165042	0.191813	0	-1.20713	0.091292	0.151208	0	-0.9657	Bacteria	Proteobacteria	Alphaproteobacteria	Rhizobiales	Phyllobacteriaceae	Phyllobacterium	GGGGATTGGAATGGGCGCAGCCTGATCCGCCTGCCGCGTGAGTGATGAAGGCCCTAGGGTTGTAAAGCTCTTTCACCGGTGAAGATAATGACGGTAACCGGAGAAGAAGCCCCGGCTAACTTCGTGCCAGCAGCCGCGGTAATACGAAGGGGGCTAGCGTTGTTCGGATTTACTGGGCGTAAAGCGCACGTAGGCGGACTATTAAGTCAGGGGTGAAATCCCGGGGCTCAACCCCGGAACTGCCTTTGATACTGGTAGTCTTGAGTTCGAGAGAGGTGAGTGGAATTCCGAGTGTAGAGGTGAAATTCGTAGATATTCGGAGGAACACCAGTGGCGAAGGCGGCTCACTGGCTCGATACTGACGCTGAGGTGCGAAAGCGTGGGGAGCAAACAGGATTA…
267	3	0.0877616	2.39522	2.43538	2.2072	2.33998	1.79679	2.0815	35	0.2289	1.63323	2.0732	35.75	0.219967	1.637	1.8137	39.5	0.154933	1.75353	2.0535	38.75	0.129367	0.0351651	0.0195386	-0.146841	0.823252	0.0033234	-0.192923	0.143909	-0.505637	Bacteria	Actinobacteria	Actinobacteria	Actinomycetales	Mycobacteriaceae	Mycobacterium	AANANTTATAGNTTTTCCCNNNNCCCCCAANTCCNNNTCNNTTAGATTTTATCTGGTCAGGANNACGCGGCGGCGTGNTAACACATGCAAGTCGAACGGAAGGCCNTTCGGGTGCTCGAGTGGCGAACGGGTGAGTAACACGTGGGTGATCTGCCCTGCACTTTGGNATAAGCCTGGGAAACTGGGTCTAATACCGAATATGACCGCATTCTTCATGGGGTGTGGTGGAAAGCTTTTGCGGTGTGGGATGGGCCCGCGGCCTATCAGCTTGTTGGTGGGGTAATGGCCTACCAAGGCGACGACGGGTAGCCGGCCTGAGAGGGTGACCGGCCACACTGGGACTGAGATACGGCCCAGACTCCTACGGGAGGCAGCAGTGGGGAATATTGCACAATGGGC…
269	9	0.756278	1.90191	1.19354	1.94283	1.09589	1.14098	1.609	46.75	0.0971333	0.488717	0.7409	35	0.0647	1.22039	1.8824	40.25	0.1209	0.491317	0.6427	35	0.044	1.21554	1.32395	0.417611	1.14246	1.32027	1.34522	0.201634	0.901977	Bacteria	Actinobacteria	Actinobacteria	Actinomycetales	Nocardiaceae	Rhodococcus	GGGGANTGNATGGGNCGAAGCCTGATGCAGCGACGCCGCGTGAGGGATGAAGGCCTTCGGGTTGTAAACCTCTTTCAGCAGGGACGAAGCGAAAGTGACGGTACCTGCAGAAGAAGCACCGGCTAACTACGTGCCAGCAGCCGCGGTAATACGTAGGGTGCGAGCGTTGTCCGGAATTACTGGGCGTAAAGAGTTCGTAGGCGGTTTGTCGCGTCGTCTGTGAAAACCCATCGCTCAACGATGGGCCGGCAGGCGATACGGGCAGACTTGAGTACTGCAGGGGAGACTGGAATTCCTGGTGTAGCGGTGAAATGCGCAGATATCAGGAGGAACACCGGTGGCGAAGGCGGGTCTCTGGGCAGTAACTGACGCTGAGGAACGAAAGCGTGGGTAGCAAAC…
27	10	0.130982	2.99849	2.94475	2.92357	2.98608	1.97368	2.1428	15.75	0.1746	1.76915	2.034	13	0.2232	1.90497	2.0127	16.5	0.195267	1.87124	2.1428	13	0.252067	0.0768946	0	0.27684	-0.529752	0.106709	-0.0151875	0.343954	-0.192891	Bacteria	Firmicutes	Bacilli	Bacillales	Bacillaceae 1	Bacillus	TCAGGATGAACGCTGGCGGCGTGCNTAATACATGCAAGTCGAGCGAACTGATTAGAAGCTTGCTTCTATGACGTTAGCGGCGGACGGGTGAGTAACACGTGGGCAACCTGCCTGTAAGACTGGGATAACTTCGGGAAACCGAAGCTAATACCGGATAGGATCTTCTCCTTCATGGGAGATGATTGAAAGATGGTTTCGGCTATCACTTACAGATGGGCCCGCGGTGCATTAGCTAGTTGGTGAGGTAACGGCTCACCAAGGCAACGATGCATAGCCGACCTGAGAGGGTGATCGGCCACACTGGGACTGAGACACGGCCCAGACTCCTACGGGAGGCAGCAGTAGGGAATCTTCCGCAATGGACGAAAGTCTGACGGAGCAACGCCGCGTGAGTGATGA…
273	1	0.192812	2.76041	2.86716	2.84359	2.80891	1.90578	2.2602	22.25	0.217433	2.12877	2.3601	22.25	0.3193	2.23021	2.3409	22.25	0.1841	1.99036	2.072	21.5	0.329467	-0.0626441	0.125426	0.0494687	-0.599559	0.0671607	-0.0117847	0	-0.794423	Bacteria	Actinobacteria	Actinobacteria	Actinomycetales	Intrasporangiaceae	Terrabacter	AAAAATAAANTANTNAATNNNANNNNTTNGANANNAATNTNATATNANAGAGNNANANAATTTTTNANTTNTCTGATCAGANGAACGCTGNGGGTCCTTANCACNNCAAATCGAACGNTGATGNCAAGCTTGCCTNGTCTNATCAGTGGCGAACGGGTGANTAACACGTGAGTAACCTGCCCCAAGANTCTGGGATAACCCCGGGAAACCGNAGCTAATNCCGGNATATGACACCAGGTCGCATGGNCATGGTGTGGAAAGTTTTTCGGTCTGGGATGGACTCGCGGCCTATCAGCTTGTTGGTGAGGTAGTGGCTCACCAAGGCGACGACGGGTAGCCGGCCTGAGAGGGCGACCGGCCACACTGGGACTGAGACACGGCCCAGACTCCTACGGGAGG…
274	1	0.180901	1.74277	2.04734	1.8539	2.01864	1.22741	2.0727	48.5	0.119267	1.42785	1.9749	46.25	0.144467	1.50213	2.0796	49.25	0.1341	1.48095	1.9592	48.5	0.1445	-0.270908	0.0812466	0	-0.276879	0.0731684	0.0745265	0.0906704	-0.107427	Bacteria	Proteobacteria	Alphaproteobacteria	Caulobacterales	Caulobacteraceae	Caulobacter	TCANCTGNCGCNGCCTAACACATGCAAGTCGAACGGATACCTTCGGGNATTAGTGGCNGACGGGTGAGTAACACGTGGGAACGTGCCCTTTGGTTCGGAACANCTCAGGGAAACTTGAGCTAATACCGGATGTGCCCTTCGGGGGAAAGATTTATCGNCTTTGGAGCGGCCCGCGTANGATTAGCTAGTTGGTGGGGTAAAGGCCCACCAAGGCGACGATCCTTAGCTGGTCTGAGAGGATGATCAGGCCACATTGGGACTGAGACACGGCCCAAACTCCTACGGNNAGGCAGCAGTGGGGAATCTTGCGCAATGGGCGAAAGCCTGACGCAGCCATGCCGCGTGAATGATGAAGGTCTTAGGATTGTAAAATTCTTTCACCGGGGACGATAATGACGG…
275	9	0.43487	0.487936	-0.17483	0.233767	-0.258706	0.513258	2.2736	70	0.130033	0.159742	0.4363	70	0.0210412	0.274308	0.7248	65.75	0.0327	0.1394	0.4026	70	0.0184118	1.88045	2.49756	0	2.82018	0.780058	0.732262	-0.090364	0.636075	Bacteria	Proteobacteria	Alphaproteobacteria	Rhizobiales	Methylobacteriaceae	Methylobacterium	CCTGTGTTATGGTATGGGCCGGCAGCCTGTCCGCCTGCCGCGTGAGTGATGAAGGCCTTAGGGTTGTAAAGCTCTTTTATCCGGGACGATAATGACGGTACCGGAGGAATAAGCCCCGGCTAACTTCGTGCCAGCAGCCGCGGTAATACGAAGGGGGCTAGCGTTGCTCGGAATCACTGGGCGTAAAGGGCGCGTAGGCGGCGTTTTAAGTCGGGGGTGAAAGCCTGTGGCTCAACCACAGAATGGCCTTCGATACTGGGACGCTTGAGTATGGTAGAGGTTGGTGGAACTGCGAGTGTAGAGGTGAAATTCGTAGATATTCGCAAGAACACCGGTGGCGAAGGCGGCCAACTGGACCATTACTGACGCTGAGGCGCGAAAGCGTGGGGAGCAAACAGG…
278	9	0.196442	2.48492	2.40627	2.43113	2.33285	1.19373	1.5554	20	0.0956357	1.07807	1.68	20	0.134267	0.987017	1.5512	20	0.104733	0.952333	1.5693	20	0.115467	0.325942	-0.0128355	0	-0.271855	-0.1273	-0.115077	0	-0.358381	Bacteria	Proteobacteria	Betaproteobacteria	Burkholderiales	Comamonadaceae	Variovorax	TGNATGGGCGCAGCCTGTCNGCCTGCCGCGTGCAGGATGAAGGCCTTCGGGTTGTAAACTGCTTTTGTACGGAACGAAACGGCTCTTTCTAATAAAGAGGGCTAATGACGGTACCGTAAGAATAAGCACCGGCTAACTACGTGCCAGCAGCCGCGGTAATACGTAGGGTGCAAGCGTTAATCGGAATTACTGGGCGTAAAGCGTGCGCAGGCGGTGATGTAAGACAGTTGTGAAATCCCCGGGCTCAACCTGGGAACTGCATCTGTGACTGCATTGCTGGAGTACGGCAGAGGGGGATGGAATTCCGCGTGTAGCAGTGAAATGCGTAGATATGCGGAGGAACACCGATGGCGAAGGCAATCCCCTGGGCCTGTACTGACGCTCATGCACGAAAGCGTG…
28	9	0.497404	2.52253	2.47468	2.45336	2.37014	1.68763	1.8751	22.25	0.1578	1.58283	1.7867	23.75	0.0861	1.58733	1.7784	24.5	0.1076	1.36348	1.4806	23	0.126067	0.307704	0.340786	-0.0478285	0.32391	0.00409577	-0.00671756	0.0448542	0.321593	Bacteria	Proteobacteria	Alphaproteobacteria	Rhizobiales	Bradyrhizobiaceae	Bosea	GGGGATTGGCATGGGCGCAGCCTGATCCGCCTGCCGCGTGAGTGATGAAGGCCTTAGGGTTGTAAAGCTCTTTTGTCCGGGAAGATAATGACTGTACCGGAAGAATAAGCCCCGGCTAACTTCGTGCCAGCAGCCGCGGTAATACGAAGGGGGCTAGCGTTGCTCGGAATCACTGGGCGTAAAGGGCGCGTAGGCGGACTCTTAAGTCGGGGGTGAAAGCCCAGGGCTCAACCCTGGAATTGCCTTCGATACTGGGAGTCTTGAGTTCGGAAGAGGTTGGTGGAACTGCGAGTGTAGAGGTGAAATTCGTAGATATTCGCAAGAACACCAGTGGCGAAGGCGGCCAACTGGTCCGATACTGACGCTGAGGCGCGAAAGCGTGGGGAGCAAACAGGATTA…
280	9	0.187881	2.34706	2.13808	2.23688	2.22933	1.83083	2.0342	44	0.127033	1.39959	1.7914	36.5	0.1717	1.59567	1.8658	44	0.1014	1.7134	2.3775	39.5	0.290267	0.0956385	-0.224984	0.155651	-1.19217	0.189153	0.0587068	0.269607	-0.759832	Bacteria	Actinobacteria	Actinobacteria	Actinomycetales	Mycobacteriaceae	Mycobacterium	NNNNNNNNNNNNNNNNNNNNNNNNNNNNNNNNNNNNNNNNNNNNNNTAGNTTTNATCTGGTCAGACAACGCTGCGGCGTGTTAACACNTCAAGTCGAACGGAAAGGCCTTCGGGGTACTCGAGTGGCGAACGGGTGAGTNACACGTGGGTGATCTGCCCTGCACTTTGGGATAAGCCTGGGAAACTGGGTCTAATACCGAATATGACCACGCTCTTCATGGGGTGTGGTGGAAAGCTTTTGCGGTGTGGGATGGGCCCGCGGCCTATCAGCTTGTTGGTGGGGTAATGGCCTACCAAGGCGACGACGGGTAGCCGGCCTGAGAGGGTGACCGGCCACACTGGGACTGAGATACGGCCCAGACTCCTACGGGAGGCAGCAGTGGGGAATATTGCACAATG…
281	3	0.0571706	1.61905	1.67869	1.55167	1.60988	1.16915	1.8028	47.75	0.148167	1.30672	2.0231	55	0.182133	1.19777	1.6339	50	0.193367	1.30301	1.9285	51.5	0.1577	-0.156386	-0.0972398	-0.109072	-0.0899617	-0.125609	-0.308248	-0.137504	0.0863441	Bacteria	Proteobacteria	Alphaproteobacteria	Rhizobiales	Rhizobiaceae	Rhizobium	GGGGATTGGCATGGGNCGCAGCCTGNTCCGCCTGCCGCGTGAGTGATGAAGGCCCTAGGGTTGTAAAGCTCTTTCACCGGAGAAGATAATGACGGTATCCGGAGAAGAAGCCCCGGCTAACTTCGTGCCAGCAGCCGCGGTAATACGAAGGGGGCTAGCGTTGTTCGGAATTACTGGGCGTAAAGCGCACGTAGGCGGACATTTAAGTCAGGGGTGAAATCCCAGAGCTCAACTCTGGAACTGCCTTTGATACTGGGTGTCTTGAGTATGGAAGAGGTGAGTGGAATTCCGAGTGTAGAGGTGAAATTCGTAGATATTCGGAGGAACACCAGTGGCGAAGGCGGCTCACTGGTCCATTACTGACGCTGAGGTGCGAAAGCGTGGGGAGCAAACAGGATT…
282	9	0.273723	0.490847	0.247094	0.333289	0.25936	0.312008	0.62	35.75	0.03526	0.209358	0.323	44	0.0149667	0.187758	0.2392	35	0.0244667	0.234233	0.3101	44	0.0169667	0.413638	0.999535	-0.29956	1.05533	-0.157097	-0.433317	-0.330149	0.709065	Bacteria	Proteobacteria	Alphaproteobacteria	Caulobacterales	Caulobacteraceae	Caulobacter	NNNNNNNNNNNNNNNNNNNNNNNNNNNNNNNNNNNNNNNNNNNNNNNNTTAGAGNTTTGTCATGCTCAGAGCGAACGCTGGCGGCAGGCCTNACACATGCAAGTCGAACGGATCCTTCGGGATTAGTGGCGGACGGGTGAGTAACACGTGGGAACGTGCCCTTTGGTTCGGAACAACTCAGGGAAACTTGAGCTAATACCGGATGTGCCCTTCGGGGGAAAGATTTATCGCCATTGGAGCGGCCCGCGTAGGATTAGCTAGTTGGTGGGGTAAAGGCCCACCAAGGCGACGATCCTTAGCTGGTCTGAGAGGATGATCAGCCACATTGGGACTGAGACACGGCCCAAACTCCTACGGGAGGCAGCAGTGGGGAATCTTGCGCAATGGGCGAAAGCCTGA…
283	9	0.401576	2.63904	2.41995	2.5925	2.51753	1.82651	1.9335	25.25	0.260667	1.69746	1.9559	28.25	0.207533	1.80143	2.0975	29	0.211833	1.81779	1.988	27.5	0.134367	0.00690147	-0.040103	-0.123148	0.956031	0.0857624	0.100838	0.037802	0.0295865	Bacteria	Actinobacteria	Actinobacteria	Actinomycetales	Mycobacteriaceae	Mycobacterium	GTTTCAAGCGNCGNCTGCCTTTAACTGTCAAGTCGAACGGTAAAGGCCCTTCGGGGTACTCGAGTGGCGAACGGGTGAGTAACACGTGGGTGATCTGCCCTGCACTTTGGGATAAGCCTGGGAAACTGGGTCTAATACCGAATAGGACCACGCGCTTCATGGTGTGTGGTGGAAAGCTTTTGCGGTGTGGGATGGGCCCGCGGCCTATCAGCTTGTTGGTGGGGTAATGGCCTACCAAGGCGACGACGGGTAGCCGGCCTGAGAGGGTGACCGGCCACACTGGGACTGAGATACGGCCCAGACTCCTACGGGAGGCAGCAGTGGGGAATATTGCACAATGGGCGCAAGCCTGATGCAGCGACGCCGCGTGAGGGATGACGGCCTTCGGGTTGTAAACCT…
284	2	0.258623	0.485139	0.900649	1.39142	0.877945	0.426	1.3056	59.75	0.0708118	0.68815	1.8081	70	0.0989118	1.01013	2.1538	52.5	0.353467	0.64495	1.7879	70	0.0994647	-0.598334	-0.453553	-0.228416	-0.490196	0.553751	0.25241	-0.415037	1.83736	NA	NA	NA	NA	NA	NA	NA
285	9	0.428181	0.252702	0.0084145	0.0698991	-0.151055	0.411658	1.2762	65	0.113	0.213517	0.583	70	0.0284529	0.205458	0.5033	70	0.0224706	0.1805	0.4796	70	0.0191824	1.18945	1.41195	-0.106915	2.55847	-0.0555028	-0.212077	0	-0.34054	Bacteria	Proteobacteria	Alphaproteobacteria	Rhizobiales	Methylobacteriaceae	Methylobacterium	NNNNNNNNNNNNNTNNNNNNNNNNNNNNNNNNNNNNNNNNNNNNNNNNTTTAGAGTTTNTCATGGCTCAGAGCGAACGCTGCGGCAGGCTTACACATGCNAGTCGAGCGGNCCTTCGGGGTCAGCGGCGGACGGGTGAGTAACGCGTGGGAACGTGCCTTCTGGTTCGGAATAACCCTGGGAAACTAGGGCTAATACCGGATACGCCCTTTTGGGGAAAGGTTTACTGCCGGAAGATCGGCCCGCGTCTGATTAGCTAGTTGGTGGGGTAACGGCCTACCAAGGCGACGATCAGTAGCTGGTCTGAGAGGATGATCAGCCACACTGGGACTGAGACACGGCCCAGACTCCTACGGGAGGCAGCAGTGGGGAATATTGGACAATGGGCGCAAGCCTGATC…
286	1	0.0996004	3.07936	3.11074	3.08289	3.09896	2.04493	2.1177	3.75	0.289667	2.01566	2.389	5.25	0.275333	2.08518	2.1186	4.5	0.275933	2.14762	2.2544	5.25	0.269667	-0.0706886	-0.0902453	-0.485427	0.103216	0.0489231	-0.173296	-0.222392	0.00314047	Bacteria	Actinobacteria	Actinobacteria	Actinomycetales	Micrococcaceae	Arthrobacter	CGTGGTAATTGAAATGGGTCGCAGCCTGANGCAGCGACGCCGCGTGAGGGATGACGGCCTTCGGGTTGTAAACCTCTTTCAGNAGGGAAGAAGCNAAAGTGACGGTACCTGCANAAGAAGCGCCGGCTAACTACGTGCCAGCAGCCGCGGCAATACGTANGGCGCAAGCGTTATCCGGAATTATTGGGCGTAAAGAGCTCGTAGGCGGTTTGTCGCGTCTGCTGTGAAAGACCGGGGCTCAACTCCGGTTCTGCAGTTCATCCGTTTCGACTAGAGTGCAGTAGGGGAGACTGGAATTCCTGGTGTAGCGGTGAAATGCGCAGATATCAAGGGGAACACCGATGGCGAAGGCAGGTCTTTGGCTGTAACTGACGCTGAGAGCGAAAGCATGGGAGCGAA…
287	6	0.666133	3.05415	3.11637	3.08277	3.12194	1.93176	2.2057	3.75	0.3102	2.15112	2.3628	4.5	0.331833	1.92913	2.167	3	0.338067	2.17545	2.2626	3	0.331967	-0.171399	-0.036745	0.321928	-0.0978397	-0.157133	-0.124798	-0.584963	0.026849	Bacteria	Actinobacteria	Actinobacteria	Actinomycetales	Micrococcaceae	Arthrobacter	GGGGANTGAATGGGNCGCAGCCTGNGCAGCGACGCCGCGTGAGGGATGACGGCCTTCGGGTTGTAAACCTCTTTCANTAGGGAAGAAGCGTANGTGACGGTACCTGCANAANAAGCGCCGGCTAACTACGTGCCANCAGCCGCNGTAATACGTANGGCGCAAGCGTTATCCGGAATTATTGGGCGTAAAGAGCTCCTTAGCGGTTTGTCGCGTCTGCCGTAAAGTTTAGCGTTTTCGTTCCCGAAATCCGGTCAATCCGGTTTGGCTATAGTGATGTAAGGGAGACTGGAATTCCTGGTGTAGCGGTGAAATGCAGATTCAGAGGACACCGATGGCGAAGGCAGGTCTCTGGCATAACTGACGCTGAGGAGCGAAAGCATGGGGAGCGAACAGGATTAG…
289	7	0.437382	2.2798	2.35375	2.38316	2.47644	1.81999	1.9743	44	0.121467	1.86171	2.2738	44.75	0.227167	1.93572	2.0383	40.25	0.1368	2.02635	2.3058	36.5	0.134767	-0.154952	-0.223926	0.269607	-0.149903	0.0562469	-0.157739	-0.152899	-0.731683	Bacteria	Proteobacteria	Alphaproteobacteria	Rhizobiales	Rhizobiaceae	Neorhizobium	GGGGATTGGAATGGGCGCAGCCTGANCCGCCTGCCGCGTGAGTGATGAAGGCCCTAGGGTTGTAAAGCTCTTTCACCGGAGAAGATAATGACGGTATCCGGAGAAGAAGCCCCGGCTAACTTCGTGCCAGCAGCCGCGGTAATACGAAGGGGGCTAGCGTTGTTCGGAATTACTGGGCGTAAAGCGCACGTAGGCGGACATTTAAGTCAGGGGTGAAATCCCAGAGCTCAACTCTGGAACTGCCTTTGATACTGGGTGTCTTGAGTATGGAAGAGGTGAGTGGAATTCCGAGTGTAGAGGTGAAATTCGTAGATATTCGGAGGAACACCAGTGGCGAAGGCGGCTCACTGGTCCATTACTGACGCTGAGGTGCGAAAGCGTGGGGAGCAAACAGGATTA…
29	9	0.326905	2.9631	2.85892	2.8804	2.75958	2.14585	2.2587	20	0.127933	2.09176	2.255	21.5	0.238633	1.99683	2.2244	20.75	0.259733	2.2403	2.3332	32.75	0.1279	-0.0621427	-0.0468173	-0.711495	0.000375947	-0.0670083	-0.0197112	-0.0512253	0.122236	Bacteria	Actinobacteria	Actinobacteria	Actinomycetales	Nocardiaceae	Rhodococcus	TCAAATNANNACAGANAAATTTNNNNNNNANAANNCNNNNNNNNAANNNNNNNNNNTTAGAGTTNNTCATGCTCAGGACGACGCNGCGGCGTGCTTACACATGCAAGTCGAGCGGTAAGCCTTTCGGGGTACACGAGCGGCGAACNGGTGAGTAACACGTGGGTGATCTGCCCTGCACTCTGGGATAAGCCTGGGAAACTGGGTCTAATACTGGATATGACCTCAGCATGCATGTGCTGGGGTGGAAAGCTTTTGTGGTGCAGGATGGGCCCGCGGCCTATCAGCTTGTTGGTGGGGTAATGGCCTACCAAGGCGACGACGGGTAGCCGACCTGAGAGGGTGACCGGCCACACTGGGACTGAGACACGGCCCAGACTCCTACGGGAGGCAGCAGTGGGG…
291	9	0.0444793	2.60157	2.54038	2.56994	2.55834	1.65682	1.8371	20.75	0.114133	1.35232	1.7722	20.75	0.234167	1.50699	1.6855	20	0.0880333	1.45157	1.769	21.5	0.1843	0.19081	0.0544961	-0.0512253	-0.691336	0.156238	-0.0723648	-0.0531113	-1.41141	Bacteria	Proteobacteria	Alphaproteobacteria	Rhizobiales	Phyllobacteriaceae	Phyllobacterium	GGGGATTGGAAATGGGCCGCAGCCTGATTCCGCCTGCCGCGTGAGTGATGAAGGCCCTAGGGTTGTAAAGCTCTTTCACCGGTGAAGATAATGACGGTAACCGGAGAAGAAGCCCCGGCTAACTTCGTGCCAGCAGCCGCGGTAATACGAAGGGGGCTAGCGTTGTTCGGATTTACTGGGCGTAAAGCGCACGTAGGCGGACTATTAAGTCAGGGGTGAAATCCCGGGGCTCAACCCCGGAACTGCCTTTGATACTGGTAGTCTTGAGTTCGAGAGAGGTGAGTGGAATTCCGAGTGTAGAGGTGAAATTCGTAGATATTCGGAGGAACACCAGTGGCGAAGGCGGCTCACTGGCTCGATACTGACGCTGAGGTGCGAAAGCGTGGGGAGCAAACAGGA…
292	5	0.544213	2.96594	2.87423	2.69255	3.00294	1.90695	2.0609	9.5	0.208433	1.77214	2.284	9.5	0.209167	1.42738	1.642	5.25	0.205433	2.06914	2.2138	9.5	0.1896	-0.117765	-0.10325	0	0.136627	-0.31213	-0.476109	-0.85561	-0.0259827	Bacteria	Actinobacteria	Actinobacteria	Actinomycetales	Microbacteriaceae	Microbacterium	TANTTCATTNGTATNCATNTCTACNTANNNTNNAANNATATNAANGACAANNTTNNNAATACCCANNATTTAATTTGACANGCTCAGATAACGCGGCNGNTGCTTACACATCAAGTCGAACGAGAAGCCTCGCTTNCGGNNGGATNAGTGGNGANCGGGTGAGTAACACGTGAGCAACCTGCCCTGGACTCTNGGATAAGCGCTGGAAACGGTGTNTAATACTGGATATGAGCTCTCATCGCATGGTTGGGGGTNGGAAAAGATTTTTCGGTCTGGGATGGGCTCGCGGCCTATCAGCTTGTTGGTNAGGTAATGGCTTACCAAGGCGTCGACGGGTAGCCGGCCTGAGAGGGTGACCGGCCACACTGGGACTGAGACACGGCCCAGACTCCTACGGGA…
295	9	0.819613	2.55091	2.28383	2.53303	2.27781	1.43762	1.5879	20	0.108667	1.01294	1.2393	20	0.0785643	1.43922	1.6805	20	0.103	1.02181	1.4048	20	0.0807643	0.492554	0.176755	0	0.42812	0.506733	0.439365	0	0.390699	Bacteria	Proteobacteria	Betaproteobacteria	Burkholderiales	Comamonadaceae	Variovorax	GNNTGGGCGAANCCTGTCNGCCTGCCGCGTGCAGGATGAAGGCCTTCGGGTTGTAAACTGCTTTTGTACGGAACGAAACGGCCTTTTCTAATAAAGAGGGCTAATGACGGTACCGTAAGAATAAGCACCGGCTAACTACGTGCCAGCAGCCGCGGTAATACGTAGGGTGCAAGCGTTAATCGGAATTACTGGGCGTAAAGCGTGCGCAGGCGGTAATGTAAGACAGTTGTGAAATCCCCGGGCTCAACCTGGGAACTGCATCTGTGACTGCATTGCTGGAGTACGGCAGAGGGGGATGGAATTCCGCGTGTAGCAGTGAAATGCGTAGATATGCGGAGGAACACCGATGGCGAAGGCAATCCCCTGGGCCTGTACTGACGCTCATGCACGAAAGCGTGG…
296	8	0.198044	3.14565	3.15483	3.18307	3.13932	2.06402	2.3742	3	0.341333	2.15889	2.4169	3	0.390533	2.09659	2.3833	3	0.292367	2.15923	2.2585	3	0.3313	-0.0650645	0.0720766	0	0.0430431	-0.0422449	-0.0201972	0	-0.417667	Bacteria	Firmicutes	Bacilli	Bacillales	Bacillaceae 1	Falsibacillus	GGGGATTGGAATGGGCGAAGTCTGACGGCAGCAACGCCGCGTGAGTGATGAAGGTTTTCGGATCGTAAAGCTCTGTTGTTAGGGAAGAACAAGTGCGAGAGTAACTGCTCGCACCTTGACGGTACCTAACCAGAAAGCCACGGCTAACTACGTGCCAGCAGCCGCGGTAATACGTAGGTGGCAAGCGTTGTCCGGAATTATTGGGCGTAAAGGGCTCGCAGGCGGTTTCTTAAGTCTGATGTGAAAGCCCCCGGCTCAACCGGGGAGGGTCATTGGAAACTGGGAAACTTGAGTGCAGAAGAGGAGAGTGGAATTCCACGTGTAGCGGTGAAATGCGTAGAGATGTGGAGGAACACCAGTGGCGAAGGCGACTCTCTGGTCTGTAACTGACGCTGAGGA…
298	1	0.515204	3.05696	3.13288	3.0786	3.11504	1.88393	2.3153	4.5	0.308433	2.15318	2.4369	5.25	0.3545	1.94698	2.3402	3.75	0.280867	2.15911	2.2574	3.75	0.2815	-0.196688	0.0365371	0.263034	0.131824	-0.145231	-0.0584152	-0.485427	-0.3359	Bacteria	Actinobacteria	Actinobacteria	Actinomycetales	Micrococcaceae	Arthrobacter	GGGGAATTGANATGGGCGCAGCCTGATGCAGCGACGCCGCGTGAGGGATGACGGCCTTCGGGTTGTAAACCTCTTTCAGTAGGGAAGAAGCGTAAGTGACGGTACCTGCAGAAGAAGCGCCGGCTAACTACGTGCCAGCAGCCGCGGTAATACGTAGGGCGCAAGCGTTATCCGGAATTATTGGGCGTAAAGAGCTCGTAGGCGGTTTGTCGCGTCTGCTGTGAAAGACCGGGGCTCAACTCCGGTTCTGCAGTGGGTACGGGCAGACTAGAGTGCAGTAGGGGAGACTGGAATTCCTGGTGTAGCGGTGAAATGCGCAGATATCAGGAGGAACACCGATGGCGAAGGCAGGTCTCTGGGCTGTAACTGACGCTGAGGAGCGAAAGCATGGGGAGCGAA…
299	10	0.112811	1.55328	-0.574032	1.29645	1.64083	0.971211	1.3704	44	0.0595533	1.54167	1.6846	44	0.0497	1.16147	1.6135	35	0.0370333	1.9825	2.4638	33.5	0.265367	-1.02946	-0.846288	0.393342	-2.15573	-0.408543	-0.0622125	-0.330149	-0.424421	Bacteria	Actinobacteria	Actinobacteria	Actinomycetales	Streptomycetaceae	Streptomyces	CACTCTCGGTGGGGATTAGTGGCGAACGGGTGAGTATTACGTGGGCAATCTGCCCTTCACTCTGGGACAAGCCCTGGAAACGGGGTCTAATACCGGATATCACTGCCACTCGCATGGGTGGTGGTTGAAAGCTCCGGCGGTGAAGGATGAGCCCGCGGCCTATCAGCTTGTTGGTGAGGTAATGGCTCACCAAGGCGACGACGGGTAGCCGGCCTGAGAGGGCGACCGGCCACACTGGGACTGAGACACGGCCCAGACTCCTACGGGAGGCAGCAGTGGGGAATATTGCACAATGGGCGAAAGCCTGATGCAGCGACGCCGCGTGAGGGATGACGGCCTTCGGGTTGTAAACCTCTTTCAGCAGGGAAGAAGCGAAAGTGACGGTACCTGCAGAAGAAG…
3	1	0.155309	0.899551	2.04679	1.13285	1.84927	0.4642	0.867	20	0.0495357	1.8468	1.909	20	0.0908071	0.58155	0.7497	20	0.0456571	0.934756	1.293	36.6667	0.0869857	-1.00984	-0.576618	-0.874469	-0.812309	-1.66705	-1.34843	0	-0.991965	Bacteria	Proteobacteria	Gammaproteobacteria	Pseudomonadales	Pseudomonadaceae	Pseudomonas	TGCAAGTCGAGCGGCAGCACGGGTACTTGTACCTGGTGGCGAGCGGCGGACGGGTGAGTAATGCCTAGGAATCTGCCTGGTAGTGGGGGATAACGTTCGGAAACGAACGCTAATACCGCATACGTCCTACGGGAGAAAGCAGGGGACCTTCGGGCCTTGCGCTATCAGATGAGCCTAGGTCGGATTAGCTAGTTGGTGAGGTAATGGCTCACCAAGGCGACGATCCGTAACTGGTCTGAGAGGATGATCAGTCACACTGGAACTGAGACACGGTCCAGACTCCTACGGGAGGCAGCAGTGGGGAATATTGGACAATGGGCGAAAGCCTGATCCAGCCATGCCGCGTGTGTGAAGAAGGTCTTCGGATTGTAAAGCACTTTAAGTTGGGAGGAAGGGCAG…
30	6	0.837786	2.26435	2.92139	2.30212	2.8543	0.765567	1.3022	4.5	0.1971	2.02213	2.0775	20	0.198733	0.872058	1.3752	3	0.1917	1.808	2.0151	10.6667	0.169267	-1.23979	-0.6299	-1.24511	0.21963	-1.21338	-0.595207	-2.73697	-0.0519835	NA	NA	NA	NA	NA	NA	NA
300	6	0.0257734	1.25043	1.4076	1.25442	1.50209	0.639658	1.0002	57	0.0743667	0.850408	1.8507	57	0.0768533	0.626942	1.0049	57	0.0735667	0.893758	1.6832	57	0.0737667	-0.482583	-0.750918	0	0.0116871	-0.439825	-0.881019	0	-0.0630556	Bacteria	Proteobacteria	Alphaproteobacteria	Caulobacterales	Caulobacteraceae	Brevundimonas	GGGGAATGCGCATTGGGCGAANCCTGACGCAGCCTGCCGCGTGAATGATGAAGGTCTTAGGATTGTAAAATTCTTTCACCGGGGACGATAATGACGGTACCCGGAGAAGAAGCCCCGGCTAACTTCGTGCCAGCAGCCGCGGTAATACGAAGGGGGCTAGCGTTGCTCGGAATTACTGGGCGTAAAGGGCGCGTAGGCGGATCGTTAAGTCAGAGGTGAAATCCCAGGGCTCAACCCTGGAACTGCCTTTGATACTGGCGATCTTGAGTATGAGAGAGGTATGTGGAACTCCGAGTGTAGAGGTGAAATTCGTAGATATTCGGAAGAACACCAGTGGCGAAGGCGACATACTGGCTCATTACTGACGCTGAGGCGCGAAAGCGTGGGGAGCAAACAGGA…
302	6	0.413745	2.56001	2.61614	2.55987	2.63547	1.67541	1.8694	23	0.220333	1.62028	1.7902	23	0.339467	1.60654	1.7812	22.25	0.1637	1.67302	1.799	22.25	0.327	0.00206094	0.0553801	0.0478285	-0.569603	-0.0122877	-0.00727126	-0.0478285	-1.05222	Bacteria	Proteobacteria	Alphaproteobacteria	Rhizobiales	Phyllobacteriaceae	Phyllobacterium	TAATTAATANAGNCTAAAANTNANNTGANANNAATTANTNNACNTGNANANNTATAANGTNNATNATCGAANTANNNANTNTNNNANATAANNNAGCCNNAANTAANTTTATCTNGCTCAAACGACGCTGCGGCNGNCTTAACACATGCAANTCGAGNGCGTAGCAATACGAGCGGCAGACGGGTGAGTACGCGNNGGAATCTACNCCTTACTACGGAATAACACAGGGAAACTTGTGCTAATACCGTATGTGGCCGAGAGGCGAAAGATTTATCGGTAAGGGATGAGCCCGCGTTGGATTAGCTAGTTGGTGGGGTAAAGGCCTACCAAGGCGACGATCCATAGCTGGTCTGAGAGGATGATCAGCCACACTGGGACTGAGACACGGCCCAGACTCCT…
304	9	0.318661	1.35058	0.687557	1.17755	0.519716	0.911033	1.7652	60	0.1365	0.514842	1.1066	60.75	0.0829333	0.79285	1.4378	60.75	0.101133	0.417483	1.0328	65.75	0.06	1.12579	0.773271	-0.132028	1.18587	0.622919	0.377729	0	0.286235	NA	NA	NA	NA	NA	NA	NA
305	9	0.382466	1.95093	1.60372	1.95272	1.49025	1.31777	1.4417	44.75	0.07744	1.0554	1.641	47	0.0923333	1.36462	1.4634	44.75	0.0991333	0.899683	1.1046	47	0.0672867	0.550615	0.384247	-0.0707731	0.202758	0.370706	-0.165251	-0.0707731	0.102519	Bacteria	Proteobacteria	Alphaproteobacteria	Sphingomonadales	Sphingomonadaceae	Sphingomonas	NNANNTTTTNATNTGGNCGCTGCCTAAACATGCAAGTTCGAACGAAGGCTTCGGCCTTAGTGGCGCACGGGTGCGTAACGCGTGGGAATCTGCCCTTGGGTTCGGAATAACAGTGAGAAATTACTGCTAATACCGGATGATGTCGAAAGACCAAAGATTTATCGCCCGAGGATGAGCCCGCGTAGGATTAGCTAGTTGGTGAGGTAAGAGCTCACCAAGGCGACGATCCTTAGCTGGTCTGAGAGGATGATCAGCCACACTGGGACTGAGACACGGCCCAGACTCCTACGGGAGGCAGCAGTGGGGAATATTGGACAATGGGCGAAAGCCTGATCCAGCAATGCCGCGTGAGTGATGAAGGCCTTAGGGTTGTAAAGCTCTTTTACCCGGGATGATAAT…
306	8	0.0114135	1.36861	1.19995	1.49258	1.20588	1.08325	1.1261	26	0.124667	0.925533	1.0378	26	0.122467	0.777056	1.0738	40.6667	0.151033	1.04763	1.2272	29	0.127533	0.0482324	-0.124035	-0.157541	-0.0327986	-0.252267	0.0491969	0.645335	0.302478	Bacteria	Proteobacteria	Alphaproteobacteria	Caulobacterales	Caulobacteraceae	Caulobacter	NNCTGTTGNCNNTNCNCAGGGTCGAANCCAAGCCTGACGCAGCCTGCCGCGTGAATGATGAAGGTCTTAGGATTGTAAAATTCTTTCACCGGGGACGATAATGACGGTACCCGGAGAAGAAGCCCCGGCTAACTTCGTGCCAGCAGCCGCGGTAATACGAAGGGGGCTAGCGTTGCTCGGAATTACTGGGCGTAAAGGGAGCGTAGGCGGACTGTTTAGTCAGAGGTGAAAGCCCAGGGCTCAACCTTGGAATTGCCTTTGATACTGGCAGTCTTGAGTACGGAAGAGGTATGTGGAACTCCGAGTGTAGAGGTGAAATTCGTAGATATTCGGAAGAACACCAGTGGCGAAGGCGACATACTGGTCCGTTACTGACGCTGAGGCTCGAAAGCGTGGGGA…
308	3	0.148011	1.42354	1.42712	0.953933	0.864576	1.15481	1.5923	53.6667	0.1707	1.06346	1.8753	50	0.192167	0.8412	1.2497	57.6667	0.141267	0.797908	1.8402	65	0.186133	0.533362	-0.20875	-0.276413	-0.124873	-0.338243	-0.58554	0.20581	-0.443937	Bacteria	Proteobacteria	Alphaproteobacteria	Rhizobiales	Rhizobiaceae	Rhizobium	GTGNGNATTGGNAATGGGTCGCAGCCTGATCCGCGCTGCCCGCGTGAGTGATGAAGGCCCTAGGGTTGTAAAGCTCTTTCACCGGTGAAGATAATGACGGTAACCGGAGAAGAAGCCCCGGCTAACTTCGTGCCAGCAGCCGCGGTAATACGAAGGGGGCTAGCGTTGTTCGGATTTACTGGGCGTAAAGCGCACGTAGGCGGATCGATCAGTCAGGGGTGAAATCCCAGAGCTCAACTCTGGAACTGCCTTTGATACTGTCGATCTGGAGTATGGAAGAGGTGAGTGGAATTCCGAGTGTAGAGGTGAAATTCGTAGATATTCGGAGGAACACCAGTGGCGAAGGCGGCTCACTGGTCCATTACTGACGCTGAGGTGCGAAAGCGTGGGGAGCAAACA…
309	6	0.0235693	1.60345	1.87826	1.66165	1.91664	0.547558	1.0309	24.5	0.0632286	0.732225	1.601	32	0.0864	0.6048	1.3384	24.5	0.1374	0.786125	1.6005	32	0.0931214	-0.521746	-0.634618	-0.38529	-0.558537	-0.275829	-0.258464	-0.38529	0.669279	Bacteria	Proteobacteria	Alphaproteobacteria	Caulobacterales	Caulobacteraceae	Caulobacter	GGGGANCTGCGCTGGGCCGAAGCCTGACGCAGCCTGCCGCGTGAATGATGAAGGTCTTAGGATTGTAAAATTCTTTCACCGGGGACGATAATGACGGTACCCGGAGAAGAAGCCCCGGCTAACTTCGTGCCAGCAGCCGCGGTAATACGAAGGGGGCTAGCGTTGCTCGGAATTACTGGGCGTAAAGGGAGCGTAGGCGGATAGTTTAGTCAGAGGTGAAAGCCCAGGGCTCAACCTTGGAATTGCCTTTGATACTGGCTATCTTGAGTACGGAAGAGGTATGTGGAACTCCGAGTGTAGAGGTGAAATTCGTAGATATTCGGAAGAACACCAGTGGCGAAGGCGACATACTGGTCCGTTACTGACGCTGAGGCTCGAAAGCGTGGGGAGCAAACAGGA…
31	8	0.154941	3.09947	3.09571	3.10586	3.091	1.98838	2.2288	4.5	0.288633	2.16103	2.1838	4.5	0.295833	2.18943	2.2431	4.5	0.292133	2.1023	2.2089	4.5	0.2727	-0.0803787	0.0129391	0	0.0819232	0.0188362	0.0386532	0	-0.0181576	Bacteria	Actinobacteria	Actinobacteria	Actinomycetales	Micrococcaceae	Arthrobacter	TCAGGATGAACGCTGGCGGCGTGCTTAACACATGCAAGTCGAACGATGATCCCAGCTTGCTGGGGGATTAGTGGCGAACGGGTGAGTAACACGTGAGTAACCTGCCCTTGACTCTGGGATAAGCCTGGGAAACTGGGTCTAATACCGGATATGACTCCTCATCGCATGGTGGGGGGTGGAAAGCTTTTGTGGTTTTGGATGGACTCGCGGCCTATCAGCTTGTTGGTGGGGTAATGGCCTACCAAGGCGACGACGGGTAGCCGGCCTGAGAGGGTGACCGGCCACACTGGGACTGAGACACGGCCCAGACTCCTACGGGAGGCAGCAGTGGGGAATATTGCACAATGGGCGCAAGCCTGATGCAGCGACGCCGCGTGAGGGATGACGGCCTTCGGGTTG…
310	1	0.445241	1.9694	2.02183	1.97078	1.95343	1.23162	1.5284	44	0.08946	1.32184	1.9075	44	0.173167	1.20453	1.6628	44	0.0983067	1.25841	1.6862	44	0.124	-0.0310371	-0.141754	0	-0.471025	-0.134085	-0.198068	0	-0.8168	Bacteria	Proteobacteria	Alphaproteobacteria	Rhizobiales	Rhizobiaceae	Rhizobium	NNNNNNNNNNNNNNNNNNNNNNNNNNNNNNNNNNNNNNNNNNNNNNNNNTTAGGGTTTNACATGCTCAAACGAACGCTGCGGCAGGCTTAACACATGCAGTCGAGCGCCCCGCAAGGGGAGCGGCAGACGGGTGAGTAACGCGTGGGAACGTACCCTTTTCTACGGAATAACCCAGGGAAACTTGGACTAATACCGTATGTGCCCTTCGGGGGAAAGATTTATCGGAAAAGGATCGGCCCGCGTTGGATTAGCTAGTTGGTGGGGTAAAGGCCTACCAAGGCGACGATCCATAGCTGGTCTGAGAGGATGATCAGCCACATTGGGACTGAGACACGGCCCAAACTCCTACGGGAGGCAGCAGTGGGGAATATTGGACAATGGGCGCAAGCCTGATCCAG…
311	6	0.541437	1.87966	2.1405	1.90491	2.07999	0.65005	0.8937	13	0.1879	0.7881	1.0778	13	0.2082	0.6666	1.007	13	0.209467	0.758458	0.9213	13	0.202333	-0.222519	-0.0438804	0	-0.106769	-0.241557	-0.0980258	0	0.00875061	Bacteria	Proteobacteria	Betaproteobacteria	Burkholderiales	Comamonadaceae	Xenophilus	GGGGNATTGGCATGGGNCGCAGCCTGATCNGCCTGCCGCGTGCAGGNATGAAGGCCTTCGGGTTGTAAACTGCTTTTGTACGGAACGAAAAGTCTCTTTCTAATAAAGAGGGATCATGACGGTACCGTAAGAATAAGCACCGGCTAACTACGTGCCAGCAGCCGCGGTAATACGTAGGGTGCAAGCGTTAATCGGAATTACTGGGCGTAAAGCGTGCGCAGGCGGTGATGTAAGACAGTTGTGAAATCCCCGGGCTCAACCTGGGAACTGCATCTGTGACTGCATCGCTGGAGTGCGGCAGAGGGGGATGGAATTCCGCGTGTAGCAGTGAAATGCGTAGATATGCGGAGGAACACCGATGGCGAAGGCAATCCCCTGGGCCTGCACTGACGCTCATGC…
313	9	0.0265314	2.59664	2.53822	2.57554	2.5397	1.43142	2.0552	20	0.1324	1.36464	2.1381	20	0.0953643	1.36135	1.9129	20	0.115436	1.31858	2.0513	20	0.1481	0.118472	0.0027403	0	-0.161669	-0.00348414	-0.160568	0	0.275569	NA	NA	NA	NA	NA	NA	NA
314	5	0.611593	2.96302	2.93831	2.90144	3.01245	1.81883	2.0464	9.5	0.443433	1.85996	1.9448	6	0.437533	1.65859	1.8319	5.25	0.4979	2.01467	2.2541	6	0.447467	-0.147534	-0.139463	0.662965	-0.013063	-0.165312	-0.086281	-0.192645	0.186463	Bacteria	Actinobacteria	Actinobacteria	Actinomycetales	Microbacteriaceae	Curtobacterium	TGGGGANTGCATGGGCCGAAACCTGATGCAGCAACGCCGCGTGAGGGATGACGGCCTTCGGGTTGTAAACCTCTTTTAGTAGGGAAGAAGCGAAAGTGACGGTACCTGCAGAAAAAGCACCGGCTAACTACGTGCCAGCAGCCGCGGTAATACGTAGGGTGCAAGCGTTGTCCGGAATTATTGGGCGTAAAGAGCTCGTAGGCGGTTTGTCGCGTCTGCTGTGAAATCCCGAGGCTCAACCTCGGGCTTGCAGTGGGTACGGGCAGACTAGAGTGCGGTAGGGGAGATTGGAATTCCTGGTGTAGCGGTGGAATGCGCAGATATCAGGAGGAACACCGATGGCGAAGGCAGGTCTCTGGGCCGTAACTGACGCTGAGGAGCGAAAGCGTGGGGAGCGAA…
316	6	0.517604	2.51526	2.61985	2.54411	2.66446	1.87634	2.1054	27.5	0.154067	2.03297	2.1875	26.75	0.218867	1.90923	2.1108	26	0.183333	2.10085	2.2232	26	0.2299	-0.163051	-0.0785434	0.08092	-0.577452	-0.090599	-0.0514931	-0.0410273	-0.255583	Bacteria	Proteobacteria	Alphaproteobacteria	Sphingomonadales	Sphingomonadaceae	Sphingomonas	GGGGATTGGAATGGGCGAAGCCTGATCCGCAATGCCGCGTGAGTGATGAAGGCCTTAGGGTTGTAAAGCTCTTTTACCCGGGATGATAATGACAGTACCGGGAGAATAAGCTCCGGCTAACTCCGTGCCAGCAGCCGCGGTAATACGGAGGGAGCTAGCGTTGTTCGGAATTACTGGGCGTAAAGCGCACGTAGGCGGCTTTGTAAGTCAGAGGTGAAAGCCTGGAGCTCAACTCCAGAACTGCCTTTGAGACTGCATCGCTTGAATCCAGGAGAGGTGAGTGGAATTCCGAGTGTAGAGGTGAAATTCGTAGATATTCGGAAGAACACCAGTGGCGAAGGCGGCTCACTGGACTGGTATTGACGCTGAGGTGCGAAAGCGTGGGGAGCAAACAGGATT…
317	10	0.221769	1.4446	0.834451	1.15117	1.22687	0.958767	1.6739	60.75	0.0772667	1.16507	1.9645	70	0.121533	0.901744	1.5875	64.3333	0.0994333	0.95405	1.978	70	0.0918667	0.00711487	-0.240829	-0.204471	-0.249695	-0.369622	-0.307406	-0.121788	-0.289551	Bacteria	Firmicutes	Bacilli	Bacillales	Bacillaceae 1	Bacillus	GGAACTCNCATGGNNGAANTCTGACGGNAGCAACGCCGCGTGAGTGATGAAGGCTTTCGGGTCGTAAAACTCTGTTGTTAGGGAAGAACAAGTACGAGAGTAACTGCTCGTACCTTGACGGTACCTAACCAGAAAGCCACGGCTAACTACGTGCCAGCAGCCGCGGTAATACGTAGGTGGCAAGCGTTATCCGGAATTATTGGGCGTAAAGCGCGCGCAGGCGGTTTCTTAAGTCTGATGTGAAAGCCCACGGCTCAACCGTGGAGGGTCATTGGAAACTGGGGAACTTGAGTGCAGAAGAGAAAAGCGGAATTCCACGTGTAGCGGTGAAATGCGTAGAGATGTGGAGGAACACCAGTGGCGAAGGCGGCTTTTTGGTCTGTAACTGACGCTGAGGCG…
318	8	0.483703	2.40301	2.30959	2.44821	2.31643	1.21903	1.3055	20	0.0701429	1.03858	1.3667	20	0.1082	1.28599	1.3908	20	0.0730643	1.07262	1.3335	20	0.0775	0.184592	-0.0306154	0	-0.1439	0.308276	0.0252184	0	-0.566462	Bacteria	Proteobacteria	Betaproteobacteria	Burkholderiales	Comamonadaceae	Variovorax	GGGGATTGGCATGGGCGCAGCCTGNTCNGCNCTGCCGCGTGCAGGATGAAGGCCTTCGGGTTGTAAACTGCTTTTGTACGGAACGAAANGTCTNNTTTTAATAAAGNGGGNTCATGACGGTACCGTAAGAATAAGCACCGGCTAACTACGTGCCAGCAGCCGCGGTAATACGTAGGGTGCAAGCGTTAATCGGAATTACTGGGCGTAAAGCGTGCGCAGGCGGTGATGTAAGACAGTTGTGAAATCCCCGGGCTCAACCTGGGAACAACTGGAACTGCATCTGGATGCATGCTGATCCGCGAGGGATGGAATTCCGCGTGTAGCAGTGAAATGCGTAGATATGCGGAGGAACACCGATGGCGAAGGCAATCCCCTGGGCCTGCACTGACGCTCATGCAC…
319	1	0.0602847	1.84925	1.88013	1.85908	1.86473	1.30509	1.4971	44	0.0703	1.41367	1.8264	44.75	0.128467	1.3177	1.4292	44.75	0.088	1.36962	1.5308	44.75	0.116933	-0.069621	-0.0321152	-0.0243842	-0.73409	-0.10142	-0.353795	0	-0.545819	Bacteria	Proteobacteria	Alphaproteobacteria	Rhizobiales	Rhizobiaceae	Rhizobium	NNNNNNNNNNNNNNNNNNNNNNNNNNNNNNNNNNNNNNNNNNNNNNNNNTTAGGGTTTGATCATGGCTCAGAACGAACGCTGGCGGCAGGCTTAACACATNCAGTCGAGCGCCCCGCAAGGGGAGCGGCAGACGGGTGAGTAACGCGTGGGAATCTACCTTTTGCTACGGAATAACGCAGGGAAACTTGTGCTAATACCGTATGTGCCCTTCGGGGGAAAGATTTATCGGCAAAGGATGAGCCCGCGTTGGATTAGCTAGTTGGTGGGGTAAAGGCCTACCAAGGCGACGATCCATAGCTGGTCTGAGAGGATGATCAGCCACATTGGGACTGAGACACGGCCCAAACTCCTACGGGAGGCAGCAGTGGGGAATATTGGACAATGGGCGCAAGCCTGAT…
32	6	0.0156826	0.990377	1.04907	0.992678	1.10446	0.488442	0.6873	44	0.0374067	0.511075	0.6515	44	0.0365667	0.467333	0.599	44	0.03454	0.573267	0.6234	44	0.0376467	-0.23102	0.140782	0	-0.00922672	-0.129083	-0.121209	0	-0.082261	Bacteria	Actinobacteria	Actinobacteria	Actinomycetales	Microbacteriaceae	Curtobacterium	NNNNNNNNNNNNNNNNNNNNNNNNNNNNNNNNNNNNNNNTTTAGTTTNNCTGTCAGAAACGCTGGGGCGTTTTACACATGCAAGTCCGAACGATGATGCCCAGCTTGCTGGGTGGATTAATGGCGAACGGGTGAGTAACACGTGAGTAACCTGCCCCTGACTCTGGGATAAGCGNTGGAAACGACGTCTAATACTGGATATGATCACCGGCCGCATGGTCTGGTGGTGGAAAGATTTTTTGGTTGGGGATGGACTCGCGGCCTATCAGCTTGTTGGTGAGGTAATGGCTCACCAAGGCGACGACGGGTAGCCGGCCTGAGAGGGTGACCGGCCACACTGGGACTGAGACACGGCCCAGACTCCTACGGGAGGCAGCAGTGGGGAATATTGCACAATGGG…
320	6	0.478134	2.34802	2.45339	2.38645	2.5089	1.22709	1.378	20.75	0.0823	1.32903	1.6455	20.75	0.0962667	1.21315	1.4719	20.75	0.0865	1.52773	1.7503	22.25	0.112767	-0.31615	-0.345026	-0.100694	-0.454376	-0.131619	-0.160846	0	-0.154336	Bacteria	Proteobacteria	Betaproteobacteria	Burkholderiales	Comamonadaceae	Variovorax	GATTGNATGGGCGAAGCCTGNCCGCCTGCCGCGTGCAGGATGAAGGCCTTCGGGTTGTAAACTGCTTTTGTACGGAACGAAACGGCCTTTTCTAATAAAGAGGGCTAATGACGGTACCGTAAGAATAAGCACCGGCTAACTACGTGCCAGCAGCCGCGGTAATACGTAGGGTGCAAGCGTTAATCGGAATTACTGGGCGTAAAGCGTGCGCAGGCGGTAATGTAAGACAGTTGTGAAATCCCCGGGCTCAACCTGGGAACTGCATCTGTGACTGCATTGCTGGAGTACGGTAGAGGGGGATGGAATTCCGCGTGTAGCAGTGAAATGCGTAGATATGCGGAGGAACACCGATGGCGAAGGCAATCCCCTGGACCTGTACTGACGCTCATGCACGAAAGC…
323	8	0.344861	2.03444	1.89598	2.10877	1.92646	1.36112	1.4695	44	0.0779333	1.16443	1.3937	44	0.099	1.43096	1.6136	44	0.0904333	1.14587	1.3417	44	0.0736	0.24836	0.131263	0	0.0825348	0.297364	0.211363	0	-0.130574	Bacteria	Proteobacteria	Betaproteobacteria	Burkholderiales	Comamonadaceae	Variovorax	GGGGATTGGATGGGCGAANCCTGTCCGCCTGCCGCGTGCAGGATGAAGGCCTTCGGGTTGTAAACTGCTTTTGTACGGAACGAAACGGCCTTTTCTAATAAAGAGGGCTAATGACGGTACCGTAAGAATAAGCACCGGCTAACTACGTGCCAGCAGCCGCGGTAATACGTAGGGTGCAAGCGTTAATCGGAATTACTGGGCGTAAAGCGTGCGCAGGCGGTAATGTAAGACAGTTGTGAAATCCCCGGGCTCAACCTGGGAACTGCATCTGTGACTGCATTGCTGGAGTACGGCAGAGGGGGATGGAATTCCGCGTGTAGCAGTGAAATGCGTAGATATGCGGAGGAACACCGATGGCGAAGGCAATCCCCTGGGCCTGTACTGACGCTCATGCACGAA…
324	6	0.571113	2.72379	2.86892	2.73864	2.88432	1.81796	2.112	20	0.0972571	2.02971	2.1528	20	0.110071	1.75776	2.0183	20	0.112667	2.08158	2.1849	20	0.103579	-0.195362	-0.0489574	0	-0.0908495	-0.207536	-0.0930737	0	0.0336207	Bacteria	Proteobacteria	Alphaproteobacteria	Sphingomonadales	Sphingomonadaceae	Sphingomonas	GGGATTGGAATGGGNCGAAGCCTGANCCGCAATGCCGCGTGAGTGATGAAGGCCTTAGGGTTGTAAAGCTCTTTTACCCGGGATGATAATGACAGTACCGGGAGAATAAGCTCCGGCTAACTCCGTGCCAGCAGCCGCGGTAATACGGAGGGAGCTAGCGTTGTTCGGAATTACTGGGCGTAAAGCGCACGTAGGCGGCTTTGTAAGTCAGAGGTGAAAGCCTGGAGCTCAACTCCAGAACTGCCTTTGAGACTGCATCGCTTGAATCCAGGAGAGGTGAGTGGAATTCCGAGTGTAGAGGTGAAATTCGTAGATATTCGGAAGAACACCAGTGGCGAAGGCGGCTCACTGGACTGGTATTGACGCTGAGGTGCGAAAGCGTGGGGAGCAAACAGGATT…
325	5	0.277279	2.44346	2.42692	2.41611	2.51258	1.21609	1.5272	20	0.1198	1.2829	1.6832	26	0.152733	1.22094	1.5311	20	0.129533	1.51307	1.7381	26.75	0.1628	-0.315232	-0.186622	-0.419539	-0.442473	-0.0714144	-0.136638	-0.378512	-0.237692	Bacteria	Proteobacteria	Betaproteobacteria	Burkholderiales	Comamonadaceae	Variovorax	NNNNNNNNNNNNNNNNNNNNNNNNNNNNNNNNNNNNNNNNNNNTTAGGTTTANCTGCTCAGATGACGCAGCGCGCTGCCTTACCTGCAGTCGAACGGCAGCGCGGGAGCAATCCTGGCGGCGAGTGGCGAACGGGTGAGTAATACATCGGAACGTGCCCAATCGTGGGGGATAACGCAGCGAAAGCTGTGCTAATACCGCATACGATCTACGGATGAAAGCAGGGGATCGCAAGACCTTGCGCGAATGGAGCGGCCGATGGCAGATTAGGTAGTTGGTGAGGTAAAGGCTCACCAAGCCTTCGATCTGTAGCTGGTCTGAGAGGACGACCAGCCACACTGGGACTGAGACACGGCCCAGACTCCTACGGGAGGCAGCAGTGGGGAATTTTGGACAATGG…
326	9	0.529099	2.14081	2.01077	2.15517	1.99898	1.41302	1.5368	44	0.06674	1.17385	1.4433	44	0.0777333	1.4535	1.5441	44	0.0651067	1.14003	1.3941	36.5	0.0705333	0.309702	0.140595	0.269607	-0.0797535	0.308283	0.097395	0	-0.255728	Bacteria	Proteobacteria	Betaproteobacteria	Burkholderiales	Comamonadaceae	Variovorax	GGGGATTGGAAATGGGCGAAGCCTGNTCCGCCTGCCGCGTGCAGGATGAAGGCCTTCGGGTTGTAAACTGCTTTTGTACGGAACGAAACGGCCTTTTCTAATAAAGAGGGCTAATGACGGTACCGTAAGAATAAGCACCGGCTAACTACGTGCCAGCAGCCGCGGTAATACGTAGGGTGCAAGCGTTAATCGGAATTACTGGGCGTAAAGCGTGCGCAGGCGGTAATGTAAGACAGTTGTGAAATCCCCGGGCTCAACCTGGGAACTGCATCTGTGACTGCATTGCTGGAGTACGGCAGAGGGGGATGGAATTCCGCGTGTAGCAGTGAAATGCGTAGATATGCGGAGGAACACCGATGGCGAAGGCAATCCCCTGGGCCTGTACTGACGCTCATGCAC…
327	4	0.111067	1.39539	1.34094	1.35985	0.901238	0.79705	2.0205	46.25	0.0976333	0.5607	0.8897	38	0.0788	0.498217	0.6621	23	0.0396333	0.380725	0.6549	44.75	0.0544333	1.06592	1.62537	0.0475657	0.842883	-0.170456	-0.42627	-0.724366	-0.991481	Bacteria	Actinobacteria	Actinobacteria	Actinomycetales	Promicromonosporaceae	Promicromonospora	NNNNNNNNNNNNNNNNNNNNNNNNNNNNNNNNNNNNNNNNNNNNNNTTTAAAGTTTTNCTGCTCAGACGACGCTGTGGCGTGCTTACACATGCNAGTCGAACGGTNAGCCCAGCTGCTGGGTGGATCAGTGGCGAACGGGTGAGTAACACGTGAGCAACNTGCCCTCCACTTCGGGATAAGCCTTGGAAACGAGGTCTAATACCGGATACGAGCACCTGCCGCATGGTGGGTGTTGGAAAGTTTTTCGGTGGGGGATGGGCTCGCGGCCTATCAGCTTGTTGGTGGGGTAATGGCCTACCAAGGCGTCGACGGGTAGCCGGCCTGAGAGGGCGACCGGCCACACTGGGACTGAGACACGGCCCAGACTCCTACGGGAGGCAGCAGTGGGGAATATTGCA…
328	8	0.489053	1.20818	1.10159	1.63694	0.823144	0.729267	1.4693	64.25	0.1282	0.37455	0.4367	27.5	0.0414333	0.9043	1.4311	52.75	0.0699333	0.299258	0.4375	39.5	0.0241	1.28506	1.74777	0.701844	2.41129	1.27164	1.71241	0.939739	0.755188	Bacteria	Actinobacteria	Actinobacteria	Actinomycetales	Nocardiaceae	Rhodococcus	TGGGGATTGAATGGGCGAAACCTGNGCAGCGACGCCGCGTGAGGGATGAAGGCCTTCGGGTTGTAAACCTCTTTCAGCAGGGACGAAGCGAAAGTGACGGTACCTGCAGAAGAAGCACCGGCTAACTACGTGCCAGCAGCCGCGGTAATACGTAGGGTGCGAGCGTTGTCCGGAATTACTGGGCGTAAAGAGTTCGTAGGCGGTTTGTCGCGTCGTCTGTGAAAACCCATCGCTCAACGATGGGCCGGCAGGCGATACGGGCAGACTTGAGTACTGCAGGGGAGACTGGAATTCCTGGTGTAGCGGTGAAATGCGCAGATATCAGGAGGAACACCGGTGGCGAAGGCGGGTCTCTGGGCAGTAACTGACGCTGAGGAACGAAAGCGTGGGTAGCAAACA…
329	5	0.676208	2.9066	2.90077	2.74351	2.9319	2.01538	2.1743	20	0.137633	1.93661	2.1106	20	0.1482	1.64546	1.9427	20	0.154233	2.11402	2.145	20	0.142233	-0.0689382	0.0195734	0	-0.0474297	-0.235043	-0.11959	0	0.0575692	Bacteria	Proteobacteria	Gammaproteobacteria	Xanthomonadales	Xanthomonadaceae	Luteibacter	ANCNGGCGCNGCTTNAACTGCAAGTCGAACGGCAGCACAGCANNAGCTTGCTCTGTGGGTGGCGAGTGGCGGACGGGTGAGTAATGCATCGGGACCTACCCAGACGTGGGGGATAACGTAGGGAAACTTACGCTAATACCGCATACGTCCTACGGGAGAAAGCGGGGGACCTTTTAGGCCTCGCGCGGTTGGATGGACCGATGTGCGATTAGCTTGTTGGTGAGGTAACGGCTCACCAAGGCGACGATCGCTAGCTGGTCTGAGAGGATGATCANCCACACTGGGACTGAGACACGGCCCANACTCCTACGGGAGGCAGCAGTGGGGAATATTGGACAATGGGCGCCAGCCTGATCCGCAATGCCGCGTGTGTGAAGAAGGCCTTCGGGTTGTAAAGCA…
33	5	0.123219	2.78276	2.75992	2.65078	2.74692	1.37898	1.9841	20	0.1536	1.57387	1.9886	20	0.0965143	1.29462	1.9457	20	0.1538	1.50043	2.3501	20	0.120133	-0.121774	-0.244237	0	0.354542	-0.281779	-0.0314638	0	0.672241	Bacteria	Proteobacteria	Alphaproteobacteria	Rhizobiales	Rhizobiaceae	Rhizobium	TGGCTCAGAACGAACGCTGGCGGCAGGCTTAACACATGCAAGTCGAACGCCCCGCAAGGGGAGTGGCAGACGGGTGAGTAACGCGTGGGAACATACCCTTTCCTGCGGAATAGCTCCGGGAAACTGGAATTAATACCGCATACGCCCTACGGGGGAAAGATTTATCGGGGAAGGATTGGCCCGCGTTGGATTAGCTAGTTGGTGGGGTAAAGGCCTACCAAGGCGACGATCCATAGCTGGTCTGAGAGGATGATCAGCCACATTGGGACTGAGACACGGCCCAAACTCCTACGGGAGGCAGCAGTGGGGAATATTGGACAATGGGCGCAAGCCTGATCCAGCCATGCCGCGTGAGTGATGAAGGCCTTAGGGTTGTAAAGCTCTTTCACCGATGAAGAT…
330	5	0.192771	1.88226	1.82183	1.23913	2.09133	1.30349	1.5341	45.5	0.158767	1.55887	2.0399	48	0.228667	1.34562	1.5004	44	0.113867	1.5161	1.9054	50.5	0.200667	-0.217984	-0.312701	-0.150417	-0.337893	-0.21223	-0.443151	-0.125531	-1.0059	NA	NA	NA	NA	NA	NA	NA
331	5	0.21417	2.9566	2.94844	2.91597	2.97437	2.04499	2.1851	20	0.291033	1.98472	2.0994	16.5	0.3675	1.89333	2.1207	20	0.322633	2.14894	2.1855	16.5	0.373267	-0.0715314	-0.000264073	0.277534	-0.359022	-0.0680046	0.0145635	0.277534	-0.187849	Bacteria	Proteobacteria	Gammaproteobacteria	Xanthomonadales	Xanthomonadaceae	Luteibacter	TNCNGGGGGATTGGAATGGGCGCAGCCTATTCNGCAATGCCGCGTGTGTGAAGAAGGCCTTCGGGTTGTAAAGCACTTTTATCAGGAGCGAAATCTGCAGGGCTAATACCCATGCAGTCTGACGGTACCTGAGGAATAAGCACCGGCTAACTCCGTGCCAGCAGCCGCGGTAATACGGAGGGTGCAAGCGTTAATCGGAATTACTGGGCGTAAAGCGTGCGTAGGCGGTTCGTTAAGTCTGCTGTGAAAGCCCCGGGCTCAACCTGGGAATGGCAGTGGATACTGGCGAGCTAGAGTGTGATAGAGGATGGTGGAATTCCCGGTGTAGCGGTGAAATGCGTAGAGATCGGGAGGAACATCAGTGGCGAAGGCGGCCATCTGGATCAACACTGACGCTGA…
332	6	0.596413	1.55483	2.21538	1.4769	2.27574	0.295542	0.6749	4.5	0.163567	0.754467	1.0772	4.5	0.218433	0.351092	0.9997	8.75	0.1552	0.86695	1.2253	4.5	0.204833	-1.55259	-0.860389	0	-0.324572	-1.10361	-0.107719	0.959358	-0.493064	Bacteria	Firmicutes	Bacilli	Bacillales	Bacillaceae 1	Bacillus	CTCCCATGGNNGAAGTCTGACGGAGCAACGCCGCGTGAGTGAAGAAGGTTTTCGGATCGTAAAACTCTGTTGTTAGGGAAGAACAAGTGCCGTTCGAATAGGGCGGCGCCTTGACGGTACCTAACCAGAAAGCCACGGCTAACTACGTGCCAGCAGCCGCGGTAATACGTAGGTGGCAAGCGTTGTCCGGAATTATTGGGCGTAAAGCGCGCGCAGGTGGTTTCTTAAGTCTGATGTGAAAGCCCACGGCTCAACCGTGGAGGGTCATTGGAAACTGGGGAACTTGAGTGCAGAAGAGGAAAGTGGAATTCCAAGTGTAGCGGTGAAATGCGTAGATATTTGGAGGAACACCAGTGGCGAAGGCGACTTTCTGGTCTGTAACTGACACTGAGGCGCGAA…
333	5	0.312239	2.86556	2.85338	2.76114	2.8812	1.87614	2.1084	20	0.175267	1.77875	1.9723	20	0.208433	1.68823	2.0071	20	0.178567	1.8741	1.9804	20	0.2079	0.00157083	0.0903567	0	-0.246338	-0.0753566	0.0252335	0	-0.223123	Bacteria	Proteobacteria	Gammaproteobacteria	Xanthomonadales	Xanthomonadaceae	Luteibacter	TAGCGGCGCTGCTTATNCTGCAAGTTCNAACGGCAGCACAGCAGANCTTGCTCTGTGGGTGGCGAGTGGCGGACGGGTGAGTAATGCATCGGGACCTACCCAGACGTGGGGGATAACGTAGGGAAACTTACGCTAATACCGCATACGTCCTACGGGAGAAAGCGGGGGATCGCAAGACCTCGCGCGGTTGGATGGACCGATGTGCGATTAGCTAGTTGGTAAGGTAACGGCTTACCAAGGCGACGATCGCTAGCTGGTCTGAGAGGATGATCAGCCACACTGGGACTGAGACACGGCCCAGACTCCTACGGGAGGCAGCAGTGGGGAATATTGGACAATGGGCGCAAGCCTGATCCAGCAATGCCGCGTGTGTGAAGAAGGCCCTCGGGTTGTAAAGCA…
334	3	0.106633	1.57931	1.60134	1.29351	1.43955	1.08237	2.075	59.25	0.110033	1.16703	1.7753	47	0.267433	1.0199	1.949	64.25	0.1246	0.893983	1.5563	49.25	0.0578667	0.275869	0.414991	0.266691	0.927136	-0.194418	0.134671	0.451036	-1.10188	NA	NA	NA	NA	NA	NA	NA
335	5	0.120692	2.49339	2.52863	2.46455	2.5497	1.41816	1.6912	20	0.0808357	1.42307	1.6572	20	0.0837333	1.38441	1.5523	20	0.0835667	1.52822	1.6854	20	0.0837	-0.107838	0.00495625	0	-0.0502348	-0.0397337	-0.0943403	0	-0.00287447	Bacteria	Proteobacteria	Betaproteobacteria	Burkholderiales	Comamonadaceae	Variovorax	TCCGAGTTGAAATGGGGCGAAGCCTGNTCNGCCTGCCGCGTGCAGGATGAAGGCCTTCGGGTTGTAAACTGCTTTTGTACGGTACGAAACGGCCTTTTCTAATAAAGAGGGCTAATGACGGTACCGTAAGAATAAGCACCGGCTAACTACGTGCCAGCAGCCGCGGTAATACGTAGGGTGCAAGCGTTAATCGGAATTACTGGGCGTAAAGCGTGCGCAGGCGGTAATGTAAGACAGTTGTGAAATCCCCGGGCTCAACCTGGGAACTGCATCTGTGACTGCATTGCTGGAGTACGGTAGAGGGGGATGGAATTCCGCGTGTAGCAGTGAAATGCGTAGATATGCGGAGGAACACCGATGGCGAAGGCAATCCCCTGGACCTGTACTGACGCTCATGCA…
336	10	0.50207	2.9455	2.87947	2.88656	2.88762	1.92453	2.2164	20	0.246967	1.87486	1.9769	20	0.1242	1.79103	2.0629	20	0.249633	1.90406	1.9798	20	0.139467	0.015431	0.162864	0	0.824396	-0.0659961	0.061434	0	1.00715	Bacteria	Actinobacteria	Actinobacteria	Actinomycetales	Nocardiaceae	Rhodococcus	GGGATTGAAATGGGNCGAANCCTGANGCAGCGACGCCGCGTGAGGGATGACGGCCTTCGGGTTGTAAACCTCTTTCAGCAGGGACGAAGCGCAAGTGACGGTACCTGCAGAAGAAGCACCGGCTAACTACGTGCCAGCAGCCGCGGTAATACGTAGGGTGCAAGCGTTGTCCGGAATTACTGGGCGTAAAGAGTTCGTAGGCGGTTTGTCGCGTCGTTTGTGAAAACCAGCAGCTCAACTGCTGGCTTGCAGGCGATACGGGCAGACTTGAGTACTGCAGGGGAGACTGGAATTCCTGGTGTAGCGGTGAAATGCGCAGATATCAGGAGGAACACCGGTGGCGAAGGCGGGTCTCTGGGCAGTAACTGACGCTGAGGAACGAAAGCGTGGGTAGCGAAC…
337	9	0.123355	2.44873	2.20854	2.31062	2.18638	1.53048	1.9797	24.5	0.169467	1.05222	1.6622	23.75	0.144133	1.29841	1.7392	24.5	0.1681	1.04234	1.738	24.5	0.191167	0.554151	0.187854	0	-0.173829	0.303301	0.0653299	0.0448542	0.221916	Bacteria	Proteobacteria	Betaproteobacteria	Burkholderiales	Comamonadaceae	Variovorax	GGGGATTGGAATGGGNCGAAGCCTGATCCGCCTGCCGCGTGCAGGATGAAGGCCTTCGGGTTGTAAACTGCTTTTGTACGGAACGAAACGGCCTTTTCTAATAAAGAGGGCTAATGACGGTACCGTAAGAATAAGCACCGGCTAACTACGTGCCAGCAGCCGCGGTAATACGTAGGGTGCAAGCGTTAATCGGAATTACTGGGCGTAAAGCGTGCGCAGGCGGTAATGTAAGACAGTTGTGAAATCCCCGGGCTCAACCTGGGAACTGCATCTGTGACTGCATTGCTGGAGTACGGCAGAGGGGGATGGAATTCCGCGTGTAGCAGTGAAATGCGTAGATATGCGGAGGAACACCGATGGCGAAGGCAATCCCCTGGGCCTGTACTGACGCTCATGCAC…
338	5	0.870143	2.71834	2.70408	2.69919	2.79653	1.50211	1.7179	16.5	0.291633	1.37055	1.911	16.5	0.302533	1.43991	1.6672	13	0.279467	1.63871	1.8638	20	0.288967	-0.12557	-0.117601	-0.277534	0.0132525	0.071222	-0.196901	-0.343954	-0.114418	Bacteria	Proteobacteria	Alphaproteobacteria	Rhizobiales	Rhizobiaceae	Ensifer	GATTGGAATGGGNCGCAGCCTGNTCCGCCTGCCGCGTGAGTGATGAAGGCCCTAGGGTTGTAAAGCTCTTTCACCGGTGAAGATAATGACGGTAACCGGAGAAGAAGCCCCGGCTAACTTCGTGCCAGCAGCCGCGGTAATACGAAGGGGGCTAGCGTTGTTCGGAATTACTGGGCGTAAAGCGCACGTAGGCGGACATTTAAGTCAGGGGTGAAATCCCGGGGCTCAACCCCGGAACTGCCTTTGATACTGGGTGTCTAGAGTATGGAAGAGGTGAGTGGAATTCCGAGTGTAGAGGTGAAATTCGTAGATATTCGGAGGAACACCAGTGGCGAAGGCGGCTCACTGGTCCATTACTGACGCTGAGGTGCGAAAGCGTGGGGAGCAAACAGGATTAGA…
339	9	0.889501	2.98885	2.85152	2.94748	2.85181	2.11235	2.2332	20	0.172567	1.88437	1.9635	20	0.1351	1.98447	2.1239	20	0.174867	1.9199	1.9717	20	0.185	0.137818	0.179672	0	-0.100371	0.0746713	0.113288	0	0.372228	Bacteria	Actinobacteria	Actinobacteria	Actinomycetales	Nocardiaceae	Rhodococcus	GGGGANTGNATGGGNCGAAGCCTGATGCAGCGACGCCGCGTGAGGGATGACGGCCTTCGGGTTGTAAACCTCTTTCAGCAGGGACGAAGCGCAAGTGACGGTACCTGCAGAAGAAGCACCGGCTAACTACGTGCCAGCAGCCGCGGTAATACGTAGGGTGCAAGCGTTGTCCGGAATTACTGGGCGTAAAGAGTTCGTAGGCGGTTTGTCGCGTCGTTTGTGAAAACCAGCAGCTCAACTGCTGGCTTGCAGGCGATACGGGCAGACTTGAGTACTGCAGGGGAGACTGGAATTCCTGGTGTAGCGGTGAAATGCGCAGATATCAGGAGGAACACCGGTGGCGAAGGCGGGTCTCTGGGCAGTAACTGACGCTGAGGAACGAAAGCGTGGGTAGCGAAC…
340	2	0.469623	2.65606	2.83297	2.85924	2.84281	1.65116	1.8027	20	0.2993	1.87396	1.9016	16.5	0.3236	1.76508	1.9305	13	0.4676	1.92952	2.0415	16.5	0.3428	-0.224761	-0.17947	0.277534	-0.195775	-0.0863526	0.0217607	-0.343954	0.531063	Bacteria	Actinobacteria	Actinobacteria	Actinomycetales	Microbacteriaceae	Leifsonia	GGGGAATTGNATGGGNCGCAGCCTGNGCAGCAACGCCGCGTGAGGGATGACGGCCTTCGGGTTGTAAACCTCTTTTAGTAGGGAAGAAGCGAAAGTGACGGTACCTGCAGAAAAAGCACCGGCTAACTACGTGCCAGCAGCCGCGGTAATACGTAGGGTGCGAGCGTTGTCCGGAATTATTGGGCGTAAAGAGCTCGTAGGCGGTCTGTCGCGTCTGCTGTGAAAACCCGAGGCTCAACCTCGGGCCTGCAGTGGGTACGGGCAGACTAGAGTGCGGTAGGGGAGAATGGAATTCCTGGTGTAGCGGTGGAATGCGCAGATATCAGGAGGAACACCGATGGCGAAGGCAGTTCTCTGGGCCGTAACTGACGCTGAGGAGCGAAAGCGTGGGGAGCGAAC…
344	9	0.600799	2.46766	2.39313	2.49275	2.36417	1.11613	1.5548	20	0.09965	1.09428	1.3771	20	0.0932429	1.12325	1.5624	20	0.0983143	1.08144	1.3989	20	0.0931643	0.0455535	0.152436	0	0.0970928	0.0376927	0.182131	0	0.0764079	Bacteria	Proteobacteria	Betaproteobacteria	Burkholderiales	Comamonadaceae	Variovorax	GGGGATTGGATGGGCGCAGCCTGNTCNGCCTGCCGCGTGCAGGATGAAGGCCTTCGGGTTGTAAACTGCTTTTGTACGGAACGAAACGGCTCTTTCTAATAAAGAGGGCTAATGACGGTACCGTAAGAATAAGCACCGGCTAACTACGTGCCAGCAGCCGCGGTAATACGTAGGGTGCAAGCGTTAATCGGAATTACTGGGCGTAAAGCGTGCGCAGGCGGTGATGTAAGACAGTTGTGAAATCCCCGGGCTCAACCTGGGAACTGCATCTGTGACTGCATTGCTGGAGTACGGCAGAGGGGGATGGAATTCCGCGTGTAGCAGTGAAATGCGTAGATATGCGGAGGAACACCGATGGCGAAGGCAATCCCCTGGGCCTGTACTGACGCTCATGCACGA…
345	5	0.388675	2.90863	2.90996	2.88077	2.94375	2.00166	2.1607	20	0.320867	1.89795	2.0714	13	0.377033	1.90525	1.9802	20	0.293067	2.03032	2.2763	13	0.361367	-0.0205149	-0.0751919	0.621488	-0.17149	0.00553833	-0.06496	0.621488	-0.363463	NA	NA	NA	NA	NA	NA	NA
346	9	0.785681	2.79168	2.63307	2.82074	2.58002	2.23242	2.2984	25.25	0.163333	2.18614	2.2926	39.5	0.1374	2.20422	2.2524	22.25	0.240767	2.20646	2.4464	44	0.0991333	0.0168738	-0.0900304	-0.80122	0.720377	0.0118791	-0.0255216	-0.828047	0.809254	Bacteria	Actinobacteria	Actinobacteria	Actinomycetales	Nocardiaceae	Rhodococcus	NGGGAGATTGAATGGGCGGAGCCTGNGCAGCGACGCCGCGTGAGGGATGAAGGCCTTCGGGTTGTAAACCTCTTTCAGCAGGGACGAAGCGTGAGTGACGGTACCTGCAGAAGAAGCACCGGCTAACTACGTGCCAGCAGCCGCGGTAATACGTAGGGTGCGAGCGTTGTCCGGAATTACTGGGCGTAAAGAGTTCGTAGGCGGTTTGTCGCGTCGTTTGTGAAAACCCGGGGCTCAACTTCGGGCTTGCAGGCGATACGGGCAGACTTGAGTGTTTCAGGGGAGACTGGAATTCCTGGTGTAGCGGTGAAATGCGCAGATATCAGGAGGAACACCGGTGGCGAAGGCGGGTCTCTGGGAAACAACTGACGCTGAGGAACGAAAGCGTGGGTAGCAAAC…
347	5	0.486792	2.92193	2.95093	2.88482	3.00294	1.87387	2.0665	13	0.487133	1.87182	2.0632	6	0.454233	1.79642	1.9685	9.5	0.440867	2.03165	2.1013	13	0.461567	-0.116634	-0.0240928	0	0.0777777	-0.0593171	-0.067787	0.662965	-0.0430912	Bacteria	Proteobacteria	Gammaproteobacteria	Xanthomonadales	Xanthomonadaceae	Stenotrophomonas	GGGNNTGGAATGGGNCGCAGCCTGATCNGCCTACCGCGTGGGTGAAGAAGGCCTTCGGGTTGTAAAGCCCTTTTGTTGGGAAAGAAATCCATCTGGTTAATACCCGGNTGGGATGACGGTACCCAAAGAATAAGCACCGGCTAACTTCGTGCCAGCAGCCGCGGTAATACGAAGGGTGCAAGCGTTACTCGGAATTACTGGGCGTAAAGCGTGCGTAGGTGGTCGTTTAAGTCCGTTGTGAAAGCCCTGGGCTCAACCTGGGAACTGCAGTGGATACTGGGCGACTAGAATGTGGTAGAGGGTAGCGGAATTCCTGGTGTAGCAGTGAAATGCGTAGAGATCAGGAGGAACATCCATGGCGAAGGCAGCTACCTGGACCAACATTGACACTGAGGCACG…
349	9	0.940262	2.47165	2.22974	2.51541	2.26213	1.32872	1.4813	20	0.0857333	0.980525	1.127	20	0.0654571	1.37054	1.5838	20	0.0802333	0.974625	1.263	20	0.0671	0.447114	0.230009	0	0.353543	0.48312	0.490903	0	0.293651	Bacteria	Proteobacteria	Betaproteobacteria	Burkholderiales	Comamonadaceae	Variovorax	GTNTATTTGTATGGATGGGCGCCTGATCCGTCCCTGCCGCGTGCAGGATGAAGGCCTTCGGGTTGTAAACTGCTTTTGTACGGAACGAAACGGCCTTTTCTAATAAAGAGGGCTAATGACGGTACCGTAAGAATAAGCACCGGCTAACTACGTGCCAGCAGCCGCGGTAATACGTAGGGTGCAAGCGTTAATCGGAATTACTGGGCGTAAAGCGTGCGCAGGCGGTAATGTAAGACAGTTGTGAAATCCCCGGGCTCAACCTGGGAACTGCATCTGTGACTGCATTGCTGGAGTACGGCAGAGGGGGATGGAATTCCGCGTGTAGCAGTGAAATGCGTAGATATGCGGAGGAACACCGATGGCGAAGGCAATCCCCTGGGCCTGTACTGACGCTCATGC…
35	6	0.868209	2.2914	2.65129	2.18305	2.60575	0.709442	1.1691	3	0.218233	1.37163	1.6917	3	0.229933	0.610617	1.1552	3	0.217933	1.25224	1.7715	3.75	0.230533	-0.819757	-0.599573	-0.321928	-0.0791039	-1.16755	-0.550331	0	-0.0773288	Bacteria	Proteobacteria	Gammaproteobacteria	Pseudomonadales	Pseudomonadaceae	Azomonas	GGAGCNGGAGGNNAGNTANAAAANAGCGAGGNGCGAGNTGGNGGTAACTTAANTNANNAGGTNAAATNACGCNGNGCAGCCTACACANNAATGGNCGGCAGCNNGTGNNTNTNCCGGGGCAACGGNNAGGTTATTAATGCCAAGGANTCTGCCTGGNAGTNGGNGANTANGTTCGGAANCGAACNCTAATACCGCNTACGTCNTANGNGAACAAGCAGNGANCCTTCGGGGCCTTGCGCTATNAAATGAGCCTAGGTCGNATTAGCTAGNTGGTGAGGTAATGGCTCNCCAAGGCNNCGATCNGTAAACTGGTCTGAGAGGATGNTCAGNCACANTNGANCTGAGANNCGGTCCAGACTCCTACGGGAGGCAGCAGTGNGGNATAGGATTGGAATGGGC…
350	9	0.610734	2.42941	2.32319	2.42529	2.1959	1.04877	1.4949	20	0.0966929	0.933058	1.3869	20	0.0930286	1.02666	1.5452	20	0.0988643	0.745158	1.3382	20	0.0900429	0.493075	0.159755	0	0.102797	0.137917	0.15593	0	0.0877756	Bacteria	Proteobacteria	Betaproteobacteria	Burkholderiales	Comamonadaceae	Variovorax	GGGGATTGNATGGGCGCAGCCTGNTCNGCCTGCCGCGTGCAGGATGAAGGCCTTCGGGTTGTAAACTGCTTTTGTACGGAACGAAACGGCTCTTTCTAATAAAGAGGGCTAATGACGGTACCGTAAGAATAAGCACCGGCTAACTACGTGCCAGCAGCCGCGGTAATACGTAGGGTGCAAGCGTTAATCGGAATTACTGGGCGTAAAGCGTGCGCAGGCGGTGATGTAAGACAGTTGTGAAATCCCCGGGCTCAACCTGGGAACTGCATCTGTGACTGCATTGCTGGAGTACGGCAGAGGGGGATGGAATTCCGCGTGTAGCAGTGAAATGCGTAGATATGCGGAGGAACACCGATGGCGAAGGCAATCCCCTGGGCCTGTACTGACGCTCATGCACGA…
352	10	0.00735543	1.4137	1.29541	1.28649	1.31509	0.688767	1.3943	40.25	0.1067	0.799156	1.3194	44	0.0603333	0.767489	1.1167	39	0.115167	1.26178	1.3669	44	0.0708333	-0.873377	0.0286333	-0.128515	0.59106	-0.0583305	-0.24064	-0.174029	0.932696	Bacteria	Proteobacteria	Alphaproteobacteria	Caulobacterales	Caulobacteraceae	Caulobacter	GCAAGCTGGCGCGGCCCCTAAACATGCAAGTCGAACGGATCCTTCGGGATTAGTGGCGGACGGGTGAGTAACACGTGGGAACGTGCCCTTTGGTTCGGAACAACTCAGGGAAACTTGAGCTAATACCGGATGTGCCCTTCGGGGGAAAGATTTATCGCCATTGGAGCGGCCCGCGTAGGATTAGCTAGTTGGTGGGGTAAAGGCCCACCAAGGCGACGATCCTTAGCTGGTCTGAGAGGATGATCAGCCACATTGGGACTGAGACACGGCCCAAACTCCTACGGGAGGCAGCAGTGGGGAATCTTGCGCAATGGGCGAAAGCCTGACGCAGCCATGCCGCGTGAATGATGAAGGTCTTAGGATTGTAAAATTCTTTCACCGGGGACGATAATGACGGTA…
353	9	0.27103	2.36042	2.24205	2.33732	2.26539	1.80634	1.9486	40.25	0.132667	1.60622	1.8664	44	0.0982	1.72363	1.9817	35.75	0.165267	1.67985	1.8738	44	0.111667	0.104738	0.056471	-0.128515	0.248607	0.101786	0.0864804	-0.29956	0.751001	Bacteria	Actinobacteria	Actinobacteria	Actinomycetales	Nocardiaceae	Millisia	NNNANANNNNNNNNNANNANNANNANANNNNCNATNNNNNNNNNNNNNNNTAGGGTTGNCTGGTCAGACGACGTGCGCGTCATGCAAGTCGAACGGCAGCACAGCAGTAGCTTGCTCTGTGGGTGGCGAGTGGCGGACGGGTGAGTAACACGTGGGTGATCTGCCCTGCACTTTGGGATAAGCCTGGGAAACTGGGTCTAATACCGAATAGGACCACGCGCTTCATGGTGTGTGGTGGAAAGCTTTTGCGGTGTGGGATGGGCCCGCGGCCTATCAGCTTGTTGGTGGGGTAATGGCCTACCAAGGCGACGACGGGTAGCCGGCCTGAGAGGGTGACCGGCCACACTGGGACTGAGACACGGCCCAGACTCCTACGGGAGGCAGCAGTGGGGAATATTG…
355	2	0.784639	3.00083	3.0467	3.05184	3.00118	2.1609	2.2118	16.5	0.3742	2.23969	2.3882	20	0.3848	2.25644	2.315	20	0.372867	2.11986	2.2261	13	0.3853	0.0276645	-0.00929747	0.343954	-0.0421726	0.0107493	-0.0449115	0	-0.045449	Bacteria	Actinobacteria	Actinobacteria	Actinomycetales	Micrococcaceae	Arthrobacter	GGGGATTGGAATGGGGCGCAGCCTGTAGCAGCGACGCCGCGTGAGGGATGACGGCCTTCGGGTTGTAAACCTCTTTCAGTAGGGAAGAAGCGAAAGTGACGGTACCTGCAGAAGAAGCGCCGGCTAACTACGTGCCAGCAGCCGCGGTAATACGTAGGGCGCAAGCGTTATCCGGAATTATTGGGCGTAAAGAGCTCGTAGGCGGTTTGTCGCGTCTGCCGTGAAAGTCCGGGGCTCAACTCCGGATCTGCGGTGGGTACGGGCAGACTAGAGTGATGTAGGGGAGACTGGAATTCCTGGTGTAGCGGTGAAATGCGCAGATATCAGGAGGAACACCGATGGCGAAGGCAGGTCTCTGGGCATTAACTGACGCTGAGGAGCGAAAGCATGGGGAGCGAA…
356	8	0.654878	2.47768	2.45225	2.52637	2.39611	1.24609	1.4067	20	0.0747333	1.10245	1.3734	20	0.111967	1.30608	1.4885	20	0.0984333	1.02246	1.3666	20	0.107733	0.285368	0.0417237	0	-0.527641	0.244525	0.116107	0	-0.18585	Bacteria	Proteobacteria	Betaproteobacteria	Burkholderiales	Comamonadaceae	Variovorax	GGGGATTGGATGGGCGAAGCCTGATCCGCCTGCCGCGTGCAGGATGAAGGCCTTCGGGTTGTAAACTGCTTTTGTACGGAACGAAACGGCCTTTTCTAATAAAGAGGGCTAATGACGGTACCGTAAGAATAAGCACCGGCTAACTACGTGCCAGCAGCCGCGGTAATACGTAGGGTGCAAGCGTTAATCGGAATTACTGGGCGTAAAGCGTGCGCAGGCGGTAATGTAAGACAGTTGTGAAATCCCCGGGCTCAACCTGGGAACTGCATCTGTGACTGCATTGCTGGAGTACGGCAGAGGGGGATGGAATTCCGCGTGTAGCAGTGAAATGCGTAGATATGCGGAGGAACACCGATGGCGAAGGCAATCCCCTGGGCCTGTACTGACGCTCATGCACGA…
357	9	0.359029	2.50469	2.38276	2.51926	2.40438	1.30978	1.4069	20	0.139833	1.08938	1.4379	20	0.142267	1.34155	1.505	20	0.161733	1.08407	1.4751	20	0.136133	0.272864	-0.068293	0	0.0386879	0.300389	0.0658001	0	0.185019	Bacteria	Proteobacteria	Betaproteobacteria	Burkholderiales	Comamonadaceae	Variovorax	GGGNATTGGCATGGGGCGAAGCCTGATCCGCCTGCCGCGTGCAGGATGAAGGCCTTCGGGTTGTAAACTGCTTTTGTACGGAACGAAACGGCCTTTTCTAATAAAGAGGGCTAATGACGGTACCGTAAGAATAAGCACCGGCTAACTACGTGCCAGCAGCCGCGGTAATACGTAGGGTGCAAGCGTTAATCGGAATTACTGGGCGTAAAGCGTGCGCAGGCGGTAATGTAAGACAGTTGTGAAATCCCCGGGCTCAACCTGGGAACTGCATCTGTGACTGCATTGCTGGAGTACGGCAGAGGGGGATGGAATTCCGCGTGTAGCAGTGAAATGCGTAGATATGCGGAGGAACACCGATGGCGAAGGCAATCCCCTGGGCCTGTACTGACGCTCATGCAC…
358	8	0.062835	1.28419	1.19601	1.32446	1.30097	0.645717	1.22	44	0.0581533	0.605417	1.2831	44	0.0651467	0.801775	1.8566	27.75	0.100179	0.854883	1.9773	40.25	0.167033	-0.404826	-0.696651	0.128515	-1.5222	0.405269	0.533029	-0.665016	0.620811	Bacteria	Proteobacteria	Alphaproteobacteria	Caulobacterales	Caulobacteraceae	Caulobacter	GGGGAACTGCGCTGGGCGAAGCCTGACGCAGCCTGCCGCGTGAATGATGAAGGTCTTAGGATTGTAAAATTCTTTCACCGGGGACGATAATGACGGTACCCGGAGAAGAAGCCCCGGCTAACTTCGTGCCAGCAGCCGCGGTAATACGAAGGGGGCTAGCGTTGCTCGGAATTACTGGGCGTAAAGGGAGCGTAGGCGGACTGTTTAGTCAGAGGTGAAAGCCCAGGGCTCAACCTTGGAATTGCCTTTGATACTGGCAGTCTTGAGTACGGAAGAGGTATGTGGAACTCCGAGTGTAGAGGTGAAATTCGTAGATATTCGGAAGAACACCAGTGGCGAAGGCGACATACTGGTCCGTTACTGACGCTGAGGCTCGAAAGCGTGGGGAGCAAACAGGAT…
36	10	0.408247	2.98806	2.94911	2.91894	2.97036	2.00959	2.2401	20	0.181067	2.00625	2.1044	20	0.187867	1.90715	1.9886	20	0.1726	2.03216	2.1239	13	0.193433	-0.0161104	0.0768473	0.621488	-0.0953154	-0.0730831	-0.0816558	0	-0.122277	Bacteria	Proteobacteria	Gammaproteobacteria	Pseudomonadales	Pseudomonadaceae	Pseudomonas	AAGTCGAGCGGCAGCACGGGTACTTGTACCTGGTGGCGAGCGGCGGACGGGTGAGTAATGCCTAGGAATCTGCCTGGTAGTGGGGGATAACGTTCGGAAACGAACGCTAATACCGCATACGTCCTACGGGAGAAAGCAGGGGACCTTCGGGCCTTGCGCTATCAGATGAGCCTAGGTCGGATTAGCTAGTTGGTGAGGTAATGGCTCACCAAGGCGACGATCCGTAACTGGTCTGAGAGGATGATCAGTCACACTGGAACTGAGACACGGTCCAGACTCCTACGGGAGGCAGCAGTGGGGAATATTGGACAATGGGCGAAAGCCTGATCCAGCCATGCCGCGTGTGTGAAGAAGGTCTTCGGATTGTAAAGCACTTTAAGTTGGGAGGAAGGGCAGTTA…
360	8	0.431217	2.54581	2.48905	2.63548	2.39146	1.72181	1.7874	29	0.205933	1.58234	1.7874	29.75	0.164167	1.68404	1.7519	21.5	0.152067	1.58589	1.7452	35	0.1796	0.11863	0.0344702	-0.271302	0.19739	0.0898667	-0.0289421	-0.468553	-0.110457	Bacteria	Actinobacteria	Actinobacteria	Actinomycetales	Mycobacteriaceae	Mycobacterium	NNNNNNNNNNNNNNNNNNNNNNNNNNNNNNANNNNNNNNNNNNNNTTAANTTNTCTTGNTCAGACAACGCGGNGCTGTTACACTNCAATTGAACGAAAGGCCTTCGGGGTACTCNATGGCGAACGGGTGAGTAACACGTGGGTATCTGCCCTGCACTTTGGATAAGCCTGGGAAACTGGGTCTAATACCGAATAGGACCACGCGCTTCATGGTGTGTGGTGGAAAGCTTTTGCGGTGTGGGATGGGCCCGCGGCCTATCAGCTTGTTGGTGGGGTAATGGCCTACCAAGGCGACGACGGGTAGCCGGCCTGAGAGGGTGACCGGCCACACTGGGACTGAGATACGGCCCAGACTCCTACGGGAGGCAGCAGTGGGGAATATTGCACAATGGGCGCAAGC…
361	9	0.0725826	2.57954	2.49931	2.56557	2.5145	1.45854	1.8001	20	0.0857667	1.3663	1.7922	20	0.0807	1.43293	1.592	20	0.104033	1.34847	1.7315	20	0.0853214	0.113207	0.0560547	0	0.00750893	0.0686972	-0.170891	0	0.366405	Bacteria	Proteobacteria	Betaproteobacteria	Burkholderiales	Comamonadaceae	Variovorax	GGGGATTGGATGGGCGAAGCCTGNCNGCCTGCCGCGTGCAGGATGAAGGCCTTCGGGTTGTAAACTGCTTTTGTACGGAACGAAACGGCCTTTTCTAATAAAGAGGGCTAATGACGGTACCGTAAGAATAAGCACCGGCTAACTACGTGCCAGCAGCCGCGGTAATACGTAGGGTGCAAGCGTTAATCGGAATTACTGGGCGTAAAGCGTGCGCAGGCGGTAATGTAAGACAGTTGTGAAATCCCCGGGCTCAACCTGGGAACTGCATCTGTGACTGCATTGCTGGAGTACGGCAGAGGGGGATGGAATTCCGCGTGTAGCAGTGAAATGCGTAGATATGCGGAGGAACACCGATGGCGAAGGCAATCCCCTGGGCCTGTACTGACGCTCATGCACGAA…
362	1	0.714124	2.97403	3.04735	3.02694	3.02207	2.14132	2.21	20	0.3428	2.24843	2.3174	20	0.3538	2.18118	2.2455	20	0.331233	2.22742	2.3017	20	0.348267	-0.0568733	-0.0586534	0	-0.0228253	-0.0438037	-0.0454704	0	-0.0950862	Bacteria	Actinobacteria	Actinobacteria	Actinomycetales	Micrococcaceae	Arthrobacter	GCTCAGGATGAACGCTGGCGGCGTGCTTAACACATGCAAGTCGAACGATGACCTCCAGCTTGCTGGGGTGATTAGTGGCGAACGGGTGAGTAACACGTGAGTAACCTGCCCTTAACTCTGGGATAAGCCTGGGAAACTGGGTCTAATACCGGATATGACTCCTCATCGCATGGTGGGGGGTGGAAAGCTTTTTGTGGTTTTGGATGGACTCGCGGCCTATCAGCTTGTTGGTGAGGTAATGGCTCACCAAGGCGACGACGGGTAGCCGGCCTGAGAGGGTGACCGGCCACACTGGGACTGAGACACGGCCCAGACTCCTACGGGAGGCAGCAGTGGGGAATATTGCACAATGGGCGAAAGCCTGATGCAGCGACGCCGCGTGAGGGATGACGGCCTTCG…
363	9	0.691194	1.52545	0.746878	1.79786	0.682794	0.798	1.4708	38.75	0.0782667	0.307142	0.4054	44	0.0226667	1.07136	1.58	57	0.1417	0.301142	0.4121	44	0.0209333	1.40595	1.83553	-0.183307	1.9026	1.80246	1.96251	0.373458	2.6442	Bacteria	Actinobacteria	Actinobacteria	Actinomycetales	Nocardiaceae	Rhodococcus	NTTAANTTAANNNNAATNAATAACTNNTCTAAANAANANTATNTANTANNAATNCCTATNATAAATTNANTCTGGTCAGGNAANGNGGCNGNGTGTTANCNCNNCAATNANCGNTAAGGCCTNCGGGTACACGAACGGCGAACGGTGAGTAACACGTNGGTGATCTGNCCTTCANTTCGGGATAAGCCTGGGAAACTGGGTCTAATACCGGATATGACCTTGGGATGCATGTCNTGGGGTGGAAAGGTTTACTGGTGCAGGATGNGCCCNCGGCCTATCAGCTAGTTGGTGGGGTAATGGCCTACCAAGGCGACGACGGGTAGCCGACCTGAGAGGGTGACCGGCCACACTGGGACTGAGACACGGCCCAGACTCCTACGGGAGGCAGCAGTGGGGAAT…
365	2	0.0678076	2.46245	2.4755	2.53935	2.47898	1.69711	1.7338	33.5	0.1238	1.56941	1.8333	32.75	0.0984667	1.65357	1.7035	23.75	0.115633	1.65279	1.8249	33.5	0.1038	0.0381738	-0.0738799	0	0.254205	0.0753604	-0.105941	-0.463567	0.23185	Bacteria	Firmicutes	Bacilli	Bacillales	Planococcaceae	Lysinibacillus	TCAGGACGAACGCTGGCGGCGTGCCTAATACATGCAAGTCGAGCGAACAGAAAAGGAGCTTGCTCCTTTGACGTTAGCGGCGGACGGGTGAGTAACACGTGGGCAACCTACCCTATAGTTTGGGATAACTCCGGGAAACCGGGGCTAATACCGAATAATCTCTTTTGCTTCATGGTGAAAGACTGAAAGACGGTTTCGGCTGTCGCTATAGGATGGGCCCGCGGCGCATTAGCTAGTTGGTGAGGTAACGGCTCACCAAGGCGACGATGCGTAGCCGACCTGAGAGGGTGATCGGCCACACTGGGACTGAGACACGGCCCAGACTCCTACGGGAGGCAGCAGTAGGGAATCTTCCACAATGGGCGAAAGCCTGATGGAGCAACGCCGCGTGAGTGAAGA…
366	5	0.39418	2.93851	2.91228	2.81942	2.96228	2.02828	2.1819	20	0.301933	1.90382	2.104	16.5	0.337867	1.78077	2.0231	20	0.280567	2.13775	2.2262	20	0.346367	-0.0758339	-0.0289982	0	-0.19807	-0.0963961	-0.0565671	0.277534	-0.26811	Bacteria	Proteobacteria	Gammaproteobacteria	Xanthomonadales	Xanthomonadaceae	Luteibacter	NTTACTATGNGNGNNTAAAGAAGATGAGNTGNANTTTNGNNNAAANNAANNNNAAATNTTAAGTGATCNTGTCANATNACNTGCGGCNGNTANACATNCAGTNAACGCAGCCACAAAGCTTNTCTNNGNNGGCNANTGCGGCGGTTAATAATGCTNCGGACNTNCCCAGACNTGGGGATAACGTAGGAAACTTACGCTAATACCGCATACGTCCTACGGGAGAAAGCGGGGGGACCTTCGGGCCTCGCGCGGTTGGATGGACCGATGTGCGATTAGCTAGTTGGTGAGGTAACGGCTCACCAAGGCGACGATCGCTAGCTGGTCTGAGAGGATGATCAGCCACACTGGGACTGAGACACGGCCCAGACTCCTACGGGAGGCAGCAGTGGGGAATATTGG…
367	9	0.310658	2.47304	2.3909	2.49472	2.38522	1.30508	1.42	20	0.139933	1.09125	1.4421	20	0.144633	1.35219	1.4774	20	0.145767	1.07452	1.4214	20	0.150467	0.280443	-0.00142167	0	-0.104704	0.309318	0.0348893	0	0.0112608	Bacteria	Proteobacteria	Betaproteobacteria	Burkholderiales	Comamonadaceae	Variovorax	GGGGATTGNATGGGCGAAGCCTGNCNGCCTGCCGCGTGCAGGATGAAGGCCTTCGGGTTGTAAACTGCTTTTGTACGGAACGAAACGGCCTTTTCTAATAAAGAGGGCTAATGACGGTACCGTAAGAATAAGCACCGGCTAACTACGTGCCAGCAGCCGCGGTAATACGTAGGGTGCAAGCGTTAATCGGAATTACTGGGCGTAAAGCGTGCGCAGGCGGTAATGTAAGACAGTTGTGAAATCCCCGGGCTCAACCTGGGAACTGCATCTGTGACTGCATTGCTGGAGTACGGCAGAGGGGGATGGAATTCCGCGTGTAGCAGTGAAATGCGTAGATATGCGGAGGAACACCGATGGCGAAGGCAATCCCCTGGGCCTGTACTGACGCTCATGCACGAA…
368	10	0.0667767	2.58515	2.5358	2.50591	2.566	1.56019	1.9599	20	0.0842667	1.27313	1.7245	20	0.0850571	1.34771	1.5431	20	0.0994333	1.42938	1.6217	20	0.0963667	0.126339	0.273273	0	-0.193572	0.0821342	-0.160347	0	0.225297	Bacteria	Proteobacteria	Betaproteobacteria	Burkholderiales	Comamonadaceae	Variovorax	GGGGATTGGAATGGGNCGCAGCCTGNTCCGCCTGCCGCGTGCAGGATGAAGGCCTTCGGGTTGTAAACTGCTTTTGTACGGAACGAAAAGTCTCTTTCTAATAAAGAGGGATCATGACGGTACCGTAAGAATAAGCACCGGCTAACTACGTGCCAGCAGCCGCGGTAATACGTAGGGTGCAAGCGTTAATCGGAATTACTGGGCGTAAAGCGTGCGCAGGCGGTGATGTAAGACAGTTGTGAAATCCCCGGGCTCAACCTGGGAACTGCATCTGTGACTGCATCGCTGGAGTGCGGCAGAGGGGGATGGAATTCCGCGTGTAGCAGTGAAATGCGTAGATATGCGGAGGAACACCGATGGCGAAGGCAATCCCCTGGGCCTGCACTGACGCTCATGCAC…
369	9	0.441295	2.52024	2.42829	2.52034	2.43507	1.37839	1.4899	20	0.103767	1.12571	1.4604	20	0.103333	1.38395	1.4888	20	0.101967	1.12577	1.4363	20	0.0776	0.292078	0.0528584	0	0.419215	0.297959	0.0277864	0	-0.0192081	Bacteria	Proteobacteria	Betaproteobacteria	Burkholderiales	Comamonadaceae	Variovorax	GGGGATTGGCATGGGNCGAANCCTGNCNGCCTGCCGCGTGCAGGATGAAGGCCTTCGGGTTGTAAACTGCTTTTGTACGGAACGAAACGGCCTTTTCTAATAAAGAGGGCTAATGACGGTACCGTAAGAATAAGCACCGGCTAACTACGTGCCAGCAGCCGCGGTAATACGTAGGGTGCAAGCGTTAATCGGAATTACTGGGCGTAAAGCGTGCGCAGGCGGTAATGTAAGACAGTTGTGAAATCCCCGGGCTCAACCTGGGAACTGCATCTGTGACTGCATTGCTGGAGTACGGCAGAGGGGGATGGAATTCCGCGTGTAGCAGTGAAATGCGTAGATATGCGGAGGAACACCGATGGCGAAGGCAATCCCCTGGGCCTGTACTGACGCTCATGCACG…
37	6	0.752077	2.71863	2.78149	2.72054	2.80059	1.48983	1.6905	13	0.143667	1.62078	1.9245	20	0.188733	1.5071	1.6311	13	0.1401	1.65922	2.1945	20	0.167533	-0.155359	-0.376442	-0.621488	-0.221723	-0.104909	-0.238638	-0.621488	-0.429892	Bacteria	Proteobacteria	Alphaproteobacteria	Rhizobiales	Rhizobiaceae	Ensifer	GGGGNTTGGCATGGGCGCAGTCCTGTTCCGCCTGCCGCGTGAGTGATGAAGGCCCTAGGGTTGTAAAGCTCTTTCACCGGTGAAGATAATGACGGTAACCGGAGAAGAAGCCCCGGCTAACTTCGTGCCAGCAGCCGCGGTAATACGAAGGGGGCTAGCGTTGTTCGGAATTACTGGGCGTAAAGCGCACGTAGGCGGACATTTAAGTCAGGGGTGAAATCCCGGGGCTCAACCCCGGAACTGCCTTTGATACTGGGTGTCTAGAGTATGGAAGAGGTGAGTGGAATTCCGAGTGTAGAGGTGAAATTCGTAGATATTCGGAGGAACACCAGTGGCGAAGGCGGCTCACTGGTCCATTACTGACGCTGAGGTGCGAAAGCGTGGGGAGCAAACAGGATT…
370	10	0.520332	3.0085	2.78273	2.79955	2.83804	1.85144	2.0103	4.75	0.534867	1.57292	1.6673	5.25	0.408867	1.61467	1.9192	4.75	0.582833	1.75553	1.8187	9.5	0.427533	0.0767466	0.144503	-1	0.323142	0.0377865	0.202991	-0.14439	0.511453	Bacteria	Proteobacteria	Alphaproteobacteria	Rhizobiales	Brucellaceae	Ochrobactrum	NNNNNNNNNNNNNNNNNNNNNNNNNNNNNNNNNNNNNNNNNNNNNNNNNNTTAGAGTTTGTCATGCTCAGAACGAACGCTGGCGGCAGGCTTAACACATGCAAGTCGAGCGCCCCGCAAGGGGAGCGGCAGACGGGTGAGTAACGCGTGGGAACGTACCTTTTGCTACGGAATAACTCAGGGAAACTTGTGCTAATACCGTATGTGCCCTTCGGGGGAAAGATTTATCGGCAAAGGATCGGCCCGCGTTGGATTAGCTAGTTGGTGAGGTAAAGGCTCACCAAGGCGACGATCCATAGCTGGTCTGAGAGGATGATCAGCCACACTGGGACTGAGACACGGCCCAGACTCCTACGGGAGGCAGCAGTGGGGAATATTGGACAATGGGCGCAAGCCTGAT…
371	10	0.718468	3.01886	2.88596	2.93512	3.06677	2.04874	2.2298	13	0.519	1.80008	2.014	9.5	0.503533	1.87414	1.9486	13	0.527333	2.23117	2.2432	13	0.515367	-0.123066	-0.00864394	0	0.0101353	0.058173	-0.0476257	0.452512	0.0666279	Bacteria	Bacteroidetes	Sphingobacteriia	Sphingobacteriales	Sphingobacteriaceae	Pseudosphingobacterium	NNGGNNTNNNTTTNNNNNNNNNNNNNNNNNNNNNCNNNNNTNTTAGATTTACNTGCNCGGANAACCCCCGCCGGCTGCGGCTTAAACATGCAAGTCGAGTCGCCCCGCAAGGGGAAGCGGCAGCACGGGTGGGTAACGCGTGAGCAACCTACCCATATCAGGGGATAGCCCGAAGAAATTCGGATTAACACCGCATAAGACTATAACCCGGCATCGGGAAGTAGTTAAATATTTATAGGATATGGATGGGCTCGCGTGACATTAGCTAGTTGGTGAGGTAACGGCTCACCAAGGCGACGATGTCTAGGGGCTCTGAGAGGAGAATCCCCCACACTGGTACTGAGACACGGACCAGACTCCTACGGGAGGCAGCAGTAAGGAATATTGGTCAATGGACGC…
372	5	0.572249	2.64733	2.71835	2.58371	2.77648	1.86997	2.2197	25.25	0.2299	1.99162	2.1714	26	0.3106	1.7306	2.1083	26	0.254633	2.18098	2.2584	26	0.245933	-0.221954	-0.0249363	-0.0422282	-0.0972608	-0.202674	-0.0425453	0	-0.286637	Bacteria	Proteobacteria	Alphaproteobacteria	Sphingomonadales	Sphingomonadaceae	Sphingomonas	TNTTTGNNATTGGNATTGGCCCGCAGACCAGCCTGNTCCGCAATGCCGCGTGAGTGATGAAGGCCTTAGGGTTGTAAAGCTCTTTTACCCGGGAAGATAATGACTGTACCGGGAGAATAAGCCCCGGCTAACTCCGTGCCAGCAGCCGCGGTAATACGGAGGGGGCTAGCGTTGTTCGGAATTACTGGGCGTAAAGCGCACGTAGGCGGCTTTGTAAGTCAGGGGTGAAAGCCTGGAGCTCAACTCCAGAACTGCCTTTGAGACTGCATCGCTTGAATCCGGGAGAGGTGAGTGGAATTCCGAGTGTAGAGGTGAAATTCGTAGATATTCGGAAGAACACCAGTGGCGAAGGCGGCTCACTGGACCGGAATTGACGCTGAGGTGCGAAAGCGTGGGGAG…
373	6	0.577742	2.7142	2.84844	2.70445	2.80295	1.55531	1.7381	13	0.3656	1.73209	1.8569	13	0.366667	1.46034	1.6595	13	0.347733	1.57588	1.7658	13	0.380233	-0.0189601	-0.0228109	0	-0.0566189	-0.246209	-0.162147	0	-0.0764877	Bacteria	Proteobacteria	Alphaproteobacteria	Caulobacterales	Caulobacteraceae	Brevundimonas	GGGGNNCTGCGNTGGGNCGAAGCCTGACGCAGCCTGCCGCGTGAATGATGAAGGTCTTAGGATTGTAAAATTCTTTCACCGGGGACGATAATGACGGTACCCGGAGAAGAAGCCCCGGCTAACTTCGTGCCAGCAGCCGCGGTAATACGAAGGGGGCTAGCGTTGCTCGGAATTACTGGGCGTAAAGGGAGCGTAGGCGGACATTTAAGTCAGGGGTGAAATCCCGGGGCTCAACCTCGGAATTGCCTTTGATACTGGGTGTCTTGAGTATGAGAGAGGTGTGTGGAACTCCGAGTGTAGAGGTGAAATTCGTAGATATTCGGAAGAACACCAGTGGCGAAGGCGACACACTGGCTCATTACTGACGCTGAGGCTCGAAAGCGTGGGGAGCAAACAGGA…
374	1	0.394735	2.5854	2.70197	2.6335	2.67979	1.64273	1.7904	20.75	0.124067	1.7872	1.8768	21.5	0.1916	1.68308	1.8729	20.75	0.113333	1.76559	1.869	21.5	0.197133	-0.104053	-0.0619846	-0.0512253	-0.668056	-0.0866016	-0.00300105	-0.0512253	-0.757525	Bacteria	Proteobacteria	Alphaproteobacteria	Caulobacterales	Caulobacteraceae	Brevundimonas	CAGATCACANAAAGNAANNANNNAANANAANNGCNCNANNNCAACNNNAAAGAAAAANNCTGGTGAAACNAANNCNAGTCACANTGATANAANGACCATNCNNACNTAGNNTTANCTNGNTCNNATGAAACGCGGCGGCAGGCCTAACCCNNCAANCGAACGAACTCNTCGGAGTTANGCNGGANGGNAATTAACCCGNGGAAACNTGCCTTAGNTTCGGAATAACTCAGGGAAACTTGTGCTAATACCNAATGNGCCCNTNCGGGGGGAAAAATTTATCGCCTTTAGANCGGCCCGCGTCTGNTTAGCTAGTTGGTNAGGTAAAGGCTCACCANGGCGACGATCAGTAGCTGGTCTGAAAGGATGATCAGCCACATTGGGATTGAGACACGGCCCNAA…
375	9	0.878202	2.47181	2.28819	2.42923	2.29923	1.09057	1.5786	20	0.0943214	0.890317	1.3583	20	0.0978333	1.03798	1.5332	20	0.106733	0.967383	1.4105	20	0.0909	0.172918	0.162439	0	0.0533053	0.221381	0.174744	0	0.125613	Bacteria	Proteobacteria	Betaproteobacteria	Burkholderiales	Comamonadaceae	Variovorax	TTAGCTGGCGGCTGCCTTANCTGCNAGTCGAACGGCAGCGCGGGAAGCAATCCTGGCGGCGAGTGGCGAACGGGTGAGTAATACATCGGAACGTGCCCAATCGTGGGGGATAACGCAGCGAAAGCTGTGCTAATACCGCATACGATCTACGGATGAAAGCAGGGGATCGCAAGACCTTGCGCGAATGGAGCGGCCGATGGCAGATTAGGTAGTTGGTGAGGTAAAGGCTCACCAAGCCTTCGATCTGTAGCTGGTCTGAGAGGACGACCAGCCACACTGGGACTGAGACACGGCCCAGACTCCTACGGGAGGCAGCAGTGGGGAATTTTGGACAATGGGCGCAAGCCTGATCCAGCCATGCCGCGTGCAGGATGAAGGCCTTCGGGTTGTAAACTGCTT…
376	5	0.269292	2.94853	2.92384	2.88057	2.92919	2.03096	2.1039	16.5	0.350667	1.92104	1.967	13	0.379267	1.85757	2.0982	20	0.268033	1.94942	1.971	13	0.398633	0.059112	0.0941384	0.343954	-0.184962	-0.0484748	0.0931552	0.621488	-0.5008	Bacteria	Proteobacteria	Betaproteobacteria	Burkholderiales	Burkholderiaceae	Burkholderia	GCTCAGATTGAACGCTGGCGGCATGCCTTACACATGCAAGTCGAACGGCAGCACGGGGGCAACCCTGGTGGCGAGTGGCGAACGGGTGAGTAATACATCGGAACGTGTCCTGTAGTGGGGGATAGCCCGGCGAAAGCCGGATTAATACCGCATACGCTCTGCGGAGGAAAGCGGGGGATCCTTCGGGACCTCGCGCTACAGGGGCGGCCGATGGCAGATTAGCTAGTTGGTGGGGTAAAGGCCTACCAAGGCGACGATCTGTAGCTGGTCTGAGAGGACGACCAGCCACACTGGGACTGAGACACGGCCCAGACTCCTACGGGAGGCAGCAGTGGGGAATTTTGGACAATGGGCGCAAGCCTGATCCAGCAATGCCGCGTGTGTGAAGAAGGCCTTCGG…
377	9	0.410573	2.31947	2.08121	2.33144	2.10608	1.82403	1.9863	44	0.1097	1.45832	1.8563	44	0.124867	1.77651	2.0239	44	0.1065	1.48576	1.8665	44.75	0.116933	0.295926	0.089748	-0.0243842	-0.0921227	0.28474	0.124708	0	-0.229535	Bacteria	Proteobacteria	Alphaproteobacteria	Sphingomonadales	Sphingomonadaceae	Sphingomonas	NNNTANNNANATGNNCNNNAATNNNCTNNANATCCGTAAGGNTTNTCTGNTTNTATNANCGCTGGCGCTGCCTAAACTGCAGTCGAACGAAGGCTTCGGCCTTAGTGGCGCACGGGTGCGTAACGCGTGGGAATCTGCCCTTGGGTTCGGAATAACAGTGAGAAATTACTGCTAATACCGGATGATGTCGAAAGACCAAAGATTTATCGCCCGAGGATGAGCCCGCGTAGGATTAGCTAGTTGGTGAGGTAAGAGCTCACCAAGGCGACGATCCTTAGCTGGTCTGAGAGGATGATCAGCCACACTGGGACTGAGACACGGCCCAGACTCCTACGGGAGGCAGCAGTGGGGAATATTGGACAATGGGCGAAAGCCTGATCCAGCAATGCCGCGTGAGTG…
38	1	0.0435073	1.67238	2.14812	1.67401	1.71513	1.81247	1.9643	36.5	0.179133	1.71529	2.1864	36	0.1514	1.89587	2.0227	44	0.152533	2.12762	2.2887	44	0.116433	-0.231284	-0.220513	-0.269607	0.62153	0.144406	-0.112275	0.289507	0.0107593	NA	NA	NA	NA	NA	NA	NA
380	5	0.336956	2.52007	2.57844	2.3343	2.59198	0.929433	1.4241	6	0.3454	1.31604	1.949	8	0.327333	0.779258	1.3897	6	0.3823	1.2171	1.35	6	0.334967	-0.389024	0.077091	0	0.0442505	-0.756032	-0.487961	-0.415037	0.223945	Bacteria	Actinobacteria	Actinobacteria	Actinomycetales	Microbacteriaceae	Microbacterium	NAAGCTGTCGCGTGCTTAACATGNCAGTCGAACGGTGAAAGAGAGCTTGCTCTCTGGATCAGTGGCGAACGGGTGAGTAACACGTGAGCAATCTGCCCCTGACTCTGGGATAAGCGCTGGAAACGGCGTCTAATACCGGATACGAGCTGCGAAGGCATCTTCAGCAGCTGGAAAGAATTTCGGTCAGGGATGAGCTCGCGGCCTATCAGCTAGTTGGTGAGGTAATGGCTCACCAAGGCGTCGACGGGTAGCCGGCCTGAGAGGGTGACCGGCCACACTGGGACTGAGACACGGCCCAGACTCCTACGGGAGGCAGCAGTGGGGAATATTGCACAATGGGCGCAAGCCTGATGCAGCAACGCCGCGTGAGGGACGACGGCCTTCGGGTTGTAAACCTCT…
382	3	0.452436	1.45884	1.84806	0.978589	1.29218	1.00545	1.7408	60	0.0692667	1.29566	1.7821	48.25	0.154233	0.730483	1.7046	70	0.0937667	1.0062	1.9748	70	0.0969	-0.00107576	-0.181956	-0.222392	-0.484335	-0.826762	-0.0641451	0.536826	-0.717968	NA	NA	NA	NA	NA	NA	NA
384	5	0.063411	2.46764	2.48257	2.34531	2.5405	1.94474	2.2083	35	0.145533	1.93162	2.189	35	0.201533	1.78893	2.0215	35	0.1523	1.99159	2.1318	34.25	0.1728	-0.0343434	0.0508641	0.0312509	-0.247754	-0.110715	-0.114846	0	-0.404103	Bacteria	Actinobacteria	Actinobacteria	Actinomycetales	Microbacteriaceae	Microbacterium	TCAGGATGAACGCTGGCGGCGTGCTTAACACATGCAAGTCGAACGGTGAAAGAGAGCTTGCTCTCTGGATCAGTGGCGAACGGGTGAGTAACACGTGAGCAATCTGCCCCTGACTCTGGGATAAGCGCTGGAAACGGCGTCTAATACCGGATACGAGCTGCGAAGGCATCTTCAGCAGCTGGAAAGAATTTCGGTCAGGGATGAGCTCGCGGCCTATCAGCTAGTTGGTGAGGTAATGGCTCACCAAGGCGTCGACGGGTAGCCGGCCTGAGAGGGTGACCGGCCACACTGGGACTGAGACACGGCCCAGACTCCTACGGGAGGCAGCAGTGGGGAATATTGCACAATGGGCGCAAGCCTGATGCAGCAACGCCGCGTGAGGGACGACGGCCTTCGGGT…
385	10	0.410865	1.37117	1.21081	1.16742	1.16496	1.04113	1.5255	51.5	0.208267	0.934875	1.7228	70	0.135467	0.8854	1.5956	65.75	0.130333	0.860075	1.6779	65.75	0.159333	0.275609	-0.137375	-0.352418	0.386384	-0.0784441	-0.110656	-0.090364	-0.0557318	Bacteria	Firmicutes	Bacilli	Bacillales	Bacillaceae 1	Bacillus	GATCTTCGATGGNNGAAANTCTGACGGNAGCAACGCCGCGTGAGTGATGAAGGCTTTCGGGTCGTAAAACTCTGTTGTTAGGGAAGAACAAGTGCTAGTTGAATAAGCTGGCACCTTGACGGTACCTAACCAGAAAGCCACGGCTAACTACGTGCCAGCAGCCGCGGTAATACGTAGGTGGCAAGCGTTATCCGGAATTATTGGGCGTAAAGCGCGCGCAGGTGGTTTCTTAAGTCTGATGTGAAAGCCCACGGCTCAACCGTGGAGGGTCATTGGAAACTGGGAGACTTGAGTGCAGAAGAGGAAAGTGGAATTCCATGTGTAGCGGTGAAATGCGTAGAGATATGGAGGAACACCAGTGGCGAAGGCGACTTTCTGGTCTGTAACTGACACTGAGGC…
386	9	0.703299	1.88021	1.72905	1.9157	1.61525	1.18308	1.2755	44	0.0706067	0.980658	1.2268	44	0.0656133	1.24093	1.2829	44	0.0733067	0.902617	1.1847	44	0.0610533	0.390366	0.106541	0	0.209734	0.339593	0.0645086	0	0.159955	Bacteria	Proteobacteria	Betaproteobacteria	Burkholderiales	Comamonadaceae	Variovorax	GGGGATTGGAATGGGCGAAGCCTGANCNGCCTGCCGCGTGCAGGATGAAGGCCTTCGGGTTGTAAACTGCTTTTGTACGGAACGAAACGGCCTTTTCTAATAAAGAGGGCTAATGACGGTACCGTAAGAATAAGCACCGGCTAACTACGTGCCAGCAGCCGCGGTAATACGTAGGGTGCAAGCGTTAATCGGAATTACTGGGCGTAAAGCGTGCGCAGGCGGTAATGTAAGACAGTTGTGAAATCCCCGGGCTCAACCTGGGAACTGCATCTGTGACTGCATTGCTGGAGTACGGTAGAGGGGGATGGAATTCCGCGTGTAGCAGTGAAATGCGTAGATATGCGGAGGAACACCGATGGCGAAGGCAATCCCCTGGACCTGTACTGACGCTCATGCACG…
387	9	0.136095	1.96803	1.72873	1.71918	1.56764	1.36725	1.8007	51.25	0.1654	1.19754	1.6642	48.5	0.1431	1.20086	1.5345	47.75	0.104933	1.07103	1.5761	57.75	0.177767	0.352274	0.192199	-0.172269	-0.104026	0.00399011	-0.11706	-0.022484	-0.447551	Bacteria	Proteobacteria	Alphaproteobacteria	Sphingomonadales	Sphingomonadaceae	Stakelama	NGTNGATNTGCGANTGGGNCGAAGCCTGATCCGCAATGCCGCGTGAGTGATGAAGGCCTTAGGGTTGTAAAGCTCTTTTACCCGGGCATGATAATGACAGTACCGGGAGAATAAGCCCCGGCTAACTCCGTGCCAGCAGCCGCGGTAATACGGAGGGGGCTAGCGTTATTCNGAATTACTGGGCGTAAAGCGCACGTANGCGGCTTTGTAAGTCAGAGGTGAAAGCCTGGAGCTCAACTCCAGAACTGCCTTTGAGACTGCATCGCTTGAATCCAGGAGAGGTGAGTGGAATTCCGAGTGTAGAGGTGAAATTCGTAGATATTCGGAAGAACACCAGTGGCGAAGGCGGCTCACTGGACTGGTATTGACGCTGAGGTGCGAAAGCGTGGGGAGCAAACA…
39	9	0.14978	-0.615538	-0.679935	-0.672169	-0.741497	NA	NA	NA	NA	NA	NA	NA	NA	NA	NA	NA	NA	NA	NA	NA	NA	NA	NA	NA	NA	NA	NA	NA	NA	NA	NA	NA	NA	NA	NA	NA
4	9	0.0140606	1.94384	1.81637	1.89389	1.83164	1.20943	1.3816	44	0.0729667	1.13757	1.5766	44	0.0888333	1.19437	1.4426	44	0.0596333	1.16332	1.8564	41.75	0.0689333	0.0560874	-0.426168	0.0757273	0.0820358	0.0702947	-0.128145	0	-0.574982	Bacteria	Proteobacteria	Betaproteobacteria	Burkholderiales	Comamonadaceae	Variovorax	GGGGAATTGGAATGGGCGAANCCTGATCCGCCTGCCGCGTGCAGGATGAAGGCCTTCGGGTTGTAAACTGCTTTTGTACGGAACGAAACGGCCTTTTCTAATAAAGAGGGCTAATGACGGTACCGTAAGAATAAGCACCGGCTAACTACGTGCCAGCAGCCGCGGTAATACGTAGGGTGCAAGCGTTAATCGGAATTACTGGGCGTAAAGCGTGCGCAGGCGGTAATGTAAGACAGTTGTGAAATCCCCGGGCTCAACCTGGGAACTGCATCTGTGACTGCATTGCTGGAGTACGGCAGAGGGGGATGGAATTCCGCGTGTAGCAGTGAAATGCGTAGATATGCGGAGGAACACCGATGGCGAAGGCAATCCCCTGGGCCTGTACTGACGCTCATGCAC…
40	1	0.205521	2.63102	2.75667	2.63098	2.63937	1.30758	1.7542	13	0.1535	1.5531	1.6858	13	0.1588	1.36483	1.7827	9.5	0.150067	1.404	2.1319	13	0.164967	-0.10264	-0.281327	0	-0.103936	-0.186426	0.0806306	-0.452512	-0.0816074	Bacteria	Bacteroidetes	Flavobacteriia	Flavobacteriales	Flavobacteriaceae	Flavobacterium	AGGATGAACGCTAGCGGCAGGCTTAACACATGCAAGTCGAGGGGTAGAAGTCTTCGGGCTTTGAGACCGGCGCACGGGTGCGTAACGCGTATGCAATCTGCCTTTCACAGAGGGATAGCCCAGAGAAATTTGGATTAATACCTCATAGTATTATAGAGTGGCATCACTTTATAATTAAAGTCACAACGGTGAAAGATGAGCATGCGTCCCATTAGCTAGTTGGTAAGGTAACGGCTTACCAAGGCCACGATGGGTAGGGGTCCTGAGAGGGAGATCCCCCACACTGGTACTGAGACACGGACCAGACTCCTACGGGAGGCAGCAGTGAGGAATATTGGTCAATGGACGCAAGTCTGAACCAGCCATGCCGCGTGCAGGATGACGGTCCTATGGATTGTA…
41	6	0.479484	2.64604	2.74926	2.5877	2.76351	1.10926	1.5408	3	0.291567	1.29656	1.549	3	0.270133	0.987975	1.5172	3	0.3052	1.53268	1.9951	3.75	0.306067	-0.466456	-0.372781	-0.321928	-0.0700201	-0.392141	-0.0299259	0	0.176083	Bacteria	Firmicutes	Bacilli	Bacillales	Bacillaceae 1	Bacillus	CGAGCGAGACTCTTCGAGAGTCGAGCGGCGGACGGGTGAGTAACACGTGGGCAACCTGCCTGTAAGACTGGGATAACACCGGGAAACCGGTGCTAATACCGGATAATCCTTTTCCTCTCATGAGGAAAAGCTGAAAGTCGGTTTCGGCTGACACTTACAGATGGGCCCGCGGMGCATTAGCTAGTTGGTGAGGTAACGGCTCACCAAGGCGACSATGCGTAGCCGACCTGAGAGGGTGATCGGCCACACTGGGACTGAGACACGGCCCAGACTCCTACGGGAGGCAGCAGTAGGGAATCTTCCACAATGGACGAAAGTCTGATGGAGCAACGCCGCGTGAGCGATGAAGGCCTTCGGGTCGTAAAGCTCTGTTGTTAGGGAAGAACAAGTACCGGAGTA…
42	6	0.309535	2.10922	2.21719	2.07304	2.21656	1.27058	1.6236	44	0.0843667	1.51818	1.7803	44	0.0859667	1.35412	1.5846	44	0.0808733	1.4539	1.9754	44	0.0993667	-0.194437	-0.282949	0	-0.236089	-0.164986	-0.168002	0	-0.0881133	Bacteria	Proteobacteria	Alphaproteobacteria	Rhizobiales	Rhizobiaceae	Rhizobium	NNATCNTATANTNGAGNTATACNANNTTGTTANANNNTNANAAAATANANNCNANTANACNNNANNANANANTTAGAGTTTNTCATGGTCAGAACGAACGCTGGCGGCAGGCTTAACACANCAAGTCGAGCGCCCCGCAAGGGGAGCGGCAGACGGGTGAGTACGCGTGGGAACGTACCCTTTTCTACGGAATAACCCAGGGAAACTTGGACTAATACCGTATGTGCCCTTCGGGGGGAAAGATTTATCGGAAAAGGATCGGCCCGCGTTGGATTAGCTAGTTGGTGGGGTAAAGGCCTACCAAGGCGACGATCCATAGCTGGTCTGAGAGGATGATCAGCCACATTGGGACTGAGACACGGCCCAAACTCCTACGGGAGGCAGCAGTGGGGAATATTG…
43	6	0.476247	2.64386	2.8255	2.66457	2.78386	1.24771	1.5579	4.5	0.213633	1.56036	1.9472	3	0.179733	1.38738	1.6176	3.25	0.198133	1.4484	1.6213	3.75	0.214733	-0.215179	-0.0575484	0.263034	-0.00740939	-0.169511	-0.267546	0.115477	0.140614	Bacteria	Firmicutes	Bacilli	Bacillales	Bacillaceae 1	Bacillus	ACCCGGNCGNCGTGGCCTATACTGCAAGTCGAGCGAATGGATTGAGAAGCTTGCTCNCAAGTAAGTTAGCGGCGGACGGGTGAGTAACACGTGGGTAACCTGCCCATAAGACTGGGATAACTCCGGGAAACCGGGGCTAATACCGGATAACATTTTGAACNGCATGGTTCGAAATTGAAAGGCGGCTTCGGCTGTCACTTATGGATGGACCCGCGTCGCATTAGCTAGTTGGTGAGGTAACGGCTCACCAAGGCAACGATGCGTAGCCGACCTGAGAGGGTGATCGGCCACACTGGGACTGAGACACGGCCCAGACTCCTACGGGAGGCAGCAGTAGGGAATCTTCCGCAATGGACGAAAGTCTGACGGAGCAACGCCGCGTGAGTGATGAAGGCTTTC…
44	10	0.276022	2.60107	2.51531	2.54393	2.60182	1.38596	1.8411	20	0.156833	1.29546	1.5186	20	0.07575	1.30693	1.4496	20	0.0925333	1.34255	1.7035	20	0.0856714	0.0459081	0.112066	0	0.872346	0.0127229	-0.0670871	0	0.288727	NA	NA	NA	NA	NA	NA	NA
440	4	0.114653	3.00055	3.02604	3.02827	2.97593	1.95828	2.0939	3.75	0.183533	2.01201	2.2378	9.5	0.134267	2.01648	2.2391	12.25	0.193333	1.76481	2.0082	11.5	0.2167	0.150078	0.0602896	-1.61667	-0.239657	0.0032052	0.000837858	0.366782	0.525989	NA	NA	NA	NA	NA	NA	NA
441	7	0.159264	2.91533	2.92934	2.96061	2.99172	2.0001	2.1143	12.25	0.1796	1.93544	2.0698	13	0.200133	1.85235	2.0931	7	0.145433	2.07055	2.2407	13	0.184333	-0.0499419	-0.0837694	-0.0857299	-0.0375296	-0.0633061	0.0161499	-0.893085	-0.460604	Bacteria	Firmicutes	Bacilli	Bacillales	Bacillaceae 1	Bacillus	GTGGANCTTCCATGGNNGNAAGTCTGACGGNANCAACGCCGCGTGGANTGATGAAGGCTTTCGGGTCGTAAAACTCTGTTGTTAGGGAAGAACAAGTACGAGAGTAACGTGCTCGTACCTTGACGGTACCTAACCAGAAAGCCACGGCTAACTACGTGCCAGCAGCCGCGGTAATACGTAGGTGGCAAGCGTTATCCGGAATTATTGGGCGTAAAGCGCGCGCAGGCGGTTTCTTAAGTCTGATGTGAAAGCCCACGGCTCAACCGTGGAGGGTCATTGGAAACTGGGGAACTTGAGTGCAGAAGAGAAAAGCGGAATTCCACGTGTAGCGGTGAAATGCGTAGAGATGTGGAGGAACACCAGTGGCGAAGGCGGCTTTTTGGTCTGTAACTGACGCTG…
442	2	0.345478	2.84683	2.87026	2.93773	2.86293	1.75123	1.9987	20	0.0998786	1.96388	2.0964	20	0.1098	2.09532	2.2596	20	0.115633	1.78761	1.9489	20	0.108593	-0.0296594	0.0364019	0	-0.120682	0.0934591	0.108153	0	0.0746793	Bacteria	Firmicutes	Bacilli	Bacillales	Bacillaceae 1	Bacillus	GNGGAATCTCCCATGGNNGAAGTCTGACGGAGCAACGCCGCGTGAGTGATGAAGGTTTTCGGATCGTAAAGCTCTGTTGTTAGGGAAGAACAAGTGCAAGAGTAACTGCTTGCACCTTGACGGTACCTAACCAGAAAGCCACGGCTAACTACGTGCCAGCAGCCGCGGTAATACGTAGGTGGCAAGCGTTGTCCGGAATTATTGGGCGTAAAGGGCTCGCAGGCGGTTTCTTAAGTCTGATGTGAAAGCCCCCGGCTCAACCGGGGAGGGTCATTGGAAACTGGGAAACTTGAGTGCAGAAGAGGAGAGTGGAATTCCACGTGTAGCGGTGAAATGCGTAGAGATGTGGAGGAACACCAGTGGCGAAGGCGACTCTCTGGTCTGTAACTGACGCTGAGG…
443	6	0.866742	1.99408	2.62686	1.75675	2.6264	0.826642	1.0872	23.5	0.110533	1.64118	1.7605	22.25	0.122933	0.565042	0.6247	3	0.0584	1.71812	1.8777	23	0.0689	-1.05549	-0.788349	0.0310269	0.681906	-1.53831	-1.49475	-2.89077	-1.07384	Bacteria	Firmicutes	Bacilli	Bacillales	Paenibacillaceae 1	Paenibacillus	GGAACTCCCATGGNNGAAGTCTGACGGAGCAACGCCGCGTGAGTGATGAAGGTTTTCGGATCGTAAAGCTCTGTTGCCAGGGAAGAACGCCTAGGAGAGTAACTGCTCCTAGGGTGACGGTACCTGAGAAGAAAGCCCCGGCTAACTACGTGCCAGCAGCCGCGGTAATACGTAGGGGGCGAGCGTTGTCCGGAATTATTGGGCGTAAAGCGCGCGCAGGCGGCAATGTAAGTTGGGTGTTTAAACCTAGGGCTCAACCTTGGGTCGCATCCAAAACTGCATAGCTTGAGTACAGAAGAGGAAAGTGGAATTCCACGTGTAGCGGTGAAATGCGTAGAGATGTGGAGGAACACCAGTGGCGAAGGCGACTTTCTGGGCTGTAACTGACGCTGAGGCGCG…
444	8	0.196266	3.05514	3.02711	3.09424	3.02864	2.06623	2.1495	5.25	0.281767	2.01591	2.1413	8	0.255133	2.06715	2.2042	4	0.326	2.11571	2.4638	8.75	0.278667	-0.0341376	-0.196884	-0.736966	0.0159605	0.036213	0.0417682	-1	0.353621	Bacteria	Firmicutes	Bacilli	Bacillales	Bacillaceae 1	Bacillus	GNGGNNCTCCCATGGNNGAAAGTCTGACGGNANCAACGCCGCGTGAGTGATGAAGGCTTTCGGGTCGTAAAACTCTGTTGTTAGGGAAGAACAAGTACGAGAGTAACTGCTCGTACCTTGACGGTACCTAACCAGAAAGCCACGGCTAACTACGTGCCAGCAGCCGCGGTAATACGTAGGTGGCAAGCGTTATCCGGAATTATTGGGCGTAAAGCGCGCGCAGGCGGTTTCTTAAGTCTGATGTGAAAGCCCACGGCTCAACCGTGGAGGGTCATTGGAAACTGGGGAACTTGAGTGCAGAAGAGAAAAGCGGAATTCCACGTGTAGCGGTGAAATGCGTAGAGATGTGGAGGAACACCAGTGGCGAAGGCGGCTTTTTGGTCTGTAACTGACGCTGAG…
445	5	0.312731	2.30642	2.28201	2.14504	2.308	1.10617	1.4505	16.5	0.1108	0.988442	1.2324	20	0.116933	0.847233	1.143	13	0.1527	1.0306	1.3923	16.5	0.1004	0.102084	0.0590802	0	0.142199	-0.222396	-0.108645	-0.621488	0.385014	NA	NA	NA	NA	NA	NA	NA
447	1	0.0696057	2.87839	2.96464	2.94847	2.92318	2.05593	2.2987	16.5	0.149633	1.94988	2.2293	15.75	0.169333	1.98499	2.1865	12.25	0.122233	1.99399	2.3646	16.5	0.173833	0.0441341	-0.040778	0	-0.216273	0.0257451	-0.0279674	-0.36257	-0.470228	Bacteria	Firmicutes	Bacilli	Bacillales	Bacillaceae 1	Bacillus	GNGGAATCTCCCATGGNAGAAGTCTGACGGAGCAACGCCGCGTGAGTGATGAAGGCTTTCGGGTCGTAAAACTCTGTTGTTAGGGAAGAACAAGTACGAGAGTAACTGCTCGTACCTTGACGGTACCTAACCAGAAAGCCACGGCTAACTACGTGCCAGCAGCCGCGGTAATACGTAGGTGGCAAGCGTTATCCGGAATTATTGGGCGTAAAGCGCGCGCAGGCGGTTTCTTAAGTCTGATGTGAAAGCCCACGGCTCAACCGTGGAGGGTCATTGGAAACTGGGGAACTTGAGTGCAGAAGAGAAAAGCGGAATTCCACGTGTAGCGGTGAAATGCGTAGAGATGTGGAGGAACACCAGTGGCGAAGGCGGCTTTTTGGTCTGTAACTGACGCTGAGG…
448	1	0.0592027	2.71148	2.74921	2.73264	2.72498	1.51343	1.6531	5.25	0.1845	1.50475	1.7106	4.5	0.258133	1.54311	1.7289	4.5	0.212133	1.49982	1.671	4.5	0.2562	0.013031	-0.0155377	0.222392	-0.47365	0.0363155	0.015352	0	-0.283145	Bacteria	Firmicutes	Bacilli	Bacillales	Paenibacillaceae 1	Paenibacillus	GGACTCCCATGGNNGCAGTCTGACGGAGCAACGCCGCGTGAGTGATGAAGGTTTTCGGATCGTAAAGCTCTGTTGCCAGGGAAGAACGCCAAGGAGAGTAACTGCTCTTTGGGTGACGGTACCTGAGAAGAAAGCCCCGGCTAACTACGTGCCAGCAGCCGCGGTAATACGTAGGGGGCAAGCGTTGTCCGGAATTATTGGGCGTAAAGCGCGCGCAGGCGGTTTTTTAAGTCTGGTGTTTAATCCCGAGGCTCAACCTCGGTTCGCACCGGAAACTGGGAGACTGGAGTGCAGGAGAGGAAAGTGGAATTCCACGTGTAGCGGTGAAATGCGTAGAGATGTGGAGGAACACCAGTGGCGAAGGCGACTTTCTGGCCTGTAACTGACGCTGAGGCGCGA…
449	8	0.223888	2.69281	2.70427	2.75673	2.65848	1.50387	1.8663	8	0.1959	1.45323	1.65	3.75	0.248933	1.51854	1.6132	3	0.223333	1.43667	1.633	6	0.192433	0.0659429	0.192656	0.415037	0.0257587	0.0634201	-0.0325407	-0.321928	-0.156561	NA	NA	NA	NA	NA	NA	NA
45	6	0.768704	2.48233	2.88481	2.50852	2.89095	1.02096	1.4291	3	0.194167	1.83567	1.9922	9.5	0.208133	1.03029	1.3911	3.75	0.202	1.78457	1.9245	6	0.2114	-0.80565	-0.429377	-1	-0.12268	-0.833251	-0.518136	-1.34104	-0.0431527	Bacteria	Proteobacteria	Gammaproteobacteria	Pseudomonadales	Pseudomonadaceae	Pseudomonas	AGTCGAGCGGCAGCACGGGTACTTGTACCTGGTGGCGAGCGGCGGACGGGTGAGTAATGCCTAGGAATCTGCCTGGTAGTGGGGGATAACGTTCGGAAACGAACGCTAATACCGCATACGTCCTACGGGAGAAAGCAGGGGACCTTCGGGCCTTGCGCTATCAGATGAGCCTAGGTCGGATTAGCTAGTTGGTGAGGTAATGGCTCACCAAGGCGACGATCCGTAACTGGTCTGAGAGGATGATCAGTCACACTGGAACTGAGACACGGTCCAGACTCCTACGGGAGGCAGCAGTGGGGAATATTGGACAATGGGCGAAAGCCTGATCCAGCCATGCCGCGTGTGTGAAGAAGGTCTTCGGATTGTAAAGCACTTTAAGTTGGGAGGAAGGGCAGTTAC…
450	2	0.189997	2.99876	3.04887	3.06368	3.05671	2.02008	2.2498	12.25	0.1445	1.9768	2.1852	3.75	0.305433	2.05859	2.2148	7	0.246933	2.10573	2.3782	4.5	0.320967	-0.0599022	-0.0800733	1.44478	-1.15135	0.0584908	0.0194111	0.900464	-0.306736	Bacteria	Firmicutes	Bacilli	Bacillales	Bacillaceae 1	Bacillus	TTNGTANGCTGNCGCNTGCCTAATACTGCAAGTCGAGCGAACTGATTAGNAAGCTTGCTTCTATGACGTTAGCGGCGGACGGGTGAGTAACACGTGGGCAACCTGCCTGTAAGACTGGGATAACTTCGGGAAACCGAAGCTAATACCGGATAGGATCTTCTCCTTCATGGGAGATGATTGAAAGATGGTTTCGGCTATCACTTACAGATGGGCCCGCGGTGCATTAGCTAGTTGGTGAGGTAACGGCTCACCAAGGCAACGATGCATAGCCGACCTGAGAGGGTGATCGGCCACACTGGGACTGAGACACGGCCCAGACTCCTACGGGAGGCAGCAGTAGGGAATCTTCCGCAATGGACGAAAGTCTGACGGAGCAACGCCGCGTGAGTGATGAAGGCT…
451	1	0.254667	2.28205	2.63469	2.26121	2.35014	1.28893	1.9297	10.25	0.198867	1.35852	1.7508	8.75	0.2092	1.03489	1.71	20.5	0.212067	1.08678	2.0114	12.25	0.144567	0.246124	-0.0598234	-0.257158	0.460067	-0.392561	-0.034018	1.22827	0.019635	Bacteria	Firmicutes	Bacilli	Bacillales	Paenibacillaceae 1	Paenibacillus	GCAAGTCGAGCGGTCCCTTCGGGGATAGCGGCGGACGGGTGAGTAACACGTAGGCAACCTGCCTGTAAGACTGGGATAACTATCGGAAACGATAGCTAAGACCGGATAGCTGGTTCTCTCGCATGAGGGGATCATGAAACACGGAGTAATCTGTGACTTACAGATGGGCCTGCGGCGCATTAGCTAGTTGGTAGGGTAACGGCCTACCAAGGCGACGATGCGTAGCCGACCTGAGAGGGTGATCGGCCACACTGGGACTGAGACACGGCCCAGACTCCTACGGGAGGCAGCAGTAGGGAATCTTCCGCAATGGACGCAAGTCTGACGGAGCAACGCCGCGTGAGTGATGAAGGTTTTCGGATCGTAAAGCTCTGTTGCCAGGGAAGAACGCTCAAGAGA…
453	5	0.315643	1.34001	1.26311	0.695445	1.38225	0.458892	0.6797	13.25	0.0556333	0.333842	0.5399	8	0.0331667	0.199067	0.2724	2	0.0449333	0.598975	1.4746	17.75	0.0472333	-0.384342	-1.11735	-0.421827	0.236144	-0.745912	-0.986966	-2	0.438052	Bacteria	Firmicutes	Bacilli	Bacillales	Paenibacillaceae 1	Paenibacillus	GGAANTCCCATGGGNCGAAGCCTGACGGAGCAACGCCGCGTGAGTGATGAAGGTTTTCGGATCGTAAAGCTCTGTTGCCAGGGAAGAACGTCTCTTAGAGTAACTGCTAAGAGAGTGACGGTACCTGAGAAGAAAGCCCCGGCTAACTACGTGCCAGCAGCCGCGGTAATACGTAGGGGGCAAGCGTTGTCCGGAATTATTGGGCGTAAAGCGCGCGCAGGCGGTCATTTAAGTTGGGTGTTTAACCCCAGGGCTCAACCCTGGGTCGCACCCAAAACTGGATGACTTGAGTGCAGAAGAGGAGAGTGGAATTCCACGTGTAGCGGTGAAATGCGTAGAGATGTGGAGGAACACCAGTGGCGAAGGCGACTCTCTGGGCTGTAACTGACGCTGAGGCGC…
454	6	0.449912	2.39969	2.66513	2.38493	2.67983	0.689933	1.4804	3	0.303967	1.18833	1.4115	3	0.333367	0.683183	1.5232	2.5	0.366067	1.34918	2.0873	3.75	0.329333	-0.967558	-0.495651	-0.321928	-0.115635	-0.798595	0.109876	-0.263034	0.134997	Bacteria	Firmicutes	Bacilli	Bacillales	Bacillaceae 1	Bacillus	GTGGNNCTACATGGNNGAAGTCTGATGGAGCAACGCCGCGTGAGCGATGAAGGCCTTCGGGTCGTAAAGCTCTGTTGTTAGGGAAGAACAAGTACCGGAGTAACTGCCGGTACCTTGACGGTACCTAACCAGAAAGCCACGGCTAACTACGTGCCAGCAGCCGCGGTAATACGTAGGTGGCAAGCGTTGTCCGGAATTATTGGGCGTAAAGCGCGCGCAGGCGGTCCTTTAAGTCTGATGTGAAAGCCCACGGCTCAACCGTGGAGGGTCATTGGAAACTGGGGGACTTGAGTGCAGAAGAGGAAAGCGGAATTCCACGTGTAGCGGTGAAATGCGTAGAGATGTGGAGGAACACCAGTGGCGAAGGCGGCTTTCTGGTCTGTAACTGACGCTGAGGCG…
455	10	0.297306	1.35732	0.239647	1.20971	0.938424	0.752242	1.0617	57	0.0873	0.309642	1.2599	70	0.0644941	0.796658	1.3497	60.75	0.0962667	0.766092	1.6752	63.5	0.1295	-0.0263208	-0.657957	-0.155795	-0.568899	1.36336	0.0993295	-0.204471	0.577869	Bacteria	Actinobacteria	Actinobacteria	Actinomycetales	Mycobacteriaceae	Mycobacterium	GGGGANTGAAATGGGNCGCAGCCTGAGCAGCGACGCCGCGTGAGGGATGACGGCCTTCGGGTTGTAAACCTCTTTCAATAGGGACGAAGCGCAAGTGACGGTACCTATAGAAGAAGGACCGGCCAACTACGTGCCAGCAGCCGCGGTAATACGTAGGGTCCGAGCGTTGTCCGGAATTACTGGGCGTAAAGAGCTCGTAGGTGGTTTGTCGCGTTGTTCGTGAAAACTCACAGCTTAACTGTGGGCGTGCGGGCGATACGGGCAGACTAGAGTACTGCAGGGGAGACTGGAATTCCTGGTGTAGCGGTGGAATGCGCAGATATCAGGAGGAACACCGGTGGCGAAGGCGGGTCTCTGGGCAGTAACTGACGCTGAGGAGCGAAAGCGTGGGGAGCGAAC…
456	8	0.174557	2.67068	2.32485	2.74701	2.48055	1.64437	2.3757	20	0.126633	1.28325	1.7585	20	0.124067	1.74223	2.5492	15.75	0.188567	1.5188	1.9884	23	0.140933	0.1146	0.256745	-0.201634	-0.154356	0.441136	0.535699	-0.344648	0.603959	Bacteria	Actinobacteria	Actinobacteria	Actinomycetales	Micrococcaceae	Kocuria	TGGGATTGNAATGGGNCGGAGCCTGANGCAGCGACGCCGCGTGAGGGATGACGGCCTTCGGGTTGTAAACCTCTTTCAGCACGGAAGAAGCGAAAGTGACGGTACGTGCAGAAGAAGCGCCGGCTAACTACGTGCCAGCAGCCGCGGTAATACGTAGGGCGCAAGCGTTGTCCGGAATTATTGGGCGTAAAGAGCTCGTAGGCGGTTTGTCGCGTCTGCTGTGAAAGCCCGGGGCTTAACCCCGGGTGTGCAGTGGGTACGGGCAGACTTGAGTGCAGTAGGGGAGACTGGAATTCCTGGTGTAGCGGTGAAATGCGCAGATATCAGGAGGAACACCGATGGCGAAGGCAGGTCTCTGGGCTGTTACTGACGCTGAGGAGCGAAAGCATGGGGAGCGAA…
457	8	0.659914	2.80882	2.68301	2.98238	2.69879	1.76011	2.0218	15.75	0.102333	1.69734	2.07	15.75	0.208733	1.83319	1.9221	6.25	0.1271	1.63711	2.0284	16.5	0.2008	0.104514	-0.00470189	-0.0671142	-0.972483	0.111081	-0.106947	-1.33342	-0.715697	Bacteria	Firmicutes	Bacilli	Bacillales	Bacillaceae 1	Bacillus	GGACTCGATGGNNGAAGTCTGACGGAGCAACGCCGCGTGAGTGATGAAGGCTTTCGGGTCGTAAAACTCTGTTGTTAGGGAAGAACAAGTACGAGAGTAACTGCTCGTACCTTGACGGTACCTAACCAGAAAGCCACGGCTAACTACGTGCCAGCAGCCGCGGTAATACGTAGGTGGCAAGCGTTATCCGGAATTATTGGGCGTAAAGCGCGCGCAGGCGGTTTCTTAAGTCTGATGTGAAAGCCCACGGCTCAACCGTGGAGGGTCATTGGAAACTGGGGAACTTGAGTGCAGAAGAGAAAAGCGGAATTCCACGTGTAGCGGTGAAATGCGTAGAGATGTGGAGGAACACCAGTGGCGAAGGCGGCTTTTTGGTCTGTAACTGACGCTGAGGCGCGA…
458	4	0.306897	2.74423	2.75993	2.74958	2.71435	1.56025	1.6475	4.5	0.202633	1.55881	1.7099	4.5	0.268733	1.55092	1.5942	3	0.216467	1.46937	1.5798	4.5	0.2518	0.0865828	0.0605365	0	-0.313407	-0.00732238	-0.101079	-0.584963	-0.31203	Bacteria	Firmicutes	Bacilli	Bacillales	Paenibacillaceae 1	Paenibacillus	GTGGNANTCNCATGGNNGNCAGTCTGACGGAGCAACGCCGCGTGAGTGATGAAGGTTTTCGGATCGTAAAGCTCTGTTGCCAGGGAAGAACGCCAAGGAGAGTAACTGCTCTTTGGGTGACGGTACCTGAGAAGAAAGCCCCGGCTAACTACGTGCCAGCAGCCGCGGTAATACGTAGGGGGCAAGCGTTGTCCGGAATTATTGGGCGTAAAGCGCGCGCAGGCGGTTTTTTAAGTCTGGTGTTTAATCCCGAGGCTCAACCTCGGTTCGCACCGGAAACTGGGAGACTGGAGTGCAGGAGAGGAAAGTGGAATTCCACGTGTAGCGGTGAAATGCGTAGAGATGTGGAGGAACACCAGTGGCGAAGGCGACTTTCTGGCCTGTAACTGACGCTGAGGC…
459	8	0.353894	2.67111	2.6766	2.76305	2.63081	1.51136	1.6867	13	0.210233	1.46857	1.5696	8.75	0.2303	1.57122	1.659	4.75	0.2192	1.45773	1.6975	12.25	0.2257	0.0521189	-0.00920818	0.0857299	-0.102415	0.0974734	0.0799169	-0.881356	-0.0712666	Bacteria	Firmicutes	Bacilli	Bacillales	Paenibacillaceae 1	Paenibacillus	GNNCTCCCATGGNNGCAGTCTGACGGAGCAACGCCGCGTGAGTGATGAAGGTTTTCGGATCGTAAAGCTCTGTTGCCAGGGAAGAACGCCAAGGAGAGTAACTGCTCTTTGGGTGACGGTACCTGAGAAGAAAGCCCCGGCTAACTACGTGCCAGCAGCCGCGGTAATACGTAGGGGGCAAGCGTTGTCCGGAATTATTGGGCGTAAAGCGCGCGCAGGCGGTTTTTTAAGTCTGGTGTTTAATCCCGAGGCTCAACCTCGGTTCGCACCGGAAACTGGGAGACTGGAGTGCAGGAGAGGAAAGTGGAATTCCACGTGTAGCGGTGAAATGCGTAGAGATGTGGAGGAACACCAGTGGCGAAGGCGACTTTCTGGCCTGTAACTGACGCTGAGGCGCGA…
46	5	0.62978	2.72487	2.79286	2.66088	2.81682	1.51221	1.6933	13	0.1441	1.66285	1.9774	20	0.132567	1.46814	1.5711	9.5	0.1414	1.5262	1.8877	20	0.168567	-0.0132871	-0.156792	-0.621488	-0.226249	-0.179667	-0.33183	-1.074	0.0930641	Bacteria	Proteobacteria	Alphaproteobacteria	Rhizobiales	Rhizobiaceae	Ensifer	NGGGGGANTGGAATGGGCGCAGCCTGNCCGCCTGCCGCGTGAGTGATGAAGGCCCTAGGGTTGTAAAGCTCTTTCACCGGTGAAGATAATGACGGTAACCGGAGAAGAAGCCCCGGCTAACTTCGTGCCAGCAGCCGCGGTAATACGAAGGGGGCTAGCGTTGTTCGGAATTACTGGGCGTAAAGCGCACGTAGGCGGACATTTAAGTCAGGGGTGAAATCCCGGGGCTCAACCCCGGAACTGCCTTTGATACTGGGTGTCTAGAGTATGGAAGAGGTGAGTGGAATTCCGAGTGTAGAGGTGAAATTCGTAGATATTCGGAGGAACACCAGTGGCGAAGGCGGCTCACTGGTCCATTACTGACGCTGAGGTGCGAAAGCGTGGGGAGCAAACAGGATT…
460	2	0.354209	2.65738	2.71905	2.88311	2.74537	1.41403	1.5394	4.5	0.178967	1.46204	1.5549	4.5	0.1877	1.57474	1.7281	1.5	0.1359	1.48188	1.6739	4.5	0.272967	-0.0676161	-0.120845	0	-0.609034	0.107131	0.152365	-1.58496	-0.465883	Bacteria	Firmicutes	Bacilli	Bacillales	Paenibacillaceae 1	Paenibacillus	NANNNNNNNNNNNNNNNNNNNNNNNNNNNNNNNNNNNNNNNNNTTAGGTTTCTGCGTGCCTAATACTGCAAGTCGAGCGGACTTGATGAGAAGCTTGCTTCTCTTTGATGTAGCGGCGGACGGGTGAGTAACACGTAGGCAACCTGCCTGTAAGATCGGGATAACTACCGGAAACGGTAGCTAAGACCGGATAACCGGTTTCTTCGCATGAAGAGACTGTGAAACACGGAGCAATCTGTGGCTTACGGATGGGCCTGCGGCGCATTAGCTAGTTGGTGAGGTAACGGCTCACCAAGGCGACGATGCGTAGCCGACCTGAGAGGGTGAACGGCCACACTGGGACTGAGACACGGCCCAGACTCCTACGGGAGGCAGCAGTAGGGAATCTTCCGCAATGGA…
461	2	0.127156	2.7142	2.74271	2.78047	2.73828	1.52095	1.7106	5.25	0.1898	1.57065	1.8067	4.5	0.2641	1.53278	1.5733	3	0.198467	1.51272	1.7201	4.5	0.254633	0.00783093	-0.00798999	0.222392	-0.423941	-0.035208	-0.199563	-0.584963	-0.412188	Bacteria	Firmicutes	Bacilli	Bacillales	Paenibacillaceae 1	Paenibacillus	TGGACCTCGATGGACGCAGTCTGACGGAGCAACGCCGCGTGAGTGATGAAGGTTTTCGGATCGTAAAGCTCTGTTGCCAGGGAAGAACGCCAAGGAGAGTAACTGCTCTTTGGGTGACGGTACCTGAGAAGAAAGCCCCGGCTAACTACGTGCCAGCAGCCGCGGTAATACGTAGGGGGCAAGCGTTGTCCGGAATTATTGGGCGTAAAGCGCGCGCAGGCGGTTTTTTAAGTCTGGTGTTTAATCCCGAGGCTCAACCTCGGTTCGCACCGGAAACTGGGAGACTGGAGTGCAGGAGAGGAAAGTGGAATTCCACGTGTAGCGGTGAAATGCGTAGAGATGTGGAGGAACACCAGTGGCGAAGGCGACTTTCTGGCCTGTAACTGACGCTGAGGCGCG…
462	6	0.430191	1.04683	2.09068	1.37426	2.18154	0.285	0.9731	11.5	0.1007	0.880217	1.6095	13	0.103133	0.425817	1.0971	20	0.0734667	0.875742	1.5474	13	0.182367	-1.61954	-0.669186	-0.176878	-0.856778	-1.04763	-0.552918	0.621488	-0.489349	Bacteria	Firmicutes	Bacilli	Bacillales	Bacillaceae 1	Bacillus	GNACTCGATGGAGAAGTCTGACGGAGCAACGCCGCGTGAGCGATGAAGGCCTTCGGGTCGTAAAGCTCTGTTGTTAGGGAAGAACAAGTGCTAGTTGAATAAGCTGGCACCTTGACGGTACCTAACCAGAAAGCCACGGCTAACTACGTGCCAGCAGCCGCGGTAATACGTAGGTGGCAAGCGTTATCCGGAATTATTGGGCGTAAAGCGCGCGCAGGTGGTTTCTTAAGTCTGATGTGAAAGCCCACGGCTCAACCGTGGAGGGTCATTGGAAACTGGGAGACTTGAGTGCAGAAGAGGAAAGTGGAATTCCATGTGTAGCGGTGAAATGCGTAGAGATATGGAGGAACACCAGTGGCGAAGGCGACTTTCTGGTCTGTAACTGACACTGAGGCGCGA…
463	4	0.829949	2.91482	2.92292	2.96426	2.76605	1.65615	1.8924	3	0.162	1.6051	2.0193	6	0.119033	1.76307	1.9767	2	0.111967	1.44568	1.7247	2	0.208733	0.196082	0.133872	0.584963	-0.365667	0.135424	-0.0307613	-1.58496	-0.0882963	NA	NA	NA	NA	NA	NA	NA
464	8	0.35791	2.90554	2.83365	2.952	2.93015	1.7707	1.9316	8	0.1159	1.83718	2.2539	20	0.191067	1.72965	1.9601	6.25	0.118567	1.89971	1.9999	20	0.2101	-0.101458	-0.0501315	-1.32193	-0.858196	-0.0870089	-0.201496	-1.67807	-0.688378	Bacteria	Firmicutes	Bacilli	Bacillales	Bacillaceae 1	Bacillus	GNGGANCTCGATGGNNGAANTCTGACGGAGCAACGCCGCGTGAGTGATGAAGGCTTTCGGGTCGTAAAACTCTGTTGTTAGGGAAGAACAAGTACGAGAGTAACTGCTCGTACCTTGACGGTACCTAACCAGAAAGCCACGGCTAACTACGTGCCAGCAGCCGCGGTAATACGTAGGTGGCAAGCGTTATCCGGAATTATTGGGCGTAAAGCGCGCGCAGGCGGTTTCTTAAGTCTGATGTGAAAGCCCACGGCTCAACCGTGGAGGGTCATTGGAAACTGGGGAACTTGAGTGCAGAAGAGAAAAGCGGAATTCCACGTGTAGCGGTGAAATGCGTAGAGATGTGGAGGAACACCAGTGGCGAAGGCGGCTTTTTGGTCTGTAACTGACGCTGAGGCG…
465	8	0.205135	2.4645	2.44009	2.65559	2.55064	1.14864	1.3832	5.25	0.131867	1.1913	1.3296	8	0.129967	1.4286	1.8196	12.25	0.1464	1.30798	1.829	13	0.145333	-0.187406	-0.403045	-1.30812	-0.140286	0.262065	0.452629	0.61471	0.171774	Bacteria	Firmicutes	Bacilli	Bacillales	Paenibacillaceae 1	Paenibacillus	GNGGNACNTCCCATGGNNGCAGTTCTGACGGNANCAACGCCGCGTGAGTGATGAAGGTTTTCGGATCGTAAAGCTCTGTTGCCAGGGAAGAACGCCAAGGAGAGTAACTGCTCTTTGGGTGACGGTACCTGAGAAGAAAGCCCCGGCTAACTACGTGCCAGCAGCCGCGGTAATACGTAGGGGGCAAGCGTTGTCCGGAATTATTGGGCGTAAAGCGCGCGCAGGCGGTTTTTTAAGTCTGGTGTTTAATCCCGAGGCTCAACCTCGGTTCGCACCGGAAACTGGGAGACTGGAGTGCAGGAGAGGAAAGTGGAATTCCACGTGTAGCGGTGAAATGCGTAGAGATGTGGAGGAACACCAGTGGCGAAGGCGACTTTCTGGCCTGTAACTGACGCTGAG…
466	5	0.0192683	2.82015	2.80877	2.78233	2.83275	1.92952	2.1235	20	0.1151	2.04872	2.1257	20.75	0.171967	1.92315	2.0079	20	0.12595	1.96912	2.1621	20	0.171867	-0.0293029	-0.0259891	0	-0.578402	-0.0912492	-0.0822506	-0.0531113	-0.449278	Bacteria	Actinobacteria	Actinobacteria	Actinomycetales	Microbacteriaceae	Leifsonia	NNNNNNNNNNNNNNNNANNNNNNNNNNNNNNNNNNNNNNNNNNNNTTAAGTTTNCATGCTCAGACGACGCGCGTGCTTACACAGATCANTCGAACGATGACCCGGAGCTTGCTCTGGGAATTTTGCGGCGAACGGGTGAGTAACACGTGAGTAACCTGCCCTTGACTCTGGGATAACCTCCGGAAACGGAAGCTAATACCGGATATGACGTACGGAGGCATCTCCTGTACGTGGAAAGAATTTCGGTCAAGGATGGACTCGCGGCCTATCAGGTAGTTGGTGAGGTAACGGCCCACCAAGCCTACGACGGGTAGCCGGCCTGAGAGGGTGACCGGCCACACTGGGACTGAGACACGGCCCAGACTCCTACGGGAGGCAGCAGTGGGGAATATTGTACAA…
467	10	0.0843475	2.87313	2.85037	2.8448	2.88327	2.01882	2.0808	20	0.114686	2.02327	2.1841	20	0.112386	2.00609	2.1686	20	0.117386	2.00134	2.175	20	0.121986	0.0125424	-0.0638771	0	-0.0890265	-0.0123049	-0.0102749	0	0.0627982	Bacteria	Actinobacteria	Actinobacteria	Actinomycetales	Microbacteriaceae	Leifsonia	NNAAAANNNNNNANANNAAANNNNNNNNNNANNNNNNANNAANNNNNNNNNNNNNNNNNTTNAGTTTTCTGCTCAGACGACGCGGCGCGTCTTACTGATTCAGTCGAACGATGAACTCCGGAAACTTGCTCTTGCCGGAATTAGTGCGAACGGGTGAGTACACGTGAGTAACCTGCCCTTGACTCTGGGATAACCTCCGGAAACGGAAGCTAATACCGGATATGACGTACGGAGGCATCTCCTGTACGTGGAAAGAATTTCGGTCAAGGATGGACTCGCGGCCTATCAGGTATTTGGTGAGGTAACGGCCCACCAAGCCTACGACGGGTAGCCGGCCTGAGAGGGTGACCGGCCACACTGGGACTGAGACACGGCCCAGACTCCTACGGGAGGCAGCAG…
468	8	0.570728	1.98666	1.36977	2.09956	1.52812	1.35769	1.7417	44	0.0720667	0.8224	1.2822	49.25	0.120867	1.50193	1.8981	44	0.1652	1.0556	1.8728	47	0.0838067	0.363093	-0.104701	-0.0951572	-0.217733	0.868909	0.565935	-0.16262	0.450797	Bacteria	Bacteroidetes	Flavobacteriia	Flavobacteriales	Flavobacteriaceae	Soonwooa	NANNNANTAAACNANCAGAAANANANTACAAAANANCNGANAATNCANNNNCNNNNNANATTAGGTTGACTGTCGCAGATCCTGCCAGCGGAGGCCTAACACTGCAAGTCGAGCGGAAAGATTTCTTCGGGGTACTCGAGTGGCGAACGGGTGAGTAACACGTGGGTGATCTGCCCTGCACTTTGGGATAAGCCTGGGAAACTGGGTCTAATACCGAATATGACCGCGCACTTCCTGGTGTGTGGTGGAAAGCTTTTGCGGTGTGGGATGGGCACGCGCAAGATTAGATAGTTGGTGAGGTAACGGCTCACCAAGGCGACGACGGGTAGCCGGCCTGAGAGGGTGATCCCCCACACTGGTACTGAGACACGGACCAGACTCCTACGGGAGGCAGCAGTG…
469	7	0.337664	2.09014	2.04665	2.10332	2.16761	1.27963	1.6819	40.25	0.120233	1.30915	1.577	40.25	0.1115	1.34176	1.6225	36.5	0.139333	1.53821	1.8353	44	0.110833	-0.26553	-0.125924	-0.128515	0.117445	0.0354944	0.0410358	-0.141092	0.321497	Bacteria	Proteobacteria	Alphaproteobacteria	Rhizobiales	Rhizobiaceae	Rhizobium	GGGGAATTGGAATGGGNCGCAGCCTGANTCCGCCTGCCGCGTGAGTGATGAAGGCCCTAGGGTTGTAAAGCTCTTTCACCGGAGAAGATAATGACGGTATCCGGAGAAGAAGCCCCGGCTAACTTCGTGCCAGCAGCCGCGGTAATACGAAGGGGGCTAGCGTTGTTCGGAATTACTGGGCGTAAAGCGCACGTAGGCGGATCGATCAGTCAGGGGTGAAATCCCAGGGCTCAACCCTGGAACTGCCTTTGATACTGTCGATCTGGAGTATGGAAGAGGTGAGTGGAATTCCGAGTGTAGAGGTGAAATTCGTAGATATTCGGAGGAACACCAGTGGCGAAGGCGGCTCACTGGTCCATTACTGACGCTGAGGTGCGAAAGCGTGGGGAGCAAACAGGA…
47	9	0.235444	-0.493068	-0.756939	-0.653926	-0.745494	NA	NA	NA	NA	NA	NA	NA	NA	NA	NA	NA	NA	NA	NA	NA	NA	NA	NA	NA	NA	NA	NA	NA	NA	Bacteria	Proteobacteria	Betaproteobacteria	Burkholderiales	Comamonadaceae	Polaromonas	NNNNNNNNNNNNNNNNNNNNNNNNNNTTAAGNTTTTNCTGCTCAGATGAACGCTGCGCGCTGCCTTACCTGCAAGTCGAACGGTAACGCGGGGCAACCTGGCGACGAGTGGCGAACGGGTGAGTAATATATCGGAACGTGCCCAATCGTGGGGGATAACGTAGAGAAATTTACGCTAATACCGCATACGATCTAAGGATGAAAGCGGGGGATCGCAAGACCTCGCGCGATTGGAGCGGCTGATATCAGATTAGGTTGTTGGTGAGGTAAAAGCTCACCAAGCCGACGATCTGTAGCTGGTTTGAGAGAACGACCAGCCACACTGGGACTGAGACACGGCCCAGACTCCTACGGGAGGCAGCAGTGGGGAATTTTGGACAATGGGCGAAAGCCTGATCCA…
470	8	0.803983	2.2004	1.60082	2.35485	1.82498	1.68693	1.9727	44	0.0997	1.13151	1.6575	47.75	0.0930133	1.72388	1.9008	44	0.109067	1.27201	1.9511	48.5	0.302467	0.407295	0.0158839	-0.140481	-1.60111	0.607415	0.197598	-0.117997	0.229701	Bacteria	Actinobacteria	Actinobacteria	Actinomycetales	Mycobacteriaceae	Mycobacterium	CTCANGCTGNCGCGTGCTTAAATGACAAGTCGAACGGAAAGGCCCTTCGGGGTACTCGAGTGGCGAACGGGTGAGTAACACGTGGGTGATCTGCCCTGCACTTTGGGATAAGCCTGGGAAACTGGGTCTAATACCGAATATGACCGCGCACTTCCTGGTGTGTGGTGGAAAGCTTTTGCGGTGTGGGATGGGCCCGCGGCCTATCAGCTTGTTGGTGGGGTAATGGCCTACCAAGGCGACGACGGGTAGCCGGCCTGAGAGGGTGACCGGCCACACTGGGACTGAGATACGGCCCAGACTCCTACGGGAGGCAGCAGTGGGGAATATTGCACAATGGGCGCAAGCCTGATGCAGCGACGCCGCGTGAGGGATGACGGCCTTCGGGTTGTAAACCTCTTT…
471	10	0.269105	1.96748	1.72077	1.94538	1.90968	1.33635	1.641	44	0.0933333	1.13079	1.5818	44	0.0836933	1.34509	1.8324	38	0.124071	1.30593	1.5628	44	0.110733	0.0332167	0.0704421	0	-0.246625	0.250371	0.212167	-0.211504	0.567986	Bacteria	Proteobacteria	Alphaproteobacteria	Rhizobiales	Rhizobiaceae	Rhizobium	GGGGAATTGGAATGGGCGCAGCCTGATCCGCCTGCCGCGTGAGTGATGAAGGCCCTAGGGTTGTAAAGCTCTTTCACCGGAGAAGATAATGACGGTATCCGGAGAAGAAGCCCCGGCTAACTTCGTGCCAGCAGCCGCGGTAATACGAAGGGGGCTAGCGTTGTTCGGAATTACTGGGCGTAAAGCGCACGTAGGCGGATCGATCAGTCAGGGGTGAAATCCCAGGGCTCAACCCTGGAACTGCCTTTGATACTGTCGATCTGGAGTATGGAAGAGGTGAGTGGAATTCCGAGTGTAGAGGTGAAATTCGTAGATATTCGGAGGAACACCAGTGGCGAAGGCGGCTCACTGGTCCATTACTGACGCTGAGGTGCGAAAGCGTGGGGAGCAAACAGGATT…
473	1	0.244268	2.75769	2.8458	2.83862	2.85236	1.84167	2.0991	20	0.117743	2.02583	2.1374	20.75	0.175733	2.05198	2.1962	20	0.116464	2.06609	2.1684	20.75	0.2256	-0.165886	-0.04686	-0.0531113	-0.938128	0.0184977	0.0391525	-0.0531113	-0.5935	Bacteria	Actinobacteria	Actinobacteria	Actinomycetales	Microbacteriaceae	Leifsonia	ANATANNGGAAAAANNANANAANAATNAAAAANNAAAANCNGNNNNCNNNANNNANNTTNAGTTNNCATGATCAGACCGCGTGCTTAAACATGCAAGTCGAACGATGAACCCCGGAGCTTGCTCTGGGGAATTAGTGGCGAACGGGTGAGTAACACGTGAGTAACCTGCCCTTGACTCTGGGATAACCTCCGGAAACGGAAGCTAATACCGGATATGACGTACGGAGGCATCTCCTGTACGTGGAAAGAATTTCGGTCAAGGATGGACTCGCGGCCTATCAGGTAGTTGGTGAGGTAACGGCCCACCAAGCCTACGACGGGTAGCCGGCCTGAGAGGGTGACCGGCCACACTGGGACTGAGACACGGCCCAGACTCCTACGGGAGGCAGCAGTGGGGAA…
474	3	0.0142167	2.74925	2.74924	2.73867	2.73373	1.55222	1.6927	4.5	0.1909	1.54164	1.6715	4.5	0.239667	1.529	1.6579	3.75	0.198833	1.54978	1.8435	5.25	0.245767	0.00227116	-0.123121	-0.222392	-0.364472	-0.0118791	-0.0117864	-0.263034	-0.26947	Bacteria	Firmicutes	Bacilli	Bacillales	Paenibacillaceae 1	Paenibacillus	NNNNNNNNNNNNNNNNNNNNNNNNNNNNNNNNNNNNNNNNNTTNATTTTTCTGTCAGACAACGTGCGGCTGCTATNATGCAATCGAGCGACTGAGAGAGCTGCTCTNGATGTTAGCGCNGACGGTGAGTACACGTAGGCACCTGCCTGTAAGATCGGGATAACTACCGGAACGGTAGCTAAGACCGGATAANCGGTTTCTTCGCATGAAGAGACTGTGAAACACGGAGCAATCTGTGGCTTACGGATGGGCCTGCGGCGCATTAGCTAGTTGGTGAGGTAACGGCTCACCAAGGCGACGATGCGTAGCCGACCTGAGAGGGTGAACGGCCACACTGGGACTGAGACACGGCCCAGACTCCTACGGGAGGCAGCAGTAGGGAATCTTCCGCAATGGACGC…
476	9	0.0478123	2.43266	2.20812	2.31162	2.27614	1.6574	2.2204	32.75	0.100671	1.34512	1.8715	35	0.136433	1.61874	1.9506	38	0.0913429	1.33843	1.911	34.25	0.108167	0.308377	0.216492	-0.0646091	-0.103602	0.267141	0.0597229	0.118644	-0.578832	Bacteria	Actinobacteria	Actinobacteria	Actinomycetales	Mycobacteriaceae	Mycobacterium	NNCGCAGGNGNCTTANNACNNCNAATTNACCANAAAGGCCTTCGGAGTAANAGAGNGNCAANAANTGANTACNNNNGGTTANTNTGCCCTNCCNGTNNAATAANNCCTGNAGAATTGGGTCTTGATACNGATNTNACGNNGCACCTTCCNGGTGNNTGNTNNAAAAGNTTTGCNAGTGTGGNATNNNCCCGCNGCCTNTNAGCCTTGTTGGGGGNGGTAATNNCCNNCCAANGCGANGACGGGTAANNGGCCTGNGAGNGTGACNGGCCNCACTAAAAATTAGATCCAGGCCCAGGCTCNTACNGGGAGGCANCNGTGAGGAATATGTGAATGAATGGGCGCAGCCTGATGCAGCGACGCCGCGTGAGGGATGACGGCCTTCGGGTTGTAAACCTCTTT…
477	9	0.207126	1.76121	1.40035	1.89683	0.964719	1.0877	1.6912	46.25	0.05662	0.945317	2.0003	39.5	0.185767	1.25827	1.9014	45.5	0.06322	0.590975	1.6474	58.5	0.144367	0.880112	0.0378564	-0.338983	-1.35035	0.412568	-0.0731543	0.204014	-1.55504	Bacteria	Actinobacteria	Actinobacteria	Actinomycetales	Mycobacteriaceae	Mycobacterium	CACCNANGANGCAGATAAGAGCGNNCCTNNACNNNANAATANNAAANCCGNNGATNANNAAANAAATAGAAAANCGGNNNNAATTAATTTANNCTGNNNGGANGAANCCNGCAGNGTGNTAACTCATCNAGTNGGACNGAAAGGCCTTNGGAGNAANCAATGGCGAACGGTTANTACCACGTGNGTGATNTNCCTTGCNACTTNGAATAAACCTGGAAACTGGNTCTAATTCCGAANATNACCNCGCATTTNCNTGGNNTATGNNNAAAAGCTTNTNCAGNNTCGGATGGGGNCCGCGGCCTATCAGCTNGTTGGTGNGGTAATGGCCTACCNANGGCGACAACGANGTANCCGGCCTGAGAGGGTAACCGGGCCACACTGGNATTNAAGATACNGCCC…
48	6	0.365019	2.9296	3.00464	2.87522	2.99517	1.85598	2.1408	20	0.1417	2.09754	2.133	20	0.167533	1.78409	2.0699	16.5	0.130433	2.03158	2.168	20	0.167833	-0.130421	-0.0182147	0	-0.24419	-0.23351	-0.0433229	-0.277534	-0.361136	Bacteria	Proteobacteria	Gammaproteobacteria	Pseudomonadales	Pseudomonadaceae	Pseudomonas	AAGNANTNNAGCTGNCGTCNGTCCCTACACATGACAAGTTCGAGNCGGTAGNAGAGGTGCTTGCACTCTCTTGCAGNAGCGGCGGACGGGTGAGTAATGCCTAGGAATCTGCCTGGTAGTGGGGGATAACGCTCGGAAACGGACGCTAATACCGCATACGTCCTACGGGAGAAAGCAGGGGACCTTCGGGCCTTGCGCTATCAGATGAGCCTAGGTCGGATTAGCTAGTTGGTGAGGTAATGGCTCACCAAGGCGACGATCCGTAACTGGTCTGAGAGGATGATCAGTCACACTGGAACTGAGACACGGTCCANACTCCTACGGGAGGCAGCAGTGGGGAATATTGGACAATGGGCGAAAGCCTGATCCGCCTGCCGCGTGTGTGAAGAAGGTCTTCGG…
484	9	0.482047	1.66849	1.06704	1.6735	1.087	1.0644	1.7422	50	0.0506333	0.618792	1.1279	60.75	0.0887333	1.08114	1.8956	51.5	0.0871333	0.7936	1.8481	58.5	0.073	0.423556	-0.0851326	-0.226509	-0.527809	0.80503	0.749015	-0.238312	-0.0262514	Bacteria	Bacteroidetes	Sphingobacteriia	Sphingobacteriales	Chitinophagaceae	Heliimonas	NNNNNNNNNNNNNNNNNTTGGGTTTTTNCTGCTCAGGATNACGCTAGCGGCAGGCTGCGCGTGCTAAAATGCAGTCGAACGGAAAGGCCCTTCGGGGTACTCGAGTGGCGAACGGGTGAGTAACACGTGGGTGATCTGCCCTGCACTTTGGGATAAGCCTGGGAAACTGGGTCTAATACCGAATATGACCGCGCACTTCCTGGTGTGTGGTGGAAAGCTTTTGCGGTGTGGGATGGGCGTGCGTCTGATTAGGTAGTTGGTGAGGTAACGGCTCACCAAGGCGACGACGGGTAGCCGGCCTGAGAGGGTGACCGGCCACACGGGCACTGAGACACGGGCCCGACTCCTACGGGAGGCAGCAGTGGGGAATATTGCACAATGGGCGCAAGCCTGATCCAG…
485	6	0.574987	0.92638	1.9174	1.38578	2.21685	0.525422	0.8257	41	0.0328333	0.777842	1.1504	17.25	0.120767	0.385	1.2141	17.25	0.104667	0.975892	1.7327	20	0.1574	-0.893244	-1.06933	1.03562	-2.2612	-1.01462	0.0777517	0	-0.20642	Bacteria	Firmicutes	Bacilli	Bacillales	Bacillaceae 1	Bacillus	NNNNNNNNNNNNNNNNNNNNNNNNNNNNNNNTTAAANTTTACTGGTCAGATGACAGCTGCGTCGTCGTCATACTGCAGTCGAGCGAACCGATTAAGAGCTTGCTCTTAAGAAGTTAGCGGCGGACGGGTGAGTAACACGTAGGTAACCTGCCTATAAGACTGGGATAACTCCGGGAAACCGGGGCTAATACCGGATAACATTTTGCACCGCATGGTGCAAAATTGAAAGGCGGCTTCGGCTGTCACTTATAGATGGACCTGCGGCGCATTAGCTAGTTGGTGAGGTAACGGCTCACCAAGGCGACGATGCGTAGCCGACCTGAGAGGGTGATCGGCCACACTGGGACTGAGACACGGCCCAGACTCCTACGGGAGGCAGCAGTAGGGAATCTTCCGCAA…
486	3	0.230992	2.54114	2.62699	2.50852	2.54758	1.30903	1.7497	15.75	0.109133	1.75702	2.0349	35	0.0928333	1.34853	1.7039	20.75	0.156133	1.45274	1.7339	25.25	0.2226	-0.150286	0.0130869	-0.680932	-1.02836	-0.381737	-0.256117	-0.754244	0.750064	Bacteria	Firmicutes	Bacilli	Bacillales	Bacillaceae 1	Bacillus	NNNNNNNNNNNNNNNNNTTTNANTTTTTCTGGTCAGACNACGCGGCGCGTGCTANACATNCANTCGACGGCANAAGGAGCTTGNTCCGGATGTAGCGGCGGACGGTGAGTAACACGTGGTAACCTGCCTGTAAGACTGGGATAACTCCGGGAAACCGGAGCTAATACCGGATAGTTCCTTGAACCGCATGGTTCAAGGATGAAAGACGGTTTCGGCTGTCACTTACAGATGGACCCGCGGCGCATTAGCTAGTTGGTGAGGTAACGGCTCACCAAGGCGACGATGCGTAGCCGACCTGAGAGGGTGATCGGCCACACTGGGACTGAGACACGGCCCAGACTCCTACGGGAGGCAGCAGTAGGGAATCTTCCGCAATGGACGAAAGTCTGACGGAGCAAC…
487	8	0.225626	2.76049	2.74873	2.80112	2.75153	1.75802	1.817	20	0.1825	1.71357	1.9214	20	0.0782333	1.72801	1.9897	20	0.189533	1.56752	1.9454	20	0.111243	0.165468	-0.0985084	0	0.714184	0.0121079	0.050393	0	1.2766	Bacteria	Firmicutes	Bacilli	Bacillales	Bacillaceae 1	Bacillus	CCGGATNTTAGCNGCNGACGGNTGANTAACACGTNGGTAACCTGCCTGTAAGACTGGGATAACTCCCGGGAAACCGGAGCTAATACCGGATAGTTCCTTGAACCGCATGGTTCAAGGATGAAAGACGGTTTCGGCTGTCACTTACAGATGGACCCGCGGCGCATTAGCTAGTTGGTGAGGTAACGGCTCACCAAGGCGACGATGCGTAGCCGACCTGAGAGGGTGATCGGCCACACTGGGACTGAGACACGGCCCAGACTCCTACGGGAGGCAGCAGTAGGGAATCTTCCGCAATGGACGAAAGTCTGACGGAGCAACGCCGCGTGAGTGATGAAGGTTTTCGGATCGTAAAGCTCTGTTGTTAGGGAAGAACAAGTGCAAGAGTAACTGCTTGCACCT…
489	6	0.181201	2.78707	2.82152	2.77727	2.81691	1.57468	1.8883	11.5	0.288433	1.64657	1.9486	13	0.1453	1.52883	1.8766	11.5	0.235367	1.60497	1.9715	11.5	0.2405	-0.0274892	-0.0622057	0	0.262201	-0.107045	-0.0543168	-0.176878	0.695875	Bacteria	Firmicutes	Bacilli	Bacillales	Bacillaceae 1	Bacillus	NNTTNAGTTTTNCTGGTCAGACGACGCNGCGGCGTGCNTATACATCAATCGAGCGGACAGANGGAGCTGNTCCNGATGTAGCGGCGGACGGGTGAGTAACACGTGGGTTACCTGCCTGTAAGACTGGGATACTCCGGGAAACCGGAGCTAATACCGGATAGTTCCTTGAACCGCATGGTTCAAGGATGAAAGACGGTTTCGGCTGTCACTTACAGATGGACCCGCGGCGCATTAGCTAGTTGGTGAGGTAACGGCTCACCAAGGCGACGATGCGTAGCCGACCTGAGAGGGTGATCGGCCACACTGGGACTGAGACACGGCCCAGACTCCTACGGGAGGCAGCAGTAGGGAATCTTCCGCAATGGACGAAAGTCTGACGGAGCAACGCCGCGTGAGTGA…
49	4	0.297925	3.02633	3.03492	3.06167	2.97291	2.15468	2.3486	20	0.248667	2.25963	2.4843	20	0.189333	2.26886	2.3796	20	0.1992	2.04523	2.318	20	0.149967	0.0752048	0.0189205	0	0.729571	0.00588316	-0.0621203	0	0.0732892	Bacteria	Actinobacteria	Actinobacteria	Actinomycetales	Micrococcaceae	Arthrobacter	GGATGAACGCTGGCGGCGTGCTTAACACATGCAAGTCGAACGATGATCCGGTGCTTGCACCGGGGATTAGTGGCGAACGGGTGAGTAACACGTGAGTAACCTGCCCTTAACTCTGGGATAAGCCTGGGAAACTGGGTCTAATACCGGATATGACTCCTCATCGCATGGTGGGGGGTGGAAAGCTTTATTGTGGTTTTGGATGGACTCGCGGCCTATCAGCTTGTTGGTGAGGTAATGGCTCACCAAGGCGACGACGGGTAGCCGGCCTGAGAGGGTGACCGGCCACACTGGGACTGAGACACGGCCCAGACTCCTACGGGAGGCAGCAGTGGGGAATATTGCACAATGGGCGCAAGCCTGATGCAGCGACGCCGCGTGAGGGATGACGGCCTTCGGGTT…
490	5	0.590393	2.83568	2.85783	2.76504	2.94979	1.51699	2.0702	13	0.290533	1.64112	2.02	13	0.268167	1.35783	2.0352	13	0.291233	1.7988	2.1534	9.5	0.294667	-0.245822	-0.0568462	0.452512	-0.0203802	-0.273379	0.0108153	0	0.119046	Bacteria	Firmicutes	Bacilli	Bacillales	Bacillaceae 1	Bacillus	NNTTTANNTTTTTNCTGCTCAGACGAACGCTGCGGCGTGCTTATACATNCAGTCGAGCGNATCAATAGGAGCTTGCTCCTGTTGATTAGCGGCGGACGGGTGAGTTACACGTGGGCAACCTGCCTGTAAGACTGGGATAACTTCGGGAAACCGGAGCTAATACCGGATAATCCTTTTCCTCTCATGAGGAAAAGCTGAAAGTCGGTTTCGGCTGACACTTACAGATGGGCCCGCGGCGCATTAGCTAGTTGGTGAGGTAACGGCTCACCAAGGCGACGATGCGTAGCCGACCTGAGAGGGTGATCGGCCACACTGGGACTGAGACACGGCCCAGACTCCTACGGGAGGCAGCAGTAGGGAATCTTCCGCAATGGACGAAAGTCTGACGGAGCAACGCCG…
491	1	0.197947	1.45625	2.2574	1.39045	1.80094	0.347892	0.7995	5.25	0.1081	1.01466	1.7385	22.5	0.169933	0.560133	1.071	4.5	0.122367	0.731025	1.73	9.5	0.183233	-1.07128	-1.1136	-0.85561	-0.761315	-0.857152	-0.698885	-2.32193	-0.473758	Bacteria	Firmicutes	Bacilli	Bacillales	Bacillaceae 1	Bacillus	NCAGGATNACGCTGCGGCGCCCTAATACTGCAAGTCGAGCGAACCGATTAAGCAGCTTGCTCTTAAGAAGTTAGCGGCGGACGGGTGAGTAACACGTAGGTAACCTGCCTATAAGACTGGGATAACTCCGGGAAACCGGGGCTAATACCGGATAACATTTTGCACCGCATGGTGCAAAATTGAAAGGCGGCTTCGGCTGTCACTTATAGATGGACCTGCGGCGCATTAGCTAGTTGGTGAGGTAACGGCTCACCAAGGCGACGATGCGTAGCCGACCTGAGAGGGTGATCGGCCACACTGGGACTGAGACACGGCCCAGACTCCTACGGGAGGCAGCAGTAGGGAATCTTCCGCAATGGACGAAGTCTGGACGGAGCAACGCCGTGTGAGCGATGAAGG…
492	1	0.0337942	2.73297	2.75252	2.73083	2.73767	1.52901	1.718	5.25	0.192033	1.49867	1.5761	4.5	0.249333	1.51798	1.6366	3	0.189467	1.49107	1.5994	4.5	0.252333	0.0362515	0.103199	0.222392	-0.393974	0.0184764	0.0543427	-0.584963	-0.396132	Bacteria	Firmicutes	Bacilli	Bacillales	Paenibacillaceae 1	Paenibacillus	NNNNNNNNNNNNNNNNNNTTAAGTTNATCTGNTCAGACGAACGCTGCGGCGTCCTATACATGCANTCGAGCGGACTGATGAGAAGCTTGCTCTCTGATAGTTAGCGGCGGACGGGTGAGTTACACGTAGGCAACCTGCCTGTAAGATCGGGATAACTACCGGAAACGGTAGCTAAGACCGGATAATCGGTTTCTTCGCATGAAGAGACTGTGAAACACGGAGCAATCTGTGGCTTACGGATGGGCCTGCGGCGCATTAGCTAGTTGGTGAGGTAACGGCTCACCAAGGCGACGATGCGTAGCCGACCTGAGAGGGTGAACGGCCACACTGGGACTGAGACACGGCCCAGACTCCTACGGGAGGCAGCAGTAGGGAATCTTCCGCAATGGACGCAAGTCT…
493	10	0.468097	1.78411	0.99776	1.73411	1.57654	1.18928	1.846	47.75	0.0844333	0.591608	1.5389	70	0.0668059	1.19229	1.8305	50	0.113767	0.865192	1.6348	46.75	0.1146	0.459001	0.175288	0.0305344	-0.440722	1.01102	0.250338	-0.485427	0.768031	Bacteria	Actinobacteria	Actinobacteria	Actinomycetales	Mycobacteriaceae	Mycobacterium	AATTACNNTANATGGCNANGTNNTANTTNNTTGTATNNNGANTCAACCTCCGGNCTGGNNTTNNAGTTTTANCTGNTTCAGACGACCNNGCNGNNNNTTACNCATGCANTCGAANGGGAAGGCCCTTCNGGGTACNCNCANTNNCGAACGGGTNAGTAACACGTGGGTGATTTGCCNTGCACTTTGGGATAAGCCTGGGAAACTGGGTCTCATACCGAATATGACCGCGCAATTCCTGGTGTGTGGTGGAAAGCTTATNCNGTGTGNATNGGNCCGNGGCCTATCAGCTTNTTGGTGGGGTAATGGCCTACCNAGGCGACGACGGGTAGCCGGCCTGAGAGGGTGACCGGCCACACTGGGACTGAGATACGGCCCAGACTCCTACGGGAGGCAGCAGTN…
494	9	0.73571	1.55725	1.05584	1.53172	1.03494	0.949675	1.6358	55	0.0877333	0.637858	1.4599	70	0.0682353	1.07324	1.7831	61.5	0.129967	0.62345	1.6063	70	0.0690471	0.60716	0.026255	-0.347923	0.345545	0.750667	0.288518	-0.186769	0.929552	Bacteria	Actinobacteria	Actinobacteria	Actinomycetales	Mycobacteriaceae	Mycobacterium	AGAAAAAGGNTNTACATATATCNATAATATTTNNNANCGGNCANAANANCNCTTGAGTTTNNCATGNNCANGACAACANNGGNGGAGTNTTAANACATCTAATGAACGGAAAGCCTTCANGGTANTCAAGTGCGAACGGGTGAGTAACACNTGGGTNTCTGNCCTGCNTTTGNGATANCCTGGGAAACTGGGTNTAATCCCGAAATATGACCGCGCACTNCCTGGTGTGTGGTNGAAAGCTTTCTNCGGTGTGGNATGGGCCCGCGGCCTATCAGCTTGTNNGTGGGGTAATGGCCTACCAAGGCGACGACGGGTAGCCGGCCTAAAAGGGTGACCGGNCACACTGGNANTGANATACGGCCCAGACTCCTNCGGGAGGCAGCAGTGGGGAATATTGCA…
495	9	0.734663	1.67973	1.24618	1.62623	1.1865	1.14952	1.6798	54.25	0.0562	0.730675	1.5252	70	0.0631	1.09031	1.7429	51.5	0.1272	0.749408	1.6441	65.75	0.0732333	0.617214	0.0309914	-0.277368	-0.38193	0.577434	0.192491	-0.442782	1.01139	Bacteria	Proteobacteria	Betaproteobacteria	Burkholderiales	Burkholderiaceae	Paucimonas	NNNNNNNNNANNNNAANNNNANTNNNNNNNNAANNNNNNNNNNNNNNNNTTGAGTTTGATCNGGTCAGGACGAACGCTGCGCGTGCTTAACACATCAAGTCGAACGGAAGGCCCTTCGGGGTACTCGAGTGGCGAACGGGTGAGTAACACGTGGGTGATCTGCCCTGCACTTTGGGATAAGCCTGGGAAACTGGGTCTAATACCGAATATGACCGCGCACTTCCTGGTGTGTGGTGGAAAGCTTTTGCGGTGTGGGATGGGCCCGCGGCCTATCAGCTTGTTGGTGGGGTAATGGCCTACCAAGGCGACGACGGGTAGCCGGCCTGAGAGGGTGACCGGCCACACTGGGACTGAGATACGGCCCAGACTCCTACGGGAGGCAGCAGTGGGGAATATTGC…
496	7	0.178615	2.53209	2.53402	2.53356	2.58788	1.7866	1.8995	26	0.144933	1.72101	1.9802	23	0.1344	1.79054	1.8737	24.5	0.1651	1.79373	1.9576	23.75	0.126933	-0.00574876	-0.0434663	0.130584	0.191318	0.057142	-0.0797562	0.0911479	0.296807	Bacteria	Firmicutes	Bacilli	Bacillales	Paenibacillaceae 1	Paenibacillus	NNNNNNNNNNNNNNTTTNATTTTTTCTNCTCAGGNNAACGTGGNGCGTGNTTATACTTNAAGTNGANGGATNTTCCTTCGGGAAGGTTAGCGGCGGACNGGTGAGTAACACGTAGGCAACCTGCCTGCAAGACCGGGATAACATTCGGAAACGAATGCTAATACCGGATACGCAGTTTCCTCGCATGGGGAGACTGGGAAAGACGGTGCAAGCTGTCACTTGCAGATGGGCCTGCGGTGCATTAGCTAGTTGGCGAGGTAACGGCTCACCAAGGCGACGATGCATAGCCGACCTGAGAGGGTGATCGGCCACACTGGGACTGAGACACGGCCCAGACTCCTACGGGAGGCAGCAGTAGGGAATCTTCCGCAATGGACGAAAGTCTGACGGAGCAACGCC…
498	6	0.128465	2.75279	2.79561	2.77336	2.80318	1.8205	1.8781	20	0.195067	1.86237	2.0464	20	0.0962	1.73244	1.8765	20	0.1386	1.62151	2.0199	20	0.1161	0.166998	-0.10501	0	0.748599	-0.104337	-0.125044	0	0.526818	Bacteria	Firmicutes	Bacilli	Bacillales	Bacillaceae 1	Bacillus	CAGACGACGCGGCGGCTNCCTAAACAGCAATCGNCGACAAAGGGAGCTTGCTCCNGATGTTAGCGGCGGACGGGTGAGTAACACGTGGGTAACCTGCCTGTAAGACTGGGATAACTCCGGGAAANCGGAGCTAATACCGGATAGTTNCCTTGAACCGCATGGTTCAAGGATGAAAGACGGTTTCGGCTGTCACTTACAGATGGACCCGCGGCGCATTAGCTAGTTGGTGAGGTAACGGCTCACCAAGGCGACGATGCGTAGCCGACCTGAGAGGGTGATCGGCCACACTGGGACTGAGACACGGCCCAGACTCCTACGGGAGGCAGCAGTAGGGAATCTTCCGCAATGGACGAAAGTCTGACGGAGCAACGCCGCGTGAGTGATGAAGGTTTTCGGATC…
499	7	0.329891	2.70255	2.67648	2.71432	2.72616	1.49553	1.5755	5.25	0.187767	1.22328	1.5431	4.5	0.2317	1.50367	1.5722	5.25	0.174067	1.51328	1.6631	4.5	0.236733	-0.0170221	-0.0780652	0.222392	-0.334322	0.297726	0.0269532	0.222392	-0.412618	Bacteria	Firmicutes	Bacilli	Bacillales	Paenibacillaceae 1	Paenibacillus	NNNNNNNNNNNNNNNNNNNNNNNNNNTTAAANTTTTNCTGCTCAGACNACGCTGCGGCGTGCNTATACATGCANTCGAGCGGACTGATGAGAGCNTGCTCTCTGATAGTTAGCGGCGGACNGGTGAGTAACACGTAGGCAACCTGCCTGTAAGATCGGGATAACTACCGGAAACGGTAGCTAAGACCGGATAANCGGTTTCTTCGCATGAAGAGACTGTGAAACACGGAGCAATCTGTGGCTTACGGATGGGCCTGCGGCGCATTAGCTAGTTGGTGAGGTAACGGCTCACCAAGGCGACGATGCGTAGCCGACCTGAGAGGGTGAACGGCCACACTGGGACTGAGACACGGCCCAGACTCCTACGGGAGGCAGCAGTAGGGAATCTTCCGCAATGGAC…
5	6	0.432377	2.54959	2.87447	2.52225	2.74362	0.926067	1.5322	2.5	0.169833	1.57829	1.8033	1.5	0.1547	0.909308	1.5312	2.5	0.145833	1.12422	1.5914	1	0.1151	-0.279739	-0.0546919	1.32193	0.561232	-0.795522	-0.235977	0.736966	-0.0851527	Bacteria	Firmicutes	Bacilli	Bacillales	Bacillaceae 1	Bacillus	NAANCTGNCGCGTGCCTATACTGCAAGTCGAGCGAATGGATTGAGAGCTTGCTCTCAAGNAAGTTAGCGGCGGACGGGTGAGTANCACGTGGGTAACCTGCCCATAAGACTGGGATAACTCCGGGAAACCGGGGCTAATACCGGATAACATTTTGAACCGCATGGTTCGAAATTGAAAGGCGGCTTCGGCTGTCACTTATGGATGGACCCGCGTCGCATTAGCTAGTTGGTGAGGTAACGGCTCACCAAGGCAACGATGCGTAGCCGACCTGAGAGGGTGATCGGCCACACTGGGACTGAGACACGGCCCAGACTCCTACGGGAGGCAGCAGTAGGGAATCTTCCGCAATGGACGAAAGTCTGACGGAGCAACGCCGCGTGAGTGATGAAGGCTTTCGG…
50	6	0.710515	2.12529	2.77363	2.22738	2.83305	0.744117	1.2644	4.5	0.185367	1.77206	2.0959	20	0.1777	0.831425	1.3261	4.5	0.188533	1.74341	2.1717	13	0.1904	-1.22831	-0.780372	-1.53051	-0.0386516	-1.09177	-0.66038	-2.152	0.0853759	Bacteria	Proteobacteria	Gammaproteobacteria	Pseudomonadales	Pseudomonadaceae	Pseudomonas	AGTCGAGCGGCAGCACGGGTACTTGTACCTGGTGGCGAGCGGCGGACGGGTGAGTAATGCCTAGGAATCTGCCTGGTAGTGGGGGATAACGTTCGGAAACGAACGCTAATACCGCATACGTCCTACGGGAGAAAGCAGGGGACCTTCGGGCCTTGCGCTATCAGATGAGCCTAGGTCGGATTAGCTAGTTGGTGAGGTAATGGCTCACCAAGGCGACGATCCGTAACTGGTCTGAGAGGATGATCAGTCACACTGGAACTGAGACACGGTCCAGACTCCTACGGGAGGCAGCAGTGGGGAATATTGGACAATGGGCGAAAGCCTGATCCAGCCATGCCGCGTGTGTGAAGAAGGTCTTCGGATTGTAAAGCACTTTAAGTTGGGAGGAAGGGCAGTTAC…
500	8	0.0815604	2.32619	2.30589	2.55947	2.22049	1.22827	1.586	25	0.314533	1.10732	1.7048	28	0.190567	1.48717	1.9192	18.25	0.2531	0.996033	1.6623	25.75	0.329367	0.302358	-0.067788	-0.0426443	-0.0664816	0.425496	0.170903	-0.61753	0.409412	Bacteria	Actinobacteria	Actinobacteria	Actinomycetales	Mycobacteriaceae	Mycobacterium	ATNTCTACTANAGNANANTANNTTNNAANAGNTANNNANTTNGNANNAACNCCCTGGNTCNTTATTAGAGNTNTNCNGNTCGGGNGAAAGCTGNCGCGTGCTTAAAATGCAAGTCGAACGGCAAAGGCCCTTCGGGGTACTCGAGTGGCGAACGGGTGAGTAACACGTGGGTGATCTGCCCTGCACTTTGGGATAAGCCTGGGAAACTGGGTCTAATACCGAATATGACCGCGCACTTCCTGGTGTGTGGTGGAAAGCTTTTGCGGTGTGGGATGGGCCCGCGGCCTATCAGCTTGTTGGTGGGGTAATGGCCTACCAAGGCGACGACGGGTAGCCGGCCTGAGAGGGTGACCGGCCACACTGGGACTGAGATACGGCCCAGACTCCTACGGGAGGCAG…
501	8	0.180119	2.00049	1.40768	2.11665	1.59723	1.36058	1.9754	44.75	0.0649133	0.8498	1.4497	48.5	0.0439667	1.42187	1.9121	44	0.1159	1.24625	2.3564	42.5	0.148533	0.126623	-0.25444	0.0744248	-1.1942	0.742591	0.399404	-0.140481	1.3984	NA	NA	NA	NA	NA	NA	NA
502	8	0.794884	2.12977	1.55405	2.34338	1.70478	1.46872	1.8557	44	0.0678733	0.870333	1.4627	51.25	0.0495294	1.62072	1.9701	44	0.1417	1.08128	1.6961	46.25	0.0885	0.441812	0.129742	-0.0719498	-0.382833	0.896999	0.429635	-0.220048	1.51648	Bacteria	Proteobacteria	Gammaproteobacteria	Xanthomonadales	Xanthomonadaceae	Fulvimonas	NNNNNANNNNAAAAANANCNGAANAAGNAAAATAAATATTTANACAANNANCNNACANATAGGTTTTTATTTGCTGCCGATGCCGCGCTGCAAGTCGAACGGAAAGGCCCTTCGGGGTACTCGAGTGGCGAACGGGTGAGTAACACGTGGGTGATCTGCCCTGCACTTTGGGATAAGCCTGGGAAACTGGGTCTAATACCGAATATGACCGCGCACTTCCTGGTGTGTGGTGGAAAGCTTTTGCGGTGTGGGATGGGCCCGCGGCCTATCAGCTTGTTGGTGGGGTAATGGCCTACCAAGGCGACGACGGGTAGCCGGCCTGAGAGGGTGACCGGCCACACTGGGACTGAGATACGGCCCAGACTCCTACGGGAGGCAGCAGTGGGGAATATTGCACAA…
503	9	0.458103	2.02706	1.52955	2.20074	1.47432	1.39223	1.9934	45.5	0.0972667	0.919367	1.6892	47	0.119433	1.42478	1.926	44.75	0.0629333	0.819325	1.5817	48.5	0.0657333	0.764893	0.333755	-0.0921182	0.56532	0.63203	0.189268	-0.0707731	-0.924309	Bacteria	Actinobacteria	Actinobacteria	Actinomycetales	Mycobacteriaceae	Hoyosella	NNNNNNNNNNNNANNNNNNNNNNTNNNNNNNNNNNNNNNNNNNNNNNTAAGTTGTCTGTCNATGACGCNGCGCANCNTACCATCAGTGACGCAGCCAGCANAGCATACTGTGGTGCGAGTGCGGACGGGTAGTAATGCATCGGACCTGCCCAGACGTGGGGATAACGTAGGGAAACTTACGCTAATACCGCATACGTCCTACGGGAGAAAGCGGGGGATCGAAAGACCTCGCGCGGTTGGATGGACCGATGTTCGATTAGCTAGTTGGTGAGGTAATGGCTCACCAAGGCGACGATCGATAGCTGGTCTGAGAGGATGATCAGCCACACTGGGACTGAGACACGGCCCAGACTCCTACGGGAGGCAGCAGTGGGGAATATTGGACAATGGGCGAAAGCC…
505	8	0.191611	1.50487	0.320597	1.76333	1.09278	0.887667	1.5286	47	0.144133	0.691675	2.0464	59.25	0.131867	1.14316	1.6339	52	0.0649	0.61035	1.3474	53.5	0.0652	0.540381	0.182033	-0.186878	1.14446	0.724859	-0.324768	-0.188304	-1.02279	Bacteria	Actinobacteria	Actinobacteria	Actinomycetales	Microbacteriaceae	Naasia	ACNNAANNCATNTANNNCANNANTNANGNNNGNNGGGANNANTAATTATATTNANGGGGCNATGAGTTGNCTGCNAAATTAACCTGGGGCTGCTAACCANCAATNNAACGNNACACACCATANCAATACTGTGGTGGCANTNGCGNANGNTTANTAATGCATCGGGACCGNCCAGACTNGGGGNNACGTAGGGAAACTTACGCTAATNCCGCATACGTCCTACGGGANGAAGCGGGGGATNGAAAGACCTCGCGCGGTTGGATGGACCGATGTTCGATTTAGCTAGTTGGTGAGGTAATGGCTCACCAAGGCGACGATCGATAGCTGGTCTGAGAGGATGATCAGCCACACTGGGACTGAGACACGGCCCAGACTCCTACGGGAGGCAGCAGTGGGGAA…
508	8	0.285031	2.95603	2.91882	2.99026	2.9673	2.01273	2.1499	15.75	0.199033	1.9938	2.1084	13	0.206	2.07355	2.2489	13	0.323167	2.00631	2.1509	13	0.247167	0.00460673	-0.000670896	0.27684	-0.312474	0.0565821	0.0930709	0	0.649634	Bacteria	Actinobacteria	Actinobacteria	Actinomycetales	Microbacteriaceae	Leifsonia	NNNNNNNNNNNNNNNNNNNNNNNNNNNNNNTNGNNNNTCNNNTNTTNNGTTTATCNGCTCAGACGACGCTGCGGCGTGCTTACACATNNANTCAACGATNANCCNGAGCTGTTTGGGAATTAGTGCGAACGGGTGAGTACACGTGAGTAACCTGCCCTTGACTCTGGGATACCTCCGGAANCGGNAGCTAATACCGGATATGACGTACGGAGGCATCTCCTGTACGTGGAAAGAATATCGGTCAAGGATGGACTCGCGGCCTATCAGGTAGTTGGTGAGGTAACGGCCCACCAAGCCTACGACGGGTAGCCGGCCTGAGAGGGTGACCGGCCACACTGGGACTGAGACACGGCCCAGACTCCTACGGGAGGCAGCAGTGGGGAATATTGCACAATGGGC…
509	8	0.351204	2.95097	2.91663	3.03811	2.94445	1.96406	2.1181	12.25	0.251833	1.98588	2.1577	13	0.206667	2.03078	2.2601	7.5	0.219467	1.93918	2.161	13	0.268267	0.0183886	-0.0289284	-0.0857299	-0.0911985	0.0322615	0.0668923	-0.793549	0.0866961	Bacteria	Actinobacteria	Actinobacteria	Actinomycetales	Microbacteriaceae	Leifsonia	NNNNNNNNANNNNNNNNNNNNNNNNNNNNNTAAGTTACCTGCCATTAATTTNTCTGCTCGTACACGCANNTGNNTGTNACCATCAATTCANCNATAACCGGAGCTNCTNTGGGAATAATGCNACGGGNGAGTANCACNTAGTNCTTGCNTTGACTCTNGATAACTCCGGNANCGNAGCTAATACCNAATATGACGTACGAAGGCATCTCCTGTACGTGAAAAGAATNTCNGTCANGGATNGACTCGCGGCCTATCAGGTAGTNNGTGAGGTAACGGCCCACCAATCNTACGACGGGTACCCGNCCTNAGAGGGTGACCGGCCACACTGNGTCTGANACACGGCCCNGANTCCTACNGNAGGCAGCAGTGGGGAATGTTGCACAATTGGCGCAAGCCTGA…
51	10	0.167661	2.8267	2.73485	2.72274	2.83712	1.68412	2.0083	20	0.1513	1.53191	1.9441	12.25	0.1721	1.65408	1.837	20	0.159433	1.71831	1.8769	20	0.1579	-0.0289969	0.097623	0	-0.0615992	0.110702	-0.0817508	0.707218	-0.110294	Bacteria	Proteobacteria	Gammaproteobacteria	Pseudomonadales	Pseudomonadaceae	Pseudomonas	CACATGCAAGTCGAGCGGTAGAGAGGTGCTTGCACCTCTTGAGAGCGGCGGACGGGTGAGTAATGCCTAGGAATCTGCCTGGTAGTGGGGGATAACGCTCGGAAACGGACGCTAATACCGCATACGTCCTACGGGAGAAAGCAGGGGACCTTCGGGCCTTGCGCTATCAGATGAGCCTAGGTCGGATTAGCTAGTTGGTGGGGTAATGGCTCACCAAGGCGACGATCCGTAACTGGTCTGAGAGGATGATCAGTCACACTGGAACTGAGACACGGTCCAGACTCCTACGGGAGGCAGCAGTGGGGAATATTGGACAATGGGCGAAAGCCTGATCCAGCCATGCCGCGTGTGTGAAGAAGGTCTTCGGATTGTAAAGCACTTTAAGTTGGGAGGAAGGGC…
510	2	0.310265	1.80042	1.8423	2.33037	1.87581	1.00715	1.3602	44	0.1095	1.22179	2.1305	45.5	0.1072	1.67552	2.1264	36.5	0.101467	1.24552	2.0519	46.25	0.107833	-0.306466	-0.593142	-0.0719498	0.0221277	0.455615	-0.00277904	-0.31797	-0.079299	NA	NA	NA	NA	NA	NA	NA
514	8	0.672626	1.92867	1.44602	2.13754	1.45965	1.29321	1.8328	45.5	0.110933	0.805875	1.4004	48.5	0.0383667	1.44441	1.9587	40.25	0.140033	0.89175	1.6339	49.25	0.0497	0.536243	0.16573	-0.114257	1.15838	0.841851	0.484057	-0.268996	1.86784	Bacteria	Actinobacteria	Actinobacteria	Actinomycetales	Mycobacteriaceae	Hoyosella	NTTNAANTNNAACAGNNANNNATNNNGNNCNGNNANTAAGTTTNCTGCTCAGATGACNCTGNGCANCCTACACATCAGTCGACGCAGCACAGCAGTAGCAATACTTGGTGCGAGTGGCGGACGGGTAGTAATGCATCGGGACCTGCCAGACGTGGGGGATAACGTAGGGAAACTTACGCTAATACCGCATACGTCCTACGGGAGAAAGCGGGGGATCGAAAGACCTCGCGCGGTTGGATGGACCGATGTTCGATTAGCTAGTTGGTGAGGTAATGGCTCACCAAGGCGACGATCGATAGCTGGTCTGAGAGGATGATCAGCCACACTGGGACTGAGACACGGCCCAGACTCCTACGGGAGGCAGCAGTGGGGAATATTGGACAATGGGCGAAAGCCTGA…
515	8	0.14091	1.7163	1.08797	1.83594	1.23852	1.04563	1.7968	47.75	0.0744	0.626017	1.3908	52.75	0.0393471	1.18817	2.021	44.75	0.0678667	0.867458	1.9027	43.75	0.155467	0.269511	-0.0826183	0.126218	-1.06323	0.924464	0.539154	-0.237283	0.786447	Bacteria	Proteobacteria	Gammaproteobacteria	Xanthomonadales	Xanthomonadaceae	Frateuria	NNNNNNNNNNNNNNNNNNNNNNNNNNNNNNNNNNNNNNNNNNNNTTAAGTTGTCTGGTCGATGACNTGCGGCNGCTACNCTCAATCGACGGCAGCCAGCAGTAGCAATACTNTGGTGCGAGNGCGGACGGTGAGTNATGCATCGGACCTGCCCAGACGTGGGGGATAACGTAGGGAAACTTACGCTAATACCGCATACGTCCTACGGGAGAAAGCGGGGGATCGAAAGACCTCGCGCGGTTGGATGGACCGATGTTCGATTAGCTAGTTGGTGAGGTAATGGCTCACCAAGGCGACGATCGATAGCTGGTCTGAGAGGATGATCAGCCACACTGGGACTGAGACACGGCCCAGACTCCTACGGGAGGCAGCAGTGGGGAATATTGGACAATGGGCGAAA…
516	5	0.00378451	1.94888	1.90209	1.82287	2.00029	1.20839	1.7247	36.6667	0.0820786	1.66092	1.7717	23	0.1574	1.03144	1.733	36.6667	0.192667	1.70997	1.8787	20	0.139467	-0.500883	-0.123389	0.874469	-0.764843	-0.687314	-0.0318627	0.672835	0.291671	NA	NA	NA	NA	NA	NA	NA
52	7	0.196509	2.51934	2.5854	2.57564	2.68072	1.21046	1.5204	13	0.165367	1.37742	1.5411	13	0.1573	1.36115	1.6229	9.5	0.161767	1.56078	1.8411	15.3333	0.191	-0.366712	-0.276117	-0.23816	-0.207904	-0.017139	0.0746136	-0.452512	0.0403957	Bacteria	Firmicutes	Bacilli	Bacillales	Paenibacillaceae 1	Paenibacillus	NNNNNNNNNNNNNNNNNTTANGTTTTTCTGCTCAGACGAACGCTGCGGCGTGCNTATACATGCANTCGAGCGACTGATGAGAAGCNTGCTCTCTGATAGTTAGCGGCNGACNGGTGAGTNACACGTAGGCAACCTGCCTGTAAGATCGGGATAACTACCGGAAACGGTAGCTAAGACCGGATAANCGGTTTCTTCGCATGAAGAGACTGTGAAACACGGAGCAATCTGTGGCTTACGGATGGGCCTGCGGCGCATTAGCTAGTTGGTGAGGTAACGGCTCACCAAGGCGACGATGCGTAGCCGACCTGAGAGGGTGAACGGCCACACTGGGACTGAGACACGGCCCAGACTCCTACGGGAGGCAGCAGTAGGGAATCTTCCGCAATGGACGCAAGTCTG…
520	6	0.381648	1.77704	2.20459	1.90899	2.19705	0.669567	0.9945	18	0.0914667	1.1281	1.3818	20	0.06825	0.804342	1.3984	18.75	0.163767	1.14367	1.6974	21.5	0.0735333	-0.772367	-0.771283	-0.25634	0.314848	-0.488015	0.0172283	-0.0931094	1.26274	Bacteria	Firmicutes	Bacilli	Bacillales	Bacillaceae 1	Bacillus	GNGGACTCNATGGNNGAAGTCTGACGGAGCAACGCCGCGTGAGCGATGAAGGCCTTCGGGTCGTAAAGCTCTGTTGTTAGGGAAGAATAAGTGCTAGTTGAATAAGCTGGCACCTTGACGGTACCTAACCAGAAAGCCACGGCTAACTACGTGCCAGCAGCCGCGGTAATACGTAGGTGGCAAGCGTTGTCCGGAATTATTGGGCGTAAAGCGCGCGCAGGCGGTTTCTTAAGTCTGATGTGAAAGCCCCCGGCTCAACCGGGGAGGGTCATTGGAAACTGGGAAACTTGAGTGCAGAAGAGGAAAGTGGAATTCCAAGTGTAGCGGTGAAATGCGTAGAGATTTGGAGGAACACCAGTGGCGAAGGCGACTTTCTGGTCTGTAACTGACGCTGAGGCG…
521	5	0.0487618	2.9734	2.97759	2.96911	2.99058	1.58743	2.0734	4.5	0.426933	1.68564	2.0618	4.5	0.4281	1.62156	2.0645	3.75	0.457767	1.73019	2.0973	4.5	0.418333	-0.124236	-0.0165348	0	0.0293578	-0.055917	0.00188802	-0.263034	0.0966646	Bacteria	Firmicutes	Bacilli	Bacillales	Bacillaceae 1	Bacillus	CNTTGTTTATTGCTTTNNAANANGNGNNAAGNNGNTANNNNANNNNNNNNTTANNGTTNTCTGGNCAGACAACGCTGCGGCGTCCTATCNNCAGTCGAGCGATCATAGAGCTTGTTCTNTGATTAGCGGCGGACGGGNGAGTAACACGTGGCCAACCTGCCTGTAAGACTGGGATAACTTCGGGAAACCGGAGCTAATACCGGATAATCCTTTTCTTCTCATGAGGAAAAGCTGAAAGTCGGTTTCGGCTGACACTTACAGATGGGCCCGCGGCGCATTAGCTAGTTGGTGAGGTAACGGCTCACCAAGGCGACGATGCGTAGCCGACCTGAGAGGGTGATCGGCCACACTGGGACTGAGACACGGCCCAGACTCCTACGGGAGGCAGCAGTAGGGAAT…
54	5	0.585879	2.58763	2.6312	2.42777	2.83124	1.14059	1.5015	2	0.2166	1.27257	1.9783	7.25	0.219633	0.973183	1.3295	2.5	0.201467	1.40017	1.9395	3.75	0.229133	-0.295816	-0.36928	-0.906891	-0.0811541	-0.386958	-0.573377	-1.53605	-0.124556	Bacteria	Firmicutes	Bacilli	Bacillales	Bacillaceae 1	Bacillus	NNNNTTTAAGTTTTTTCTGCTCAGACGAACGCTGCGGCGTGCTTATACATGCAATCGAGCGACAGAAGGAGCTTGCTCCCGGATTTAGCGGCGGACGGGTGAGTNACACGTGGGTAACCTGCCTGTAAGACTGGGATAACTCCGGGAAACCGGAGCTAATACCGGATAGTTCCTTGAACCGCATGGTTCAAGGATGAAAGACGGTTTCGGCTGTCACTTACAGATGGACCCGCGGCGCATTAGCTAGTTGGTGAGGTAACGGCTCACCAAGGCGACGATGCGTAGCCGACCTGAGAGGGTGATCGGCCACACTGGGACTGAGACACGGCCCAGACTCCTACGGGAGGCAGCAGTAGGGAATCTTCCGCAATGGACGAAAGTCTGACGGAGCAACGCCGC…
55	6	0.24096	2.67892	2.70582	2.67901	2.74626	1.46325	1.6195	9.5	0.148233	1.53968	1.6901	13	0.1298	1.48769	1.5705	6	0.154433	1.60599	1.7052	10.6667	0.1921	-0.134286	-0.0743925	-0.16711	-0.373988	-0.0495581	-0.105885	-1.11548	0.250694	Bacteria	Firmicutes	Bacilli	Bacillales	Paenibacillaceae 1	Paenibacillus	TTTCTGCTCAGACGACGCNGCGGCGTGCTTATACNGCANTCGAGCGGACTGATGAGAAGCNTGCTCTTCTGATAGTTAGCGGCGGACGGGTGAGTAACACGTAGGCAACCTGCCTGTAAGATCGGGATAACTACCGGAAACGGTAGCTAAGACCGGATAANCGGTTTCTTCGCATGAAGAGACTGTGAAACACGGAGCAATCTGTGGCTTACGGATGGGCCTGCGGCGCATTAGCTAGTTGGTGAGGTAACGGCTCACCAAGGCGACGATGCGTAGCCGACCTGAGAGGGTGAACGGCCACACTGGGACTGAGACACGGCCCAGACTCCTACGGGAGGCAGCAGTAGGGAATCTTCCGCAATGGACGCAAGTCTGACGGAGCAACGCCGCGTGAGTGAT…
56	7	0.201562	2.98489	2.9858	2.98795	3.02481	1.93792	2.1302	5.25	0.1763	1.92686	2.1416	20	0.0824214	1.95725	2.0544	9.5	0.1231	1.9826	2.192	6	0.190967	-0.0328809	-0.0412589	-0.192645	-0.115288	0.0225775	-0.0599719	-1.074	0.578739	Bacteria	Firmicutes	Bacilli	Bacillales	Bacillaceae 1	Falsibacillus	NNNNNNNNNNNTTNAGTTTNNCTGCTCAGATNACGCTGCGGCGTGCTTATACATGCANTCGAGCGACTGATAGAAGCTGCTCTATGACGTAGCGGCGGACGGGTGAGTAACACGTGGGCAACCTGCCTGTAAGACTGGATAACTTCGGGAAACCGAAGCTAATACCGGATAGGATCTTCTCCTTCATGGGAGATGATTGAAAGATGGTTTCGGCTATCACTTACAGATGGGCCCGCGGTGCATTAGCTAGTTGGTGAGGTAACGGCTCACCAAGGCAACGATGCATAGCCGACCTGAGAGGGTGATCGGCCACACTGGGACTGAGACACGGCCCAGACTCCTACGGGAGGCAGCAGTAGGGAATCTTCCGCAATGGACGCCGCACTGACGACCGCTCTG…
58	8	0.361942	2.02365	1.90469	2.03786	1.94371	0.748183	0.9026	3.75	0.131567	0.479958	1.0068	4.5	0.198067	0.775108	1.0517	4.5	0.125233	0.601458	1.6035	4.5	0.2112	0.314927	-0.829066	-0.263034	-0.682816	0.691489	0.0629461	0	-0.661367	Bacteria	Proteobacteria	Betaproteobacteria	Burkholderiales	Comamonadaceae	Variovorax	TTGGANTGGGCGAANCCTGATCNGCAATGCCGCGTGCAGGATGAAGGCCTTCGGGTTGTAAACTGCTTTTGTACGGAACGAAAAAGCTTCTCCTAATACGAGAGGCCCATGACGGTACCGTAAGAATAAGCACCGGCTAACTACGTGCCAGCAGCCGCGGTAATACGTAGGGTGCGAGCGTTAATCGGAATTACTGGGCGTAAAGCGTGCGCAGGCGGTTATGTAAGACAGATGTGAAATCCCCGGGCTCAACCTGGGAACTGCATTTGTGACTGCATGGCTAGAGTACGGTAGAGGGGGATGGAATTCCGCGTGTAGCAGTGAAATGCGTAGATATGCGGAGAACACCGATGGCGAAGGCAATCCCCTGGACCTGTACTGACGCTCATGCACGAAAGC…
59	6	0.0958141	2.4613	2.56411	2.49346	2.60088	1.72997	2.0926	26	0.143567	1.94586	2.0705	27.5	0.219067	1.72489	1.9346	23.75	0.154367	1.71954	2.1025	25.25	0.187067	0.00872017	-0.00680923	0.0422282	-0.381832	-0.173901	-0.0979439	-0.211504	-0.505009	Bacteria	Actinobacteria	Actinobacteria	Actinomycetales	Microbacteriaceae	Leifsonia	NNNNNNNNNNNNTNNNNNNNNNNNNNNNNNNNNNNNNNNNNNNNNNTTTNAGTTTNTCATGCTCAGACGACGCGGCGGCGTGCTAACACATGCANTCGAACGATGANCCGGAGCTTGCTCTGGGGAATTAGTGGCGAACGGGTGAGTAACACGTGAGTNACCTGCCCTTGACTCTGGGATAACCTCCGGAAACGGAAGCTAATACCGGATATGACGTACGGAGGCATCTCCTGTACGTGGAAAGAATTTCGGTCAAGGATGGACTCGCGGCCTATCAGGTAGTTGGTGAGGTAACGGCCCACCAAGCCTACGACGGGTAGCCGGCCTGAGAGGGTGACCGGCCACACTGGGACTGAGACACGGCCCAGACTCCTACGGGAGGCAGCAGTGGGGAATATT…
6	3	0.0447046	2.58718	2.5799	2.52329	2.50329	1.48795	1.9732	23.5	0.216533	1.15725	1.49	3.75	0.208367	1.49125	1.7622	19	0.227433	1.21776	2.1264	17.6667	0.226867	0.289101	-0.107876	0.411631	-0.0672555	0.365822	0.242065	2.34104	0.126319	Bacteria	Firmicutes	Bacilli	Bacillales	Bacillaceae 1	Bacillus	GNGGANTTTCCCATGGGNGAANTCTGACGGCAGCAACGCCGCGTGAGTGATGAAGGCTTTCGGGTCGTAAAACTCTGTTGTTAGGGAAGAACAAGTGCTAGTTGAATAAGCTGGCACCTTGACGGTNCCTAACCAGAAAGCCACGGCTAACTTACTGTTAGCAGCCGCGGTAATACGTAGGTGGCAAGCGTTATCCGGAATTATTGGGCGTAAAGCGCGCGCAGGTGGTTTCTTAAGTCTGATGTGAAAGCCCACGGCTCAACCGTGGAAGGTCATTGGAAACTGGGAGACTTGAGTGCACAAAAGGAAAGTGGAATTCCATGTGTAGCGGTGAAATGCGTAGAGATATGGAGGAACACCAGTGGCGAAGGCGACTTTCTGGTCTGTAACTGACACTGA…
60	6	0.709027	2.47022	2.74071	2.36046	2.79542	1.15914	1.7429	11.5	0.186367	1.63472	1.7267	20	0.1271	1.02435	1.3588	3	0.165933	1.82869	2.2018	20	0.125433	-0.657755	-0.337194	-0.798366	0.571223	-0.674339	-0.345684	-2.73697	0.38464	Bacteria	Firmicutes	Bacilli	Bacillales	Bacillaceae 1	Falsibacillus	NNNNNNNNNNNANNNNNNNNNNNNNNNNNNNNNNNNNNNNNNNNNNNNTTTGAGTTTATCTGCTCAGACNACGCTGCGGCGTGCTTACACATGCAAGTCGAACGATGAANCCGGAGCNTGCTTGGGGAATTAGTGGCGAACGGGTGAGTAACACGTGAGTAACCTGCCCTTGACTCTGGGATAACCTCCGGAAACGGAAGCTAATACCGGATATGACGTACGGAGGCATCTCCTGTACGTGGAAAGAATTTCGGTCAAGGATGGACTCGCGGCCTATCAGGTAGTTGGTGAGGTAACGGCCCACCAAGCCTACGACGGGTAGCCGGCCTGAGAGGGTGACCGGCCACACTGGGACTGAGACACGGCCCAGACTCCTACGGGAGGCAGCAGTGGGGAATA…
62	6	0.634637	2.38717	2.72001	2.12831	2.69694	0.956442	1.57	8	0.170167	1.57944	1.8498	16.5	0.154367	0.786883	1.4292	3	0.164267	1.696	2.0224	16.5	0.141967	-0.826387	-0.365304	-1.04439	0.261396	-1.00519	-0.372161	-2.45943	0.0896785	Bacteria	Actinobacteria	Actinobacteria	Actinomycetales	Micrococcaceae	Renibacterium	TNNNNNNNANTNTNTNNNNNNNNNNNNNNNNNNNNNTTAAGTTNNCANGTCAGACGACGCNGCGGCGNCCTATACNGCANTCGANCGACAGAAGGAGCTGNTCCGGATGTAGCGGCGGACGGTGAGTACACGTGGGTACCTGCCTGTAAGACTGGGATAACTCCGGAAACCGGAGCTAATACCGGATAGTTCCTTGAACCGCATGGTTCAAGGATGAAAGACGGTTTCGGCTGTCACTTACAGATGGACCCGCGGCGCATTAGCTAGTTGGTGAGGTAACGGCTCACCAAGGCGACGATGCGTAGCCGACCTGAGAGGGTGATCGGCCACACTGGGACTGAGACACGGCCCAGACTCCTACGGGAGGCAGCAGTAGGGAATCTTCCGCAATGGACGAAA…
63	7	0.231107	2.59653	2.58284	2.59509	2.68907	1.27532	1.4823	9.5	0.1662	1.36335	1.5914	13	0.171133	1.35032	1.4443	9.5	0.166233	1.54072	2.056	13	0.2014	-0.272746	-0.472003	-0.452512	-0.277143	-0.0138493	-0.139926	-0.452512	-0.0419111	Bacteria	Proteobacteria	Alphaproteobacteria	Rhizobiales	Brucellaceae	Mycoplana	NNNNNNNNNNNNNNNNNNNNNTTTAAGTTTTTCTGCTCAGACGACGCTGCGGCGTNCTATACATGCAATCGAGCGACTGAAGAGAAGCTGCTCTCTGATGNTAGCGGCGGACGGGTGAGTACACGTAGGCAACCTGCCTGTAAGATCGGGATAACTACCGGAAACGGTAGCTAAGACCGGATAANCGGTTTCTTCGCATGAAGAGACTGTGAAACACGGAGCAATCTGTGGCTTACGGATGGGCCTGCGGCGCATTAGCTAGTTGGTGAGGTAACGGCTCACCAAGGCGACGATGCGTAGCCGACCTGAGAGGGTGAACGGCCACACTGGGACTGAGACACGGCCCAGACTCCTACGGGAGGCAGCAGTAGGGAATCTTCCGCAATGGACGCAACCTGG…
64	9	0.142892	-0.557917	-0.758967	-0.656526	-0.763677	NA	NA	NA	NA	NA	NA	NA	NA	NA	NA	NA	NA	NA	NA	NA	NA	NA	NA	NA	NA	NA	NA	NA	NA	Bacteria	Firmicutes	Bacilli	Bacillales	Bacillaceae 1	Bacillus	NNNNNNNNNNTTAGGTTTTTTCTGTCAGATGACGCNGCGGCGTGCCTATACANCAGTCGAGCGACCGATTAGAGCTGCTCTTAGAAGTTAGCGGCGGACGGGTGAGTAACACGTAGGTAACCTGCCTATAAGACTGGGATAACTCCGGGAAACCGGGGCTAATACCGGATAACATTTTGCACCGCATGGTGCNAAATTGAAAGGCGGCTTCGGCTGTCACTTATAGATGGACCTGCGGCGCATTAGCTAGTTGGTGAGGTAACGGCTCACCAAGGCGACGATGCGTAGCCGACCTGAGAGGGTGATCGGCCACACTGGGACTGAGACACGGCCCAGACTCCTACGGGAGGCAGCAGTAGGGAATCTTCCGCAATGGACGAAAGTCTGACGGAGCAACGC…
65	5	0.0756343	2.98605	2.98079	2.97511	2.9959	1.87246	2.0324	3.75	0.104333	1.90031	2.1536	13	0.1315	1.79972	2.033	6	0.1068	1.86335	2.0425	6	0.156133	0.00703493	-0.00715171	-0.678072	-0.581578	-0.0784637	-0.0831401	-1.11548	-0.300151	NA	NA	NA	NA	NA	NA	NA
66	4	0.655943	2.7923	2.88767	2.88655	2.7333	1.56056	1.6934	2.5	0.141833	1.73547	1.8669	8	0.106167	1.72273	1.8494	3.25	0.0973333	1.3791	1.6005	2.5	0.1443	0.178335	0.0814001	0	-0.0248747	-0.0106243	-0.0135874	-1.29956	-0.125325	Bacteria	Firmicutes	Bacilli	Bacillales	Bacillaceae 1	Bacillus	AANTNNNNNNNNNNNNNNCCNNNTTNTTAANTTTTNNTGNTCAGACNACGCNGCGGCGTGCTATACANCAATCGAGCGACAGANGGAGCTGCTCCCNNATNTAGCGGCGGACGGGTGAGTACACGTGGGTNACCTGCCTGTAAGACTGGGATAACTCCGGGAAACCGGAGCTAATACCGGATAGTTCCTTGAACCGCATGGTTCAAGGATGAAAGACGGTTTCGGCTGTCACTTACAGATGGACCCGCGGCGCATTAGCTAGTTGGTGAGGTAACGGCTCACCAAGGCGACGATGCGTAGCCGACCTGAGAGGGTGATCGGCCACACTGGGACTGAGACACGGCCCAGACTCCTACGGGAGGCAGCAGTAGGGAATCTTCCGCAATGGACGAAAGTCTG…
67	6	0.830671	2.74468	2.89935	2.59474	2.86047	1.41732	1.6343	2	0.182967	1.52677	1.945	3.75	0.1237	1.00126	1.4909	1.5	0.0999	1.53995	1.8362	4.5	0.162067	-0.119713	-0.16805	-1.16993	0.174993	-0.608665	-0.383587	-1.32193	-0.308289	Bacteria	Firmicutes	Bacilli	Bacillales	Bacillaceae 1	Falsibacillus	NNNNNNNNNNNNNNNNNNNNTTATTTTTTTTNTTTCTNAGNAAACGGGNGGCTNTATANNANTTTTGNGGANNNAAAGAGCTGTTNCNGATTTNANGGGAANGGNGTTNACACGTNNCACCNCCCTTTAAGTCGNTAATCCNCGNAACCGNTAGTTAACCNGATATATCCGTTTACNCGCATGNCNAGACTGTAAAACACGGTCCAATCTNTCGCTNCACGGATGGCCCNTGCGGCGCATTAGTATANTTGGTGAGTNTANCGNTCTCACCAAGGCNCACGATGCTATAGCCACACCTGAGAGGTGTTAACGCCACACACTGGANATGTGAGCACACGGCCCGAGATCTCNTACGGAGAGNCACCATGTAGGNATTCTTCGCCAATGTGGACGAATTCT…
68	8	0.144338	2.99863	2.98913	3.01276	2.98898	1.89727	2.1092	4.5	0.179033	1.91137	2.0695	13	0.161467	1.9373	2.1243	9.5	0.170933	1.91888	2.0614	6	0.1643	-0.0163383	0.0330714	-0.415037	0.123896	0.0194428	0.0377053	-0.452512	0.0821974	Bacteria	Firmicutes	Bacilli	Bacillales	Bacillaceae 1	Bacillus	NNNNNNNNNNNNNNNNNNNNNTTANGTTTTTTCTGTCAGATNACGCTGCGGCTGCTATACNGCAGTCGAGCGAACGATTAGAGCTGTTTTAGAANTAGCGGCGGACNGGTGAGTNACACGTAGGTNACCTGCCTATAAGACTNGGATAACTCCGGNAACCGGGGCTAATACCGGATAACATTTTGCACCGCATGGTGCGAAATTGAAAGGCGGCTTCGGCTGTCACTTATAGATGGACCTGCGGCGCATTAGCTAGTTGGTGAGGTAACGGCTCACCAAGGCGACGATGCGTAGCCGACCTGAGAGGGTGATCGGCCACACTGGGACTGAGACACGGCCCAGACTCCTACGGGAGGCAGCAGTAGGGAATCTTCCGCAATGGACGAAAGTCTGACGGAG…
69	10	0.312351	2.85796	2.72007	2.79946	2.83655	1.79218	2.0797	12.25	0.156133	1.81022	2.0766	20	0.173333	1.90628	2.2187	16.5	0.209467	1.94396	2.0762	20	0.1756	-0.117279	0.00243001	-0.707218	-0.169514	0.0745935	0.0954913	-0.277534	0.273172	Bacteria	Firmicutes	Bacilli	Bacillales	Bacillaceae 1	Bacillus	NNNNNNNNTTTAAGTTTTNCTGTCAGACGACGCNGCGCGNCCTANCATGCANTCGACGACAGATGGGAGCTTGNTCCTGATGTAGCGGCGGACGGTGAGTACACGTGGTAACCTGCCTGTAAGACTGGGATAACTCCGGGAAACCGGGGCTAATACCGGATGGTTGTCTGAACCGCATGGTTCAGACATAAAAGGTGGCTTCGGCTACCACTTACAGATGGACCCGCGGCGCATTAGCTAGTTGGTGAGGTAACGGCTCACCAAGGCGACGATGCGTAGCCGACCTGAGAGGGTGATCGGCCACACTGGGACTGAGACACGGCCCAGACTCCTACGGGAGGCAGCAGTAGGGAATCTTCCGCAATGGACGAAAGTCTGACGGAGCAACGCCGCGTGAGT…
7	6	0.251858	2.53103	2.63762	2.51261	2.60803	1.5073	1.9692	20.5	0.190967	1.38767	2.0777	3.75	0.185433	1.46483	1.9436	23.5	0.187833	1.36659	2.1261	9.5	0.194667	0.141384	-0.1106	1.10962	-0.027685	0.0780673	-0.096256	2.6477	0.0185525	Bacteria	Actinobacteria	Actinobacteria	Actinomycetales	Microbacteriaceae	Okibacterium	GGGGAATTGCATGGGGCGAAGCCTGATCCGCAATGCCGCGTGTGTGATGACGGCCTTCGGGTTGTAAACCTCTTTTAGCAAGGAAGAAGCGAAAGTGACGGTACTTGCAGAAAAAGCGCCGGCTAACTACGTGCCAGCAGCCGCGGTAATACGTAGGGCGCAAGCGTTATCCGGAATTATTGGGCGTAAAGAGCTCGTAGGCGGTTTGTCGCGTCTGCTGTGAAATCCCGAGGCTCAACCTCGGGCCTGCAGTGGGTACGGGCAGACTAGAGTGCGGTAGGGGAGATTGGAATTCCTGGTGTAGCGGTGGAATGCGCAGATATCAGGAGGAACACCGATGGCGAAGGCAGATCTCTGGGCCGTAACTGACGCTGAGGAGCGAAAGGGTGGGGAGCAAAC…
70	8	0.0175048	2.69662	2.67118	2.74078	2.65208	1.41093	1.8157	12.25	0.195767	1.46401	1.7029	11.5	0.2334	1.5759	1.8036	11.5	0.2142	1.53192	2.0399	11.5	0.215667	-0.118688	-0.167973	0.0911479	-0.139668	0.106252	0.0828857	0	-0.123846	Bacteria	Firmicutes	Bacilli	Bacillales	Paenibacillaceae 1	Paenibacillus	TTTTCTNGTCAGANAACGCGGNGGCGNNCTATACTNCAATCGAGCGACTNNAGAGAAGCTTGCTTCTCTGATATTAGCGGCGGACGGNTGANTACACGTAGGCAACCTGCCTGTAAGATCGGGATAACTACCGGAAACGGTAGCTAAGACCGGATAANCGGTTTCTTCGCATGAAGAGACTGTGAAACACGGAGCAATCTGTGGCTTACGGATGGGCCTGCGGCGCATTAGCTAGTTGGTGAGGTAACGGCTCACCAAGGCGACGATGCGTAGCCGACCTGAGAGGGTGAACGGCCACACTGGGACTGAGACACGGCCCAGACTCCTACGGGAGGCAGCAGTAGGGAATCTTCCGCAATGGACGCAAGTCTGACGGAGCAACGCCGCGTGAGTGATGAA…
72	2	0.326589	2.43145	2.5603	2.53817	2.47121	1.25587	1.681	20	0.0914	1.44103	1.7949	20	0.0933333	1.39932	1.6853	20	0.1344	1.10272	1.7427	20	0.121033	0.187614	-0.0520045	0	-0.405138	-0.0423643	-0.090898	0	0.526069	Bacteria	Proteobacteria	Alphaproteobacteria	Rhizobiales	Rhizobiaceae	Rhizobium	TCAGAACGAACGCTGGCGGCAGGCTTAACACATGCAAGTCGAGCGCCCCGCAAGGGGAGCGGCAGACGGGTGAGTAACGCGTGGGAACGTACCCTTTTCTACGGAATAACCCAGGGAAACTTGGACTAATACCGTATGTGCCCTTCGGGGGAAAGATTTATCGGAAAAGGATCGGCCCGCGTTGGATTAGCTAGTTGGTGGGGTAAAGGCCTACCAAGGCGACGATCCATAGCTGGTCTGAGAGGATGATCAGCCACATTGGGACTGAGACACGGCCCAAACTCCTACGGGAGGCAGCAGTGGGGAATATTGGACAATGGGCGCAAGCCTGATCCAGCCATGCCGCGTGAGTGATGAAGGCCCTAGGGTTGTAAAGCTCTTTCACCGGTGAAGATAATG…
74	9	0.367851	2.71923	2.62508	2.68906	2.6569	1.26506	1.7439	6	0.216333	1.14456	1.5541	6	0.165467	1.24575	1.7254	6	0.2056	1.26925	1.6607	6	0.228567	-0.00477235	0.0705258	0	-0.079359	0.122224	0.150852	0	0.3133	Bacteria	Actinobacteria	Actinobacteria	Actinomycetales	Micrococcaceae	Renibacterium	NNNNNNNNNNNNNNNNNTTTANGTTTTTTCTGCTCAGACGAACGCTGCGGCGTGCTTATACANCAATCGAGCGGATNATGGAGCTGCTCCCGTTAGTTAGCGGCGGACGGGTGAGTTACACGTGGGCAACCTACCTGTAAGACTGGGATAACTTCGGGAAACCGGAGCTAATACCGGATGACATAAAGGAACTCCTGTTCCTTTATTGAAAGATGGCCTCGGCTATCACTTACAGATGGGCCCGCGGCGCATTAGCTAGTTGGTGAGGTAACGGCTCACCAAGGCGACGATGCGTAGCCGACCTGAGAGGGTGATCGGCCACACTGGGACTGAGACACGGCCCAGACTCCTACGGGAGGCAGCAGTAGGGAATCTTCCGCAATGGACGAAAGTCTGACG…
75	10	0.0836862	2.28567	2.20722	2.26431	2.30716	1.85131	2.1054	44	0.114653	1.77103	2.0759	38	0.173467	1.87031	1.9786	44	0.113373	1.99368	2.0565	44	0.120193	-0.106885	0.0339033	0	-0.0680786	0.0786848	-0.069257	0.211504	-0.613577	Bacteria	Actinobacteria	Actinobacteria	Actinomycetales	Micrococcaceae	Renibacterium	NNNNNNNNNNNNNNNNNNNNNNNNNNNNNNNNNNNNNNNNNTTAAGTTTNNCTGCTCAGACGACGCTGCGGCGTGCTTACACATNCAGTCGAACGATGAACCGGAGCTTGCTCTGGGAATTAGTGGCGAACGGGTGAGTAACACGTGAGTAACCTGCCCTTGACTCTGGGATAACCTCCGGAAACGGAAGCTAATACCGGATATGACGTACGGAGGCATCTCCTGTACGTGGAAAGAATTTCGGTCAAGGATGGACTCGCGGCCTATCAGGTAGTTGGTGAGGTAACGGCCCACCAAGCCTACGACGGGTAGCCGGCCTGAGAGGGTGACCGGCCACACTGGGACTGAGACACGGCCCAGACTCCTACGGGAGGCAGCAGTGGGGAATATTGCACAATG…
76	4	0.177557	2.66381	2.69908	2.67719	2.57617	1.81911	2.1564	21.5	0.1465	1.76947	1.8835	21.5	0.175833	1.80805	2.0829	21.5	0.144267	1.57966	1.706	23	0.1695	0.203621	0.338007	-0.0972972	-0.210385	0.03112	0.145178	0	-0.285471	Bacteria	Proteobacteria	Alphaproteobacteria	Rhizobiales	Bradyrhizobiaceae	Bosea	CGGGGATTGGCAATGGGCGCAGCCTGATCCGCCTGCCGCGTGAGTGATGAAGGCCTTAGGGTTGTAAAGCTCTTTTGTCCGGGAAGATAATGACTGTACCGGAAGAATAAGCCCCGGCTAACTTCGTGCCAGCAGCCGCGGTAATACGAAGGGGGCTAGCGTTGCTCGGAATCACTGGGCGTAAAGGGCGCGTAGGCGGACTCTTAAGTCGGGGGTGAAAGCCCAGGGCTCAACCCTGGAATTGCCTTCGATACTGGGAGTCTTGAGTTCGGAAGAGGTTGGTGGAACTGCGAGTGTAGAGGTGAAATTCGTAGATATTCGCAAGAACACCAGTGGCGAAGGCGGCCAACTGGTCCGATACTGACGCTGAGGCGCGAAAGCGTGGGGAGCAAACAGGAT…
77	1	0.643457	2.63303	3.00532	2.86926	2.99291	1.33836	1.7811	6	0.189767	1.96568	2.1753	13	0.186333	1.83748	2.0973	16.5	0.183667	2.0351	2.2469	9.5	0.194633	-0.604635	-0.335167	-0.662965	-0.0365322	-0.0972936	-0.0526811	0.343954	-0.020796	Bacteria	Actinobacteria	Actinobacteria	Actinomycetales	Microbacteriaceae	Microbacterium	NNNNNNNNNNNNNNNNTTANAGTTTTTTTCTGCTCAGGATGAACGCTGGCGGCGTGTGCTAAAATGCAAGTCGAACGGTGAAGCAGAGCTTGCTCTGTGGATCAGTGGCGAACGGGTGAGTAACACGTGAGCAACCTGCCCCTGACTCTGGGATAAGCGCTGGAAACGGCGTCTAATACTGGATATGAGCTGCGACCGCATGGTCAGCAGTTGGAAAGATTTTTCGGTCTGGGATGGGCTCACGGCCTATCAGCTTGTTGGTGAGGTAATGGCTCACCAAGGCGTCGACGGGTAGCCGGCCTGAGAGGGTGACCGGCCACACTGGGACTGAGACACGGCCCAGACTCCTACGGGAGGCAGCAGTGGGGAATATTGCACAATGGGCGAAAGCCTGATGCA…
78	3	0.114162	2.76493	2.72759	2.68264	2.65665	1.4758	1.8954	9.5	0.189267	1.45738	1.6645	6	0.174667	1.43569	1.8182	6	0.190467	1.4033	2.1012	9.5	0.181667	0.0726738	-0.148711	0	0.0591266	-0.0216345	0.127422	0	0.124934	Bacteria	Bacteroidetes	Flavobacteriia	Flavobacteriales	Flavobacteriaceae	Flavobacterium	ATTGGTANTGGGCGCAGCCTGAACNGCCTGCCGCGTGCAGGATGACGGTCCTATGGATTGTAAACTGCTTTTGTACGGGAAGAAACCCTCCTACGTGTAGGAGCTTGACGGTACCGTAAGAATAAGGATCGGCTAACTCCGTGCCAGCAGCCGCGGTAATACGGAGGATCCAAGCGTTATCCGGAATCATTGGGTTTAAAGGGTCTGTAGGCGGTCTTGTAAGTCAGTGGTGAAAGCCCATCGCTCAACGGTGGAACGGCCATTGATACTGCTGGACTTGAATTATTGGGAAGCAACTAGAATATGTAGTGTAGCGGTGAAATGCTTAGAGATTACATGGAATACCAATTGCGAAGGCAGGTTGCTACCAATGGATTGACGCTGATGGACGAAAGCGTG…
79	10	0.423973	2.17662	2.10028	2.08504	2.14605	1.50572	1.6957	44	0.136433	1.4709	1.7338	44	0.1138	1.36216	1.6581	44	0.1205	1.54769	1.7386	44	0.127033	-0.0396678	-0.0360451	0	0.102989	-0.110805	-0.0644065	0	0.0825326	Bacteria	Proteobacteria	Gammaproteobacteria	Xanthomonadales	Xanthomonadaceae	Dyella	NNNNNNNNNNNNNNNNNNNNNNNNNNNNNNNNNNNNNNNNTTNATTTTTNCTGCTCAGATNAACGCNGCGGCNGCCTACACNGCAATNGAACGGCANNCAGCAGTAGCCATACTGTGGTGGCNATGGCGGACGGTGAGTAATGCATCGGGACCTGCCCAGACGTGGGGGATAACGTAGGGAAACTTACGCTAATACCGCATACGTCCTACGGGAGAAAGCGGGGGATCGAAAGACCTCGCGCGGTTGGATGGACCGATGTTCGATTAGCTAGTTGGTGAGGTAATGGCTCACCAAGGCGACGATCGATAGCTGGTCTGAGAGGATGATCAGCCACACTGGGACTGAGACACGGCCCAGACTCCTACGGGAGGCAGCAGTGGGGAATATTGGACAATGGG…
81	7	0.312186	2.60253	2.60907	2.62149	2.70136	1.29865	1.4889	6	0.165	1.40989	1.6029	9.5	0.1831	1.42669	1.723	6	0.172433	1.58479	1.9647	20	0.1765	-0.287281	-0.400062	-1.73697	-0.0972022	0.0170893	0.104238	-0.662965	-0.0865931	Bacteria	Firmicutes	Bacilli	Bacillales	Paenibacillaceae 1	Paenibacillus	NNNNNNNNNNNNNNNNNNNNNNNTTTANNTTTTNCTGCTCAGACGACGCGGCGGCGTGCCTATACATGCAATCGAGCGGACTGATGAGAAGCTGCTCTCTGATGTTAGCGGCGGACGGGTGAGTACACGTAGGCAACCTGCCTGTAAGATCGGGATAACTACCGGAAACGGTAGCTAAGACCGGATAANCGGTTTCTTCGCATGAAGAGACTGTGAAACACGGAGCAATCTGTGGCTTACGGATGGGCCTGCGGCGCATTAGCTAGTTGGTGAGGTAACGGCTCACCAAGGCGACGATGCGTAGCCGACCTGAGAGGGTGAACGGCCACACTGGGACTGAGACACGGCCCAGACTCCTACGGGAGGCAGCAGTAGGGAATCTTCCGCAATGGACGCCAG…
82	4	0.188381	2.07245	2.14304	2.09901	2.00346	1.57216	1.9573	44	0.10866	1.78608	2.1268	44	0.170233	1.67404	1.9382	44	0.0964267	1.6959	2.0798	45.5	0.264867	-0.109305	-0.0875799	-0.048363	-1.28545	-0.0934572	-0.133967	0	-0.820009	Bacteria	Actinobacteria	Actinobacteria	Actinomycetales	Microbacteriaceae	Leifsonia	NNNNNNNNNNNNNNNNNNNNNNNNNNNNNNNNNNNNNTTTAAGTTTTTNCTGCTCAGACGAACGCNGCGGCGTGCTTACACANCAAGTCGAACGATNACCCGGAGCTTGCTCTGGGGAATTAGTGGCGAACGGGTGAGTAACACGTGAGTAACCTGCCCTTGACTCTGGGATAACCTCCGGAAACGGAAGCTAATACCGGATATGACGTACGGAGGCATCTCCTGTACGTGGAAAGAATTTCGGTCAAGGATGGACTCGCGGCCTATCAGGTAGTTGGTGAGGTAACGGCCCACCAAGCCTACGACGGGTAGCCGGCCTGAGAGGGTGACCGGCCACACTGGGACTGAGACACGGCCCAGACTCCTACGGGAGGCAGCAGTGGGGAATATTGCACAATG…
83	7	0.151708	2.5657	2.5827	2.58647	2.63781	1.20202	1.4891	9.5	0.158367	1.38008	1.6756	6	0.169167	1.35129	1.5263	6	0.149067	1.44344	1.7421	9.5	0.176933	-0.264046	-0.226387	0	-0.159937	-0.0304163	-0.134639	0	-0.182488	Bacteria	Proteobacteria	Betaproteobacteria	Burkholderiales	Burkholderiales_incertae_sedis	Xylophilus	NNNNNNNNTTTAAGTTTTTTCTGCTCAGGACNACGCTGGCGGCGTGCCTATACNGCAATCGAGCGGACTGATGAGAAGCNTGCTCTTCTGATGNTAGCGGCGGACGGGTGAGTAACACGTAGGCAACCTGCCTGTAAGATCGGGATAACTACCGGAAACGGTAGCTAAGACCGGATAANCGGTTTCTTCGCATGAAGAGACTGTGAAACACGGAGCAATCTGTGGCTTACGGATGGGCCTGCGGCGCATTAGCTAGTTGGTGAGGTAACGGCTCACCAAGGCGACGATGCGTAGCCGACCTGAGAGGGTGAACGGCCACACTGGGACTGAGACACGGCCCAGACTCCTACGGGAGGCAGCAGTAGGGAATCTTCCGCAATGGACGCAAGTCTGACGGAG…
85	1	0.168261	2.61347	2.67742	2.6408	2.65898	1.28462	1.5038	13	0.151133	1.49562	1.7601	13	0.142167	1.41938	1.5409	9.5	0.157433	1.40704	1.6315	13	0.160933	-0.131327	-0.117586	0	-0.0906413	-0.0754927	-0.191884	-0.452512	0.147158	Bacteria	Firmicutes	Bacilli	Bacillales	Paenibacillaceae 1	Paenibacillus	CTGCTCAGACGAACGCTGCGGCGTGCCTATACAGCAAGTCGAGCGGACTGATGAGAAGCTTGCTCTTCTGATAGTTAGCGGCGGACGGGTGAGTAACACGTAGGCAACTCTGCCTGTAAGATCGGGATAACTACCGGAAACGGTAGCTAAGACCGGATAACCGGTTTCTTCGCATGAAGAGACTGTGAAACACGGAGCAATCTGTGGCTTACGGATGGGCCTGCGGCGCATTAGCTAGTTGGTGAGGTAACGGCTCACCAAGGCGACGATGCGTAGCCGACCTGAGAGGGTGAACGGCCACACTGGGACTGAGACACGGCCCAGACTCCTACGGGAGGCAGCAGTAGGGAATCTTCCGCAATGGACGCAAGTCTGACGGAGCAACGCCGCGTGAGTGAT…
86	7	0.107536	2.65864	2.67322	2.67949	2.72412	1.35122	1.5244	9.5	0.155333	1.51257	1.7731	13	0.158667	1.50035	1.5507	9.5	0.1652	1.56023	1.7208	10.6667	0.175967	-0.207503	-0.174838	-0.16711	-0.179935	-0.0116996	-0.193354	-0.452512	0.0582146	Bacteria	Proteobacteria	Alphaproteobacteria	Rhizobiales	Rhizobiaceae	Ciceribacter	TGGTCAGACGAACGCTGGCGGCGTGCNTATACATGCNAGTCGAGCGGACTGATGAGAAGCNTGCTTCTCTGATAGTTAGCGGCGGACGGGTGAGTAACACGTAGGCAACCTGCCTGTAAGATCGGGATAACTACCGGAAACGGTAGCTAAGACCGGATAANCGGTTTCTTCGCATGAAGAGACTGTGAAACACGGAGCAATCTGTGGCTTACGGATGGGCCTGCGGCGCATTAGCTAGTTGGTGAGGTAACGGCTCACCAAGGCGACGATGCGTAGCCGACCTGAGAGGGTGAACGGCCACACTGGGACTGAGACACGGCCCAGACTCCTACGGGAGGCAGCAGTAGGGAATCTTCCGCAATGGACGCAAGTCTGACGGAGCAACGCCGCGTGAGTGAT…
87	7	0.212459	2.61382	2.59903	2.662	2.69797	1.29383	1.5092	13	0.157167	1.39403	1.8037	9.5	0.145567	1.47679	1.6038	9.5	0.155567	1.53875	1.8853	9.5	0.2	-0.250107	-0.32101	0.452512	-0.347705	0.0832099	-0.169465	0	0.0958529	Bacteria	Firmicutes	Bacilli	Bacillales	Paenibacillaceae 1	Paenibacillus	NNNTTTTTNNTGCTCAGACGACGCNGCGGCGTGCNTATACATGCAATCGAGCGGACTGAGAGAAGCNTGCTCTCTGATGTTAGCGGCNGACGGGTGAGTNACACGTAGGCAACCTGCCTGTAAGATCGGGATAACTACCGGAAACGGTAGCTAAGACCGGATAANCGGTTTCTTCGCATGAAGAGACTGTGAAACACGGAGCAATCTGTGGCTTACGGATGGGCCTGCGGCGCATTAGCTAGTTGGTGAGGTAACGGCTCACCAAGGCGACGATGCGTAGCCGACCTGAGAGGGTGAACGGCCACACTGGGACTGAGACACGGCCCAGACTCCTACGGGAGGCAGCAGTAGGGAATCTTCCGCAATGGACGCAAGCCTGATGCAGCAACGCCGCGTGAG…
88	9	0.674198	1.79953	1.30153	1.88365	0.256772	1.26072	2.0153	44.75	0.145467	0.750467	1.2729	48.5	0.0549	1.2378	1.7779	50.5	0.0994	0.381608	1.418	63.5	0.0845333	1.72408	0.507137	-0.504869	0.783096	0.721918	0.482055	0.0582986	0.85644	Bacteria	Actinobacteria	Actinobacteria	Actinomycetales	Nocardiaceae	Millisia	ANTNTTTNTTGCNTTNTTTAAAANCCACCCCCCNTTNTTGTAGNGTTNNCNGGCTCAGACTACCCGTCCGCGTGCTTAAATGCAGTTCGAACGGAAAGGCCCTTCGGGGTACTCGAGTGGCGAACGGGTGAGTAACACGTGGGTGATCTGCCCTGCACTTTGGGATAAGCCTGGGAAACTGGGTCTAATACCGAATATGACCGCGCACTTCCTGGTGTGTGGTGGAAAGCTTTTGCGGTGTGGGATGGGCCCGCGGCCTATCAGCTTGTTGGTGGGGTAATGGCCTACCAAGGCGACGACGGGTAGCCGGCCTGAGAGGGTGACCGGCCACACTGGGACTGAGATACGGCCCAGACTCCTACGGGAGGCAGCAGTGGGGAATATTGCACAATGGGCGCA…
89	7	0.104766	2.84774	2.8336	2.8804	2.89321	1.71364	2.0781	13	0.231533	1.64453	1.9248	20	0.1829	1.8974	2.0777	20	0.197933	1.75013	1.9711	20	0.174867	-0.0303994	0.0762641	-0.621488	0.404965	0.206346	0.110279	0	0.11396	Bacteria	Firmicutes	Bacilli	Bacillales	Bacillaceae 1	Bacillus	NNNNNNNNTNNNNNNNNNNNNNNNNNNNNNNNNNNNNNNNNNNTTTTNATTTTTCTGGTCAGATNACGCTGCGGNNGCCTATACNTCAATCGAGGANCGATAGAGCTGTCTAGAANTAGCGGCGACGGTGAGTAACACGTAGGTACCTGCCTATAAGACTGGATAACTNCGGGAAACCGGGGCTAATACCGGATAACATTTTGCACCGCATGGTGCAAAATTGAAAGGCGGCTTCGGCTGTCACTTATAGATGGACCTGCGGCGCATTAGCTAGTTGGTGAGGTAACGGCTCACCAAGGCGACGATGCGTAGCCGACCTGAGAGGGTGATCGGCCACACTGGGACTGAGACACGGCCCAGACTCCTACGGGAGGCAGCAGTAGGGAATCTTCCGCAATG…
9	8	0.0826084	3.04672	3.03274	3.08312	3.07141	2.14329	2.3701	13	0.2711	2.22758	2.4497	20	0.206033	2.27987	2.426	20	0.223667	2.22829	2.382	16.5	0.252467	-0.0561099	-0.00722548	-0.343954	0.102732	0.0334701	-0.0140255	0	0.118473	Bacteria	Actinobacteria	Actinobacteria	Actinomycetales	Micrococcaceae	Renibacterium	NAAATNCAANNAAANNATAAGNANNNNNNNNATTTANNNGGTCAGNATAACNNGNNGCGTANTTANCNCNGCAAGTCGAAGATTTNCGTGCNTTGCNNNGGGNTTAGTNACNNACGGNTAGTAACGNNGTAAGTATCNTGCCTNAANTANTGGATTAGGCCTGGAANACNGNTTCTAANACNGGTTATGACTCNTCNTCGCATGTTGAGGATGAAAAAGCTTTATTGTNGTTNTGGATGNACTCACGGCCTNTCNGCTAGTTTCGTAAATAATGGCTCACCAAGGCGANGACNGGTAGNCGGCCTAAAANGATNACCGGCCACACTGGGATNTGAGACACGGNCCAGACTCTTACGGNAGGCAGCANTGGNGAATATTGCTCAATGGGCGCAAGCCGAG…
91	10	0.10477	1.62986	-0.672854	1.42907	1.50998	1.32271	2.0012	44.6667	0.108433	1.64113	1.729	44	0.0886067	1.73147	1.9529	44	0.110127	1.74272	1.8653	44	0.103927	-0.39784	0.101458	0.0216951	0.0612424	0.0773022	0.17568	0	0.313677	Bacteria	Firmicutes	Bacilli	Bacillales	Paenibacillaceae 1	Ammoniibacillus	NNNNNNNNNNNNNNNNNNNNNNNNNNNNNNNNNNNNNNNNNNNNNNNNTTANAGTTTGTCATGCTCAGAGCGACGCTGGCGGCAGGCNTACACATGCAGTCGAACGAACTCTTCGGAGTTAGTGGCGGACGGGTGAGTAACACGTGGGAACGTGCCTTTAGGTTCGGAATAACTCAGGGAAACTTGTGCTAATACCGAATGTGCCCTTCGGGGGAAAGATTTATCGCCTTTAGAGCGGCCCGCGTCTGATTAGCTAGTTGGTGAGGTAAAGGCTCACCAAGGCGACGATCAGTAGCTGGTCTGAGAGGATGATCAGCCACATTGGGACTGAGACACGGCCCAAACTCCTACGGGAGGCAGCAGTGGGGAATCTTGCGCAATGGGCGAAAGCCTGACGCA…
92	5	0.153024	2.96928	2.98918	2.88371	2.97142	1.76652	2.2049	2.75	0.202	1.91049	1.9779	4.5	0.221367	1.71258	2.0065	4.5	0.226233	1.90255	2.0864	5.25	0.232067	-0.107027	0.0796975	-0.932886	-0.200184	-0.15777	0.0207117	0	0.0313735	Bacteria	Proteobacteria	Gammaproteobacteria	Xanthomonadales	Xanthomonadaceae	Stenotrophomonas	ANCNGGCGTNGGNCCTAAACATGCAAGTTCGAACGGCAGCACAGTAGGTAGCCTTGCTCCTTGGGTGGCGAGTGGCGGACGGGTGAGGAATACATCGGAATCTACTTTTTCGTGGGGGATAACGTAGGGAAACTTACGCTAATACCGCATACGACCTACGGGTGAAAGCAGGGGACCTTCGGACCTTGCGCGATTGAATGAGCCGATGTCGGATTAGCTAGTTGGCGGGGTAAAGGCCCACCAAGGCGACGATCCGTAGCTGGTCTGAGAGGATGATCAGCCACACTGGAACTGAGACACGGTCCAGACTCCTACGGGAGGCAGCAGTGGGGAATATTGGACAATGGGCGCAAGCCTGATCCAGCCATACCGCGTGGGTGAAGAAGGCCTTCGGGTTGT…
93	9	0.0616303	2.6062	2.48483	2.54729	2.29708	1.22133	1.9921	13	0.186633	1.12594	1.7714	16.5	0.171533	1.16949	1.7478	13	0.1467	1.03031	1.8808	12.25	0.2191	0.245381	0.0829436	0.0857299	-0.231383	0.0547495	-0.0193499	-0.343954	-0.22562	Bacteria	Proteobacteria	Gammaproteobacteria	Pseudomonadales	Pseudomonadaceae	Pseudomonas	GNNTGGAATGGGNCGAAGCCTGNTCCGCCTGCCGCGTGTGTGAAGAAGGTCTTCGGATTGTAAAGCACTTTAAGTTGGGAGGAAGGGCAGTAAGTTAATACCTTGCTGTTTTGACGTTACCGACAGAATAAGCACCGGCTAACTCTGTGCCAGCAGCCGCGGTAATACAGAGGGTGCAAGCGTTAATCGGAATTACTGGGCGTAAAGCGCGCGTAGGTGGTTCGTTAAGTTGGATGTGAAAGCCCCGGGCTCAACCTGGGAACTGCATTCAAAACTGGCGAGCTAGAGTATGGTAGAGGGTGGTGGAATTTCCTGTGTAGCGGTGAAATGCGTAGATATAGGAAGGAACACCAGTGGCGAAGGCGACCACCTGGACTGATACTGACACTGAGGTGCGAA…
94	10	0.189728	3.10909	3.05297	3.0873	3.09784	2.28162	2.4919	20	0.216967	2.23079	2.3883	20	0.254067	2.36477	2.5328	20	0.2054	2.35536	2.4302	20	0.2747	-0.0458901	0.0361711	0	-0.340383	0.0841471	0.0847491	0	-0.306771	Bacteria	Actinobacteria	Actinobacteria	Actinomycetales	Micrococcaceae	Arthrobacter	NTTNGGAATTGCAATGGGCGCCAGCCCTGAGCAGCGACGCCGCGTGAGGGATGACGGCCTTCGGGTTGTAAACCTCTTTCAGTAGGGAAGAAGCGAAAGTGACGGTACCTGCAGAAGAAGCGCCGGCTAACTACGTGCCAGCAGCCGCGGTAATACGTAGGGCGCAAGCGTTATCCGGAATTATTGGGCGTAAAGAGCTCGTAGGCGGTTTGTCGCGTCTGCCGTGAAAGTCCGGGGCTCAACTCCGGATCTGCGGTGGGTACGGGCAGACTAGAGTGATGTAGGGGAGACTGGAATTCCTGGTGTAGCGGTGAAATGCGCAGATATCAGGAGGAACACCGATGGCGAAGGCAGGTCTCTGGGCATTAACTGACGCTGAGGAGCGAAAGCATGGGGAGC…
95	3	0.191406	2.01037	2.00185	1.56462	1.8011	0.853675	1.8157	21.5	0.0819214	0.753192	1.0698	20	0.123267	0.4528	0.7473	16.5	0.087	0.750458	1.8268	26.75	0.0681	0.185915	-0.00879284	-0.315202	0.266586	-0.734143	-0.517582	-0.277534	-0.502695	Bacteria	Firmicutes	Bacilli	Bacillales	Bacillaceae 1	Bacillus	TCAGGATGAACGCTGGCGGCGTGCNTAATACATGCAAGTCGAGCGAATGGATTAAGAGCTTGCTCTTATGAAGTTAGCGGCGGACGGGTGAGTAACACGTGGGTAACCTGCCCATAAGACTGGGATAACTCCGGGAAACCGGGGCTAATACCGGATAACATTTTGCACCGCATGGTGCGAAATTCAAAGGCGGCTTCGGCTGTCACTTATGGATGGACCCGCGTCGCATTAGCTAGTTGGTGAGGTAACGGCTCACCAAGGCAACGATGCGTAGCCGACCTGAGAGGGTGATCGGCCACACTGGGACTGAGACACGGCCCAGACTCCTACGGGAGGCAGCAGTAGGGAATCTTCCGCAATGGACGAAAGTCTGACGGAGCAACGCCGCGTGAGTGATGA…
96	6	0.209406	2.63237	2.65999	2.64371	2.69561	1.31327	1.4939	9.5	0.1476	1.51182	1.7832	13	0.1432	1.44574	1.5503	9.5	0.1547	1.49995	1.6573	13	0.172267	-0.191755	-0.149751	-0.452512	-0.222951	-0.0644734	-0.201921	-0.452512	0.111442	Bacteria	Actinobacteria	Actinobacteria	Actinomycetales	Microbacteriaceae	Okibacterium	NNNNNNNNNNNNNNNNNNNNNNNNNNNNNNNNNNNNNNNTTGANTTTTCTGTCAGACNACGCNGCGCGNCCTATACATCANTCGAGCGACTGANAGAGCTGCTCTCTNNAGTAGCGCNGACGGTGAGTACACGTAGGCAACCTGCCTGNAGATCGGGATAACTACNGAAACGGTAGCTAAGACCGGATAACCGGTTTCTTCGCATGAAGAGACTGTGAAACACGGAGCAATCTGTGGCTTACGGATGGGCCTGCGGCGCATTAGCTAGTTGGTGAGGTAACGGCTCACCAAGGCGACGATGCGTAGCCGACCTGAGAGGGTGAACGGCCACACTGGGACTGAGACACGGCCCAGACTCCTACGGGAGGCAGCAGTAGGGAATCTTCCGCAATGGACGCA…
97	6	0.602942	2.90913	2.9632	2.90056	2.99748	1.794	2.1578	15.25	0.1604	1.88735	2.0384	13	0.233267	1.78625	1.9872	20	0.188	1.98337	2.2939	9.5	0.256233	-0.144772	-0.0882413	0.68281	-0.675784	-0.079428	-0.0367001	0.621488	-0.311248	Bacteria	Firmicutes	Bacilli	Bacillales	Bacillaceae 1	Bacillus	NNNNNNNNNNNNNNNNNNNNNNNNNNNNNNNNNNNNNNNNNNNNTTANNTTTTCTGTCAGATACGCNGCGCTCCTATNCTCAGTCGACGACTGATAGAGCTGCTCTNGACNTAGCGGCGGACGGTGAGTACACGTGGCAACTGCCTGTAAGACTGGATAATTCGGGAACCGAAGCTAATACCGGATAGGATCTTCTCCTTCATGGAGATGATTGAAAGATGGTTTCGGCTATCACTTACAGATGGGCCCGCGGTGCATTAGCTAGTTGGTGAGGTAACGGCTCACCAAGGCAACGATGCATAGCCGACCTGAGAGGGTGATCGGCCACACTGGGACTGAGACACGGCCCAGACTCCTACGGGAGGCAGCAGTAGGGAATCTTCCGCAATGGACGAAAGT…
98	6	0.123324	2.00561	2.13527	1.97595	2.1424	1.50483	1.8943	44	0.08394	1.81597	2.1207	44.75	0.133967	1.47063	2.0029	38	0.11915	1.84054	2.1952	45.5	0.2467	-0.290535	-0.212688	-0.048363	-1.55533	-0.304315	-0.0824502	-0.235888	-0.169095	Bacteria	Actinobacteria	Actinobacteria	Actinomycetales	Microbacteriaceae	Leifsonia	NNNNNNNNNNNNNNNNNNNNNNNNNNNNNNNNNNNNNNNNNNNNTTNAGTTTGTCTGTCAGACNACGCTGCGGCGTGCTTACACATGCANTCGAACGATNANCCGGAGCTTGTCTGGGNAATAGTGGCGAACGGGTGAGTTACACGTGAGTAACCTGCCCTTGACTCTGGGATACCTCCGGAAACGGAAGCTAATACCGGATATGACGTACGGAGGCATCTCCTGTACGTGGAAAGAATTTCGGTCAAGGATGGACTCGCGGCCTATCAGGTAGTTGGTGAGGTAACGGCCCACCAAGCCTACGACGGGTAGCCGGCCTGAGAGGGTGACCGGCCACACTGGGACTGAGACACGGCCCAGACTCCTACGGGAGGCAGCAGTGGGGAATATTGCACAATG…
99	6	0.244055	2.52803	2.56557	2.52079	2.62691	1.224	1.4812	13	0.1516	1.39037	1.5576	16.5	0.143567	1.31587	1.451	13	0.1498	1.43072	1.6047	13	0.187633	-0.225134	-0.115537	0	-0.307646	-0.0794516	-0.102277	-0.343954	0.0613168	Bacteria	Firmicutes	Bacilli	Bacillales	Paenibacillaceae 1	Paenibacillus	NNNNNNNNNNNNNNNNNNNNNNTTNNAGTTTTNCTGGTCAGACNACGCNGCGGCGTGCTATACATCAAGTCGAGCGACTGATAGAAGCTGCTCTCTGATGTTAGCGGCGGACGGGNAGTAACACGTAGGCAACCTGCCTGTAAGATCGGGATAACTACCGGAAACGGTAGCTAAGACCGGATAANCGGTTTCTTCGCATGAAGAGACTGTGAAACACGGAGCAATCTGTGGCTTACGGATGGGCCTGCGGCGCATTAGCTAGTTGGTGAGGTAACGGCTCACCAAGGCGACGATGCGTAGCCGACCTGAGAGGGTGAACGGCCACACTGGGACTGAGACACGGCCCAGACTCCTACGGGAGGCAGCAGTAGGGAATCTTCCGCAATGGACGCAAGTCTG…
CL10	1	0.2604	2.35278	2.79009	2.52693	2.55909	1.1696	1.8721	20	0.08265	1.97079	2.1761	20.75	0.134467	1.31592	1.9642	20	0.0937643	1.48019	1.7775	20	0.0900333	-0.339769	0.0748079	0	-0.123444	-0.582707	-0.147803	-0.0531113	-0.520138	Bacteria	Actinobacteria	Actinobacteria	Actinomycetales	Microbacteriaceae	Microbacterium	NAATTNNNNNTANNNTNNNNNANTNCNNNNCTTAGNGTTTATCATGNTCAGNNTAACNCNGNCGGCGTGCTTACACNTCAANTCNAACGTTAAAGAGAGCTTGCTCTCTGGTCAGTGGCGAACGGTGANTAACACGTGAGCAATCTGCCCCTGACTCTGGGATAAGCGCTGGAAACGGCGTCTNATACCGGATACGAGCTGCGAAGGCATCTTCAGCAGCTGGAAAGAATTTCGGTCAGGGATGAGCTCGCGGCCTATCAGCTAGTTGGTGAGGTAATGGCTCACCAAGGCGTCGACGGGTAGCCGGCCTGAGAGGGTGACCGGCCACACTGGGACTGAGACACGGCCCAGACTCCTACGGGAGGCAGCAGTGGGGAATATTGCACAATGGGCGCAAGC…
CL100	4	0.456259	2.59394	2.66918	2.69004	2.53948	1.16558	1.4509	3.75	0.2482	1.42214	1.5144	5.25	0.179467	1.40716	1.7144	4.5	0.181633	1.21587	1.514	6	0.185967	-0.0609329	-0.0614171	-0.678072	0.416459	-0.0152805	0.178957	-0.222392	0.0173131	Bacteria	Firmicutes	Bacilli	Bacillales	Planococcaceae	Psychrobacillus	NNNNNNNNNNNNNNNNNNNNNNNNNNNNNNNNNNNNNNNNNNNNNNNNTTAGGTTTTTNCTGCTCAGGATGAACGCGGCGGCGTGCTTACACATGCAATCGAACGATGANCCGAAGCTTGCTTGGGGATTAGTGGCGAACGGGTGAGTAACACGTGAGCAACCTGCCCCTCACTCTGGGATAAGCGCTGGAAACGGCGTCTAATACTGGATACGAGACGCGACCGCATGGTCAGTGTCTGGAAAGATTTTTTGGTGGGGGATGGGCTCGCGGCCTATCAGCTTGTTGGTGAGGTAATGGCTCACCAAGGCGTCGACGGGTAGCCGGCCTGAGAGGGTGACCGGCCACACTGGGACTGAGACACGGCCCAGACTCCTACGGGAGGCAGCAGTGGGGAATA…
CL101	5	0.0569737	0.588786	0.331603	-0.0593255	0.696242	0.788683	0.9961	48.5	0.191067	0.3715	0.505	44	0.0367	0.600567	1.078	47	0.2126	0.537944	1.4887	41	0.1082	0.551989	-0.579691	0.242361	0.820376	0.692962	1.094	0.0951572	2.53429	NA	NA	NA	NA	NA	NA	NA
CL102	8	0.0688827	0.0994833	-0.0650186	0.19569	0.0124225	0.432633	0.7548	61.5	0.0383	0.25595	0.305	45.5	0.0258	0.48775	1.2182	57	0.0501176	0.2837	0.4542	51.5	0.0194667	0.608779	0.732767	0.256014	0.976339	0.93028	1.99787	0.325095	0.957948	NA	NA	NA	NA	NA	NA	NA
CL103	10	0.13224	0.171808	-0.167059	0.0989852	0.158413	0.459733	0.7901	61.5	0.116167	0.2189	0.3905	58.5	0.0149	0.496933	1.1595	48.5	0.140367	0.728833	2.1531	57.6667	0.2615	-0.664792	-1.44631	0.0928488	-1.17061	1.18278	1.57011	-0.270452	3.23582	Bacteria	Proteobacteria	Gammaproteobacteria	Pseudomonadales	Moraxellaceae	Acinetobacter	NNNNNNNNNNNNNNNNNNNNNNNNNNNNNNNNNNNNNNNNNNNTTTNGGTTTTTCTGCTCAGATAACNNGGCGCGTGNTTACACTNCNAGTCAACGATTTCCCCAGCTGNTGGGGGATTAGTGGCGAACGGGTGAGTAACACGTGAGTAACCTGCCCTTAACTCTGGGATAAGCCTGGGAAACTGGGTCTAATACCGGATATGACTCCTCATCGCATGGTGGGGGGTGGAAAGCTTTTGTGGTTTTGGATGGACTCGCGGCCTATCAGCTTGTTGGTGAGGTAATGGCTCACCAAGGCGACGACGGGTAGCCGGCCTGAGAGGGTGACCGGCCACACTGGGACTGAGACACGGCCCAGACTCCTACGGGAGGCAGCAGTGGGGAATATTGCACAATGGG…
CL104	9	0.0721942	0.461404	0.0940822	0.485785	0.0798735	0.63495	1.1755	70	0.104267	0.391483	0.5788	47	0.0399333	0.75455	1.1841	61.5	0.223567	0.356617	0.549	48.5	0.0253	0.832269	1.0984	0.52937	2.04307	0.946666	1.03265	0.387926	2.48504	Bacteria	Actinobacteria	Actinobacteria	Actinomycetales	Microbacteriaceae	Microbacterium	NNNNNNNNNNNNNNNNNNNNNNNNNNNNNNNNNNNNNNNNNNNNNNNTTAGGTTTTACTGCTCAGATGACGCTGCGGCGTGCTTACACATCAATCGAACGATNACCCGNAGCNTGCTTGGGGGATTAGTGGCGAACGGGTGAGTAACACGTGAGCAACCTGCCCCTCACTCTTGGATAAGCGCTGGAAACGGCGTCTAATACTGGATACGAGACGCGACCGCATGGTCAGTGTCTGGAAAGATTTTTTGGTGGGGGATGGGCTCGCGGCCTATCAGCTTGTTGGTGAGGTAATGGCTCACCAAGGCGTCGACGGGTAGCCGGCCTGAGAGGGTGACCGGCCACACTGGGACTGAGACACGGCCCAGACTCCTACGGGAGGCAGCAGTGGGGAATATTGC…
CL105	9	0.0659737	0.509345	0.244474	0.583025	0.14423	0.700983	1.2798	61.5	0.1521	0.3908	0.5237	45.5	0.0391333	0.8039	1.4079	53	0.235333	0.29565	0.41	45.5	0.0504667	1.24549	1.64222	0.43472	1.59162	1.04059	1.42673	0.220126	2.58824	Bacteria	Actinobacteria	Actinobacteria	Actinomycetales	Microbacteriaceae	Microbacterium	NNNNNNNNNNNNNNNNNNNNNNNNNNNNNNNNNNNNNNNNNNNNTTAGGTTTTTNNTGCTCAGATNACGCTGCGGCGTGNTACACATGCAGTCGAACGATGAACCCGAAGCTTGCTTGGGGANTAGTGGCGAACGGGTGAGTAACACGTGAGCAACCTGCCCCTCACTCTGGGATAAGCGCTNGAAACGGCGTCTAATACTGGATACGAGACGCGACCGCATGGTCAGTGTCTGGAAAGATTTTTTGGTGGGGGATGGGCTCGCGGCCTATCAGCTTGTTGGTGAGGTAATGGCTCACCAAGGCGTCGACGGGTAGCCGGCCTGAGAGGGTGACCGGCCACACTGGGACTGAGACACGGCCCAGACTCCTACGGGAGGCAGCAGTGGGGAATATTGCAC…
CL107	9	0.13834	0.527034	0.150358	0.674627	-0.0118702	0.715583	1.2148	61.5	0.1587	0.36235	0.5136	45.5	0.0728	0.972483	1.634	53	0.383467	0.283617	0.3817	50	0.0289667	1.33518	1.67021	0.298658	2.45384	1.42429	1.66969	0.220126	2.39709	Bacteria	Firmicutes	Bacilli	Lactobacillales	Aerococcaceae	Aerococcus	NNNNNNNNNNNNNNNNNNNNNNNNANNNNNNNNNNNNNNNNNNNNNTTANGNTTTTTGCTGCTCAGGATGAACGCTGGCGGCGTGCTAATACTGCAAGTCGAGCGAACAGATGAAGTGCTTGCACTTCTGACGTTAGCGGCGAACGGGTGAGTAACACGTAAGGAATCTACCTATAAGCGGGGGATAACATTCGGAAACGGGTGCTAATACCGCATAATATCTTCTTCCGCATGGAAGAAGATTGAAAGACGGCTCTGCTGTCACTTATAGATGACCTTGCGGTGCATTAGTTAGTTGGTGGGGTAACGGCCTACCAAGACGATGATGCATAGCCGACCTGAGAGGGTGATCGGCCACATTGGGACTGAGACACGGCCCAAACTCCTACGGGAGGCAGC…
CL108	8	0.197141	0.37215	-0.0549843	0.738622	0.0872322	0.592933	1.0623	53	0.1371	0.2676	0.3537	48.5	0.0325	1.26397	2.1632	53	0.2533	0.217089	0.4001	52.6667	0.0158667	1.44958	1.40876	0.00910221	3.11116	2.23981	2.61257	0.128008	2.96234	NA	NA	NA	NA	NA	NA	NA
CL109	8	0.243368	0.627461	-0.083436	0.931928	-0.0558299	0.486244	1.0016	36.3333	0.168233	0.229983	0.2987	44	0.0223	1.4846	1.9897	38	0.342133	0.269517	0.4422	48.5	0.0194	0.851307	1.17954	-0.416691	3.11634	2.69047	2.73578	-0.211504	3.93944	NA	NA	NA	NA	NA	NA	NA
CL112	9	0.203905	0.51632	0.0577027	0.722075	-0.0677437	0.68545	1.1	61.5	0.1391	0.295983	0.3813	48.5	0.0526667	0.994983	1.5321	48.5	0.250533	0.229867	0.412	57	0.0148667	1.57625	1.41679	0.109624	3.22597	1.74916	2.00651	0	2.25004	NA	NA	NA	NA	NA	NA	NA
CL113	9	0.240564	0.85567	-0.118164	0.919047	-0.0371309	1.05418	1.4962	48.5	0.214667	0.22725	0.4441	57	0.0168235	0.95215	1.3807	50	0.1037	0.226167	0.2795	44	0.0066	2.22067	2.42038	0.140481	5.02349	2.06691	1.63644	-0.189034	2.62386	Bacteria	Firmicutes	Bacilli	Bacillales	Paenibacillaceae 1	Paenibacillus	NNNNNNNTNNNNNNNNNNNNNNNNNNNNNNNNNNNNNNNNNNNNNTTTNAGGTTTTTTNCTGCTCAGGATAACGCGGCGGCGTGTGTCCTATCATCAATCGACGATTTCCATGGAGTGCTTGCACTCCTGAAGGTTAGCGGCGGACGGGTGAGTAACACGTAGGCAACCTGCCCTCAAGACTGGGATAACTACCGGAAACGGTAGCTAATACCGGATAATTTATTTTGCAGCATTGTGAGATAATGAAAGGCGGAGCAATCTGTCACTTGAGGATGGGCCTGCGGCGCATTAGCTTGTTGGTGAGGTAATGGCTCACCAAGGCGACGACGGGTAGCCGACCTGAGAGGGTGAACGGCCACACTGGGACTGAGACACGGCCCAGACTCCTACGGGAGGCA…
CL114	6	0.903748	2.85722	3.04279	2.90615	3.03942	1.7474	2.219	20	0.110671	2.10864	2.3928	20	0.1375	1.84626	2.2678	20	0.111536	2.07974	2.3721	20	0.136433	-0.251194	-0.0962552	0	-0.301913	-0.19171	-0.0774064	0	-0.301926	Bacteria	Actinobacteria	Actinobacteria	Actinomycetales	Microbacteriaceae	Leifsonia	TTTATCCTGGTTCAGGNNAAAGNTGGCNGCNTNCTTNACACNTGCNGTNTAACGATGAANCCGGAGCTTNCTCTNGGGGTTTATTGGCAACGGGTTAATTAACACGTGAGTAACCTGGCCCTTGACTTTGGGATAACCTCCGGAAACGGAAAGCTAATACCGGATACGACGTACGGAGGCATCTCCTTACGTNGAAAGAACTTCGGTCAAGGATGGACTCGCGGCCTATCAGGTAGTTGGTGAGGTAACGGCCCACCAAGCCTACGACGGGTAGCCGGCCTGAGAGGGTGACCGGCCACACTGGGACTGAGACACGGCCCAGACTCCTACGGGAGGCAGCAGTGGGGAATATTGCACAATGGGCGCAAGCCTGATGCAGCAACGCCGCGTGAGGGATGA…
CL115	2	0.254116	2.73248	2.74139	2.88582	2.73031	1.305	1.6049	4.5	0.298433	1.32281	1.7504	4.5	0.273067	1.44303	1.6783	2.75	0.1844	1.37442	1.7038	4.5	0.2755	-0.0747696	-0.0862726	0	0.115356	0.125501	-0.060684	-0.710493	-0.566415	Bacteria	Firmicutes	Bacilli	Bacillales	Bacillaceae 1	Bacillus	NNNNNNNNNNNNNNNNNNNNNNTTAGGTTTTTNCTGCTCAGATGACGCGGCGGCGTGCCTATACTGCAAGTACGAGCGAATGGATTAAGAGCTTGCTCTTATGAAGTTAGCGGCGGACGGGTGAGTAACACGTGGGTAACCTGCCCATAAGACTGGGATAACTCCGGGAAACCGGGGCTAATACCGGATAACATTTTGAACCGCATGGTTCGAAATTGAAAGGCGGCTTCGGCTGTCACTTATGGATGGACCCGCGTCGCATTAGCTAGTTGGTGAGGTAACGGCTCACCAAGGCAACGATGCGTAGCCGACCTGAGAGGGTGATCGGCCACACTGGGACTGAGACACGGCCCAGACTCCTACGGGAGGCAGCAGTAGGGAATCTTCCGCAATGGACGA…
CL116	1	0.0483778	2.4851	2.57238	2.50509	2.48724	1.60932	1.9529	26	0.1146	1.76842	2.0053	24.5	0.1096	1.68102	2.0484	25.25	0.119967	1.72314	1.9543	26	0.1252	-0.0985856	-0.00103387	0	-0.127628	-0.0731242	0.0306794	0.0435016	0.130386	Bacteria	Proteobacteria	Alphaproteobacteria	Rhizobiales	Methylobacteriaceae	Methylobacterium	NNNNNNNNNNNNNNNNNNNNNNNTNNNTTTTTTCTNGTCAAAANAANCNGGGNCNGGNTTANACATNNAANTNAGNNGCCNTCANGGTCAGCGGCGACGGNTGAGTAACGCGTNGGAACGTNCTTTTGGTCTGGAATAACNCTGGGAAACTAGGGCTAATACCGTATANGCCCTTTNGGGGAAAGNTTTATTGCCANAAGATCGGCCCGCGTCNGATTAGCTAGTTGGTGGGGTAACGGCNNACCAAGGCGACGATCNGTAGCTGGTCTGAGAGGATGATCAGCCACACTGGGACTGAGACACGGCCCAGANTCTTACNGGAGGCAGCAGTNGGGAATATTGGACAATGGGCGCAAGCCTGATCCAGCCATGCCGCGTGAGTGATGAAGGCCTTAGGGT…
CL117	2	0.00182104	0.799172	0.870812	0.872422	0.869073	0.757317	0.9938	47	0.0302333	0.773967	0.9769	44	0.0292333	0.873883	1.4036	50	0.0401588	0.753733	0.963	45.5	0.0341	0.00684248	0.0454197	0.0467942	-0.173632	0.175169	0.522849	0.184425	0.458103	Bacteria	Firmicutes	Bacilli	Bacillales	Paenibacillaceae 1	Paenibacillus	NNNNNNNNNNNNNNNNNNNNNNNNNNNNNNNNNNNNNNNNNNNNNNNTTAGGNTTNATCTGGTCAGACGACGCGGCGGCGTGCTTATACATGCAAGTCGAGCGGATCTGTCTTCGGGGATAGGTAGCGGCGGACGGGTGAGTNACACGTAGGCAACCTGCCTGTAAGATCGGGATAACTACCGGAAACGGTAGCTAAGACCGGATAGCTGGTTTCTTCGCATGGAGAGATCATGAAACATGGGGCAACCTATGACTTACAGATGGGCCTGCGGCGCATTAGCTAGTTGGCGGGGTAACGGCCCACCAAGGCGACGATGCGTAGCCGACCTGAGAGGGTGATCGGCCACACTGGGACTGAGACACGGCCCAGACTCCTACGGGAGGCAGCAGTAGGGAAT…
CL119	8	0.467255	3.11839	3.13534	3.19279	3.1101	2.20144	2.2842	3.75	0.3253	2.29536	2.3717	3.75	0.328367	2.24691	2.3464	2.75	0.250733	2.2306	2.3167	3.75	0.338767	-0.0189832	-0.0203823	0	-0.0585211	-0.0307781	-0.0154726	-0.447459	-0.389154	Bacteria	Actinobacteria	Actinobacteria	Actinomycetales	Microbacteriaceae	Microbacterium	GGGGANTGANATGGGCGGNAAGCCTGATGCAGCAACGCCGCGTGAGGGATGACGGCCTTCGGGTTGTAAACCTCTTTTAGCAGGGAAGAAGCGAAAGTGACGGTACCTGCAGAAAAAGCACCGGCTAACTACGTGCCAGCAGCCGCGGTAATACGTAGGGTGCAAGCGTTATCCGGAATTATTGGGCGTAAAGAGCTCGTAGGCGGTTTGTCGCGTCTGCTGTGAAATCCCGAGGCTCAACCTCGGGCCTGCAGTGGGTACGGGCAGACTAGAGTGCGGTAGGGGAGATTGGAATTCCTGGTGTAGCGGTGGAATGCGCAGATATCAGGAGGAACACCGATGGCGAAGGCAGATCTCTGGGCCGTAACTGACGCTGAGGAGCGAAAGGGTGGGGAGCAA…
CL120	2	0.529659	3.11641	3.1447	3.18616	3.12583	2.09762	2.2791	3	0.317267	2.28713	2.3579	3.75	0.317867	2.19025	2.3213	2.75	0.2686	2.2281	2.306	3.75	0.3423	-0.0870629	-0.0169283	-0.321928	-0.109565	-0.0624397	-0.0225695	-0.447459	-0.242962	Bacteria	Actinobacteria	Actinobacteria	Actinomycetales	Microbacteriaceae	Microbacterium	NNNNNNNNNNNNNNNNNNNNNNNNNNNNNNNNNNNNNTTTAGTTTTTNCTNTCTCAGNAAAACGNGGNGCGTTTTAACACATNAATTAAACTGTAAANNAAGCTTCTNTNTGGATCAGTGGCGAACGGGTGAGTNACACGTGAGCAATCTGCCCCTNACTCTTGGATAAGCGCTGGAAACGGCGTCTAATACNGGATACGAGCTGCGAAGGCATNTTCAGCANCTGGAAAGATTTTNGGTCAGGGATGAGCTCGCGGCCTATCAGCTAGTTGGTGAGGTAATGGCTCACCAAGGCGTCGACGGGTAGCCGGCCTGAGAGGGTGACCGGCCACACTGGGACTGAGACACGGCCCAGACTCCTACGGGAGGCAGCAGTGGGGAATATTGCACAATGGGCGC…
CL121	1	0.575576	3.1173	3.16692	3.14829	3.13592	2.18195	2.3678	4.5	0.350667	2.35362	2.4378	5.25	0.3263	2.25917	2.3997	11.5	0.364433	2.26574	2.3611	4.5	0.418433	-0.0543653	0.00408808	0	-0.254897	-0.0590887	-0.0227257	1.13124	0.159456	Bacteria	Actinobacteria	Actinobacteria	Actinomycetales	Micrococcaceae	Arthrobacter	NNNNNNNNNNNNNNNNNNNNNNNNNNNNNNNNNNNNNNNNNTTTTAGGTTTTTNCTGCTCAGATAACGNNGCGGCGTNTTACACATCAANNGAACGATTTCCCCAGCTTGTNGGGGATTAGTGCGAACGGGTGATTACACGTGAGTAACCTGCCNTTAACTCTGGNATAAGCCTGGGAAACTGGGTCTAATACCGGATATGACTCCTCATCGCATGGTGGGGGGTGGAAAGCTTTTGTGGTTTTGGATGGACTCGCGGCCTATCAGCTTGTTGGTGAGGTAATGGCTCACCAAGGCGACGACGGGTAGCCGGCCTGAGAGGGTGACCGGCCACACTGGGACTGAGACACGGCCCAGACTCCTACGGGAGGCAGCAGTGGGGAATATTGCACAATGGGCG…
CL122	2	0.360188	3.13657	3.16086	3.17812	3.14155	2.23076	2.3097	3.75	0.327833	2.37692	2.4286	4.5	0.3213	2.22372	2.3402	2.75	0.328333	2.23342	2.316	3.75	0.352	-0.0017182	-0.00392978	0	-0.102613	-0.0961129	-0.0534931	-0.710493	0.0312402	Bacteria	Actinobacteria	Actinobacteria	Actinomycetales	Microbacteriaceae	Microbacterium	NNNNNNNNNNNNNNNNNNNNNNNNNNNNNANNNNNNNNNNNNNNNNNNTTAGGGTTTATCTGGTCAGATGACGCTGCGGCGTGCTTACACATGCAGTCGAACGATGAACCCGAAGCTTGCTTTGGGGGATTAGTGGCGAACGGGTGAGTAACACGTGAGCAACCTGCCCCTCACTCTGGGATAAGCGCTGGAAACGGCGTCTAATACTGGATACGAGACGCGACCGCATGGTCAGTGTCTGGAAAGATTTTTTGGTGGGGGATGGGCTCGCGGCCTATCAGCTTGTTGGTGAGGTAATGGCTCACCAAGGCGTCGACGGGTAGCCGGCCTGAGAGGGTGACCGGCCACACTGGGACTGAGACACGGCCCAGACTCCTACGGGAGGCAGCAGTGGGGAAT…
CL123	6	0.424546	1.24572	1.71982	1.23972	1.56251	0.585425	1.2953	26.5	0.0509667	0.808492	1.6362	27.25	0.170567	0.551175	1.3589	38	0.0480667	0.643067	1.427	32.25	0.0756333	-0.135484	-0.139699	-0.283307	-0.569468	-0.552722	-0.26791	0.479743	-1.82723	Bacteria	Firmicutes	Bacilli	Bacillales	Paenibacillaceae 1	Paenibacillus	NNNNNNNNNNNNNNNNNNNNNNNNNNNNNNNNNNNNNNNNNNNGCANGTTGTCTGGTCAGAGACGCTGCGCGGCCTATAGATCTATCGAGCGTTCGGGGTATAGGTTAGCGGCGGACGGGTGAGTAACACGTAGGCAACCTGCCTGTAAGATCGGGATAACTACCGGAAACGGTAGCTAAGACCGGATAGCTGGTTTCTTCGCATGGAGAGATCATGAAACATGGGGCAACCTATGACTTACAGATGGGCCTGCGGCGCATTAGCTAGTTGGCGGGGTAACGGCCCACCAAGGCGACGATGCGTAGCCGACCTGAGAGGGTGATCGGCCACACTGGGACTGAGACACGGCCCAGACTCCTACGGGAGGCAGCAGTAGGGAATCTTCCGCAATGGGCGCA…
CL124	8	0.42137	2.938	2.92734	2.97144	2.90573	1.89222	2.0139	8.75	0.2912	1.89073	1.9456	20	0.2085	1.83873	2.0335	3.75	0.3155	1.81192	1.9263	20	0.210967	0.0625607	0.0641596	-1.19265	0.464995	-0.0402336	0.0637499	-2.41504	0.597593	Bacteria	Firmicutes	Bacilli	Bacillales	Bacillaceae 1	Bacillus	NNNNNNNNNNNNNNNNNNNNNNNNNNNNNNNNNNNNNNNNNNTTAGGTTTNTCTGNTCAGATNACGCTGCGGCGTGCCTATCATGCANTCGAGCGAACTGANTAGAAGCTTGNTCTATGACGTNANGGCGGACGGTGAGTACACGTGGGCAACCTGCCTGTAAGACTGGATAACTCGGGAAACCGAAGCTAATACCGGATAGGATCTTCTCCTTCATGGGAGATGATTGAAAGATGGTTTCGGCTATCACTTACAGATGGGCCCGCGGTGCATTAGCTAGTTGGTGAGGTAACGGCTCACCAAGGCAACGATGCATAGCCGACCTGAGAGGGTGATCGGCCACACTGGGACTGAGACACGGCCCAGACTCCTACGGGAGGCAGCAGTAGGGAATCTTCC…
CL125	1	0.183268	2.08086	2.20784	2.06366	2.05256	1.33638	1.588	41	0.1116	1.33668	1.6127	28.25	0.0843333	1.24481	1.6591	36.5	0.0664333	1.21818	1.4864	36.5	0.0717333	0.133594	0.0953885	0.167727	0.637621	-0.102725	0.0409228	0.369646	-0.344196	Bacteria	Actinobacteria	Actinobacteria	Actinomycetales	Microbacteriaceae	Okibacterium	NNNNNNNNNNNNNNNNNNNNNNNNNNNNNNNNNNNNNNNNNNNNNNNNTTACGGTTTGATCATGGTCACGCGAACGCTGGCGGCAGGCTTAACACATGCAGTCGAGCGGACCTTTCGGGTCAGCGGCGGACGGGTTGAGTAACGCGTGGGAACGTGCCTTCCGGTTCGGAATAACCGCTGGAAACGGCGTCTAATACCGGATACGCCCTTATTGGAAAGATTTTTTGGTGGGGGATGGGCTCGCGGCCTATCAGCTTGTTGGTGAGGTAATGGCCTACCAAGGCGACGATCAGTAGCTGGTCTGAGAGGATGATCAGCCACACTGGGACTGAGACACGGCCCAGACTCCTACGGGAGGCAGCAGTGGGGAATATTGGACAATGGGCGGAAGCCTGATGC…
CL126	1	0.234178	2.10961	2.23804	2.14941	2.21851	1.29422	1.5928	44	0.0913667	1.23352	1.5553	26	0.105567	1.34969	2.1212	37.25	0.103	1.55058	2.4052	28.25	0.2592	-0.260732	-0.594592	0.639253	-1.50433	0.129843	0.447688	0.518729	-0.03551	Bacteria	Proteobacteria	Alphaproteobacteria	Rhizobiales	Methylobacteriaceae	Methylobacterium	NNNNNNNNNNNNNNNNNNNNNNNNNNNNNNNNNNNNNNNNNNNNNNNNNNTTAGGTTTTGTCTGCTCAGAGCGAACGCTGCGCAGGCTTACACATGCAAGTCGAGCGGACCTTTCGGGTCAGCGGCGGACGGGTGAGTAACGCGTGGGAACGTGCCTTCCGGTTCGGAATAACCCTGGGAAACTAGGGCTAATACCGGATACGCCCTTATGGGGAAAGGTTTACTGCCGGAAGATCGGCCCGCGTCTGATTAGCTAGTTGGTGGGGTAACGGCCTACCAAGGCGACGATCAGTAGCTGGTCTGAGAGGATGATCAGCCACACTGGGACTGAGACACGGCCCAGACTCCTACGGGAGGCAGCAGTGGGGAATATTGGACAATGGGCGCAAGCCTGATCCG…
CL127	2	0.381006	3.11433	3.162	3.17368	3.13426	2.05621	2.2579	3	0.327667	2.24238	2.4111	3	0.316067	2.04357	2.3454	2	0.324067	2.18511	2.3141	3	0.3599	-0.0877184	-0.0354696	0	-0.135367	-0.133944	-0.0398575	-0.584963	0.0360617	Bacteria	Actinobacteria	Actinobacteria	Actinomycetales	Microbacteriaceae	Microbacterium	NNNNNNNNNNNNNNNNNNNNNNNNNNNNNNNNNNNNNNNNNNNTTAGGTTTTNCTGGTCAGATNACGCNGCGGCGTGCTTACACATCAGTCGAACGATGAACCCTAACCTTGCTTATGGGGGATTAGTGGCGAACGGGTGAGTACACGTGAGCAACCTGCCCCTCACTCTGGGATAAGCGCTGGAAACGGCGTCTAATACTGGATACGAGACGCGACCGCATGGTCAGTGTCTGGAAAGATTTTTTGGTGGGGGATGGGCTCGCGGCCTATCAGCTTGTTGGTGAGGTAATGGCTCACCAAGGCGTCGACGGGTAGCCGGCCTGAGAGGGTGACCGGCCACACTGGGACTGAGACACGGCCCAGACTCCTACGGGAGGCAGCAGTGGGGAATATTGCAC…
CL128	1	0.442275	3.04504	3.17324	3.11542	3.13569	1.90437	2.2329	3	0.338033	2.31657	2.4075	3	0.338467	1.87693	2.2716	2	0.306	2.16878	2.3445	3	0.323167	-0.187569	-0.0703616	0	0.0648871	-0.303616	-0.083827	-0.584963	-0.145482	Bacteria	Actinobacteria	Actinobacteria	Actinomycetales	Microbacteriaceae	Microbacterium	NNNNNNNNNNNNNNNNNNNNNNNNNNNNNNNNNNNNNNNNNNNNNNTTAGGTTTTTNCTGCTCAGATNACGCGGCGGCGTGCTTACACATGCAATCGAACGATGAACCGAAGCNTGCTTGGGGGATTAGTGGCGAACGGGTGAGTAACACGTGAGCAACCTGCCCCTCANTCTGGGATAAGCGCTGGAAACGGCGTCTAATACTGGATACGAGACGCGACCGCATGGTCAGTGTCTGGAAAGATTTTTTGGTGGGGGATGGGCTCGCGGCCTATCAGCTTGTTGGTGAGGTAATGGCTCACCAAGGCGTCGACGGGTAGCCGGCCTGAGAGGGTGACCGGCCACACTGGGACTGAGACACGGCCCAGACTCCTACGGGAGGCAGCAGTGGGGAATATTG…
CL129	9	0.0535175	0.441411	0.30697	0.316998	0.117872	0.312817	0.8534	65.75	0.0280706	0.252467	0.6718	70	0.0219765	0.268692	0.7295	70	0.0267588	0.351133	0.5895	70	0.0202059	-0.166702	0.53373	-0.090364	0.474284	0.0898587	0.118876	0	0.284055	Bacteria	Proteobacteria	Alphaproteobacteria	Rhizobiales	Methylobacteriaceae	Methylobacterium	NTNNANCNNGTTTAGGTTTGATCTGGTCAGNCGAACGCGGCGGGNGCCTAATACATNCAATTCACCGGTCCTTCGGGANAACGNCGGACGGTNAGTAACACGTAGGCAACCTGCCTGCAAGACCGGGATAACTATCGGAAACGATAGCTAAGACCGGATAGCTGGTTTCCTCGCATGAGGGAATCATGAAACACGGGGCAACCTGTGGCTTGCAGATGGGCCTGCGGCGCATTAGCTAGTTGGTANGGTAACGGCCTACCAAGGCGACGATGCGTAGCCGACCTGAGAGGGTNATCGGCCACACTGGGACTGAGACACGGCCCAGACTCCTACNGGAGGCAGCAGTAGGGAATCTTCCGCAATGGACGCAAGTCTGACGGAGCAACGCCGCGTGAGTGA…
CL13	4	0.491056	1.71507	1.67863	1.79845	1.44241	0.396167	0.7625	3.75	0.0969667	0.404225	0.9245	8	0.0657	0.489617	0.9396	2	0.125567	0.326275	0.6016	5.25	0.0578333	0.280019	0.341933	-0.485427	0.745588	0.276494	0.0233734	-2	0.934488	Bacteria	Firmicutes	Bacilli	Bacillales	Bacillaceae 1	Bacillus	NNNNNTTTAGTTTTTNNNTGCTCNGACGAACGCGGCGGCGTGCTTAATACTGTCAAGTCGAGCGGATTGATGGGAGCTTGCTCCCTGATATCAGCGGCGGACGGGTGAGTAACACGTGGGCAACCTGCCTGTAAGACTGGGATAACTTCGGGAAACCGGAGCTAATACCGGATAATCCTTTTCCTCTCATGAGGAAAAGCTGAAAGACGGTTTCGGCTGTCACTTACAGATGGGCCCGCGGCGCATTAGCTAGTTGGTGAGGTAACGGCTCACCAAGGCGACGATGCGTAGCCGACCTGAGAGGGTGATCGGCCACACTGGGACTGAGACACGGCCCAGACTCCTACGGGAGGCAGCAGTCGGGAATCTTCCACAATGGACGAAAGTCTGATGGAGCAA…
CL130	2	0.644243	1.92109	2.10537	2.234	1.94466	0.724442	0.8121	3	0.130067	0.923842	1.1027	20	0.0981	0.946683	1.1108	3.75	0.225067	0.7703	0.9057	12.25	0.1837	-0.0885509	-0.157376	-2.02975	-0.4981	0.0352363	0.0105587	-2.41504	1.19803	Bacteria	Firmicutes	Bacilli	Bacillales	Paenibacillaceae 1	Paenibacillus	ACGACCCTGGCGCGTGCCTANACTGCAGTTCGAGCGGGGTTGATTAGAAGCTTGCTTCTAATCAACCTAGCGGCGGACGGGTGAGTAACACGTAGGCAACCTGCCCACAAGACAGGGATAACTACCGGAAACGGTAGCTAATACCCGATACATCCTTTTCCTGCATGGGAGAAGGAGGAAAGACGGAGCAATCTGTCACTTGTGGATGGGCCTGCGGCGCATTAGCTAGTTGGTGGGGTAAAGGCCTACCAAGGCGACGATGCGTAGCCGACCTGAGAGGGTGATCGGCCACACTGGGACTGAGACACGGCCCAGACTCCTACGGGAGGCAGCAGTAGGGAATCTTCCGCAATGGGCGAAAGCCTGACGGAGCAACGCCGCGTGAGTGATGAAGGTTTT…
CL131	2	0.48162	3.11862	3.17507	3.16633	3.12666	2.21858	2.4039	11.5	0.343067	2.35859	2.4617	4.5	0.329933	2.26147	2.4118	8	0.299967	2.25295	2.3517	8	0.3353	-0.0221766	0.0316729	0.523562	0.0330365	-0.0606616	-0.0295447	0.830075	-0.137372	Bacteria	Actinobacteria	Actinobacteria	Actinomycetales	Micrococcaceae	Arthrobacter	NNNNNNNNNNNNNNNNNNNNNNNNNNNNNNNNNNNNNNNTTTTAGNTTTTTTCTGCTCAGATNACGCGGCGGCGTGTTTACACANCAANTGAACGATTNTCCCAGCCTGNTGGGGGATTAGTNGCGAACGGGTGAGTAACACGTGAGTAACCTNCCNTAACTCTGGNATANGCCTGGGAAACTGGGTCTAATACCGGATATGACTCCTCATCGCATGGTGGGGGGTGGAAAGCTTTTGTGGTTTTGGATGGACTCGCGGCCTATCAGCTTGTTGGTGAGGTAATGGCTCACCAAGGCGACGACGGGTAGCCGGCCTGAGAGGGTGACCGGCCACACTGGGACTGAGACACGGCCCAGACTCCTACGGGAGGCAGCAGTGGGGAATATTGCACAATGGGC…
CL132	2	0.27655	3.10971	3.13673	3.13512	3.11495	2.24938	2.4118	13	0.322633	2.31562	2.4061	9.5	0.305633	2.23024	2.3755	12.25	0.3115	2.29085	2.4203	13	0.296033	-0.0263535	-0.00507561	0	0.124136	-0.0542016	-0.0184654	0.366782	0.0274303	Bacteria	Actinobacteria	Actinobacteria	Actinomycetales	Micrococcaceae	Arthrobacter	NNNNNNNNNNNNNNNNNNNNNNNNNNNNNNNNNNTTTAGTTTTTNCTGCTCAGATAACNNGGCGCGTGTTTACANNNCANTNGAACGATNTNCCCAGCNTGCTGGGGGGATTAGTNGCGAACGGGTGAGTAACACGTGAGTAACCTNCCTTANCTCTTGNATANGCCTGGGAAACTGGGTCTAATACCGGATATGACTCCTCATCGCATGGTGGGGGGTGGAAAGCTTTTGTGGTTTTGGATGGACTCGCGGCCTATCAGCTTGTTGGTGAGGTAATGGCTCACCAAGGCGACGACGGGTAGCCGGCCTGAGAGGGTGACCGGCCACACTGGGACTGAGACACGGCCCAGACTCCTACGGGAGGCAGCAGTGGGGAATATTGCACAATGGGCGGAAGCC…
CL133	2	0.474193	3.11925	3.13273	3.18818	3.13005	2.24761	2.3022	3.75	0.340733	2.33768	2.3833	3.75	0.329167	2.27997	2.391	2	0.318133	2.30497	2.3835	4.5	0.316333	-0.0363552	-0.0500685	-0.263034	0.107198	-0.0360668	0.00465357	-0.906891	-0.0491867	Bacteria	Actinobacteria	Actinobacteria	Actinomycetales	Microbacteriaceae	Microbacterium	NNNNNNNNNNNNNNNNNNNNNNNNNNNNNNNNNNNNNNNNNNNTTTAGTTTTTNTGCTCAGATGACGCTGCGGCGTGCTACACATNCAATCGAACGATNACCGNAGCTGCTTTGGGGANTAGTGCGNACGGGTGAGTACACGTGAGCAACCTGCCCCTCANTTTGGATAAGCGCTGGAAACGGCGTCTAATACTGGATACGAGACGCGACCGCATGGTCAGTGTCTGGAAAGATTTTTTGGTGGGGGATGGGCTCGCGGCCTATCAGCTTGTTGGTGAGGTAATGGCTCACCAAGGCGTCGACGGGTAGCCGGCCTGAGAGGGTGACCGGCCACACTGGGACTGAGACACGGCCCAGACTCCTACGGGAGGCAGCAGTGGGGAATATTGCACAATGGGC…
CL134	2	0.484978	3.09374	3.09478	3.1691	3.09356	2.21882	2.2628	5.25	0.315433	2.21702	2.2452	4.5	0.311867	2.23329	2.3055	6.25	0.304433	2.24993	2.3113	8	0.311967	-0.0200918	-0.0305955	-0.607683	0.0159432	0.0105521	0.0382357	0.473931	-0.034803	Bacteria	Actinobacteria	Actinobacteria	Actinomycetales	Microbacteriaceae	Microbacterium	NNNNNNNNNNNNNNCTNNNNNNNNNNNNNNNNNNNNNNNNNNNNNNTTAGGTTTTNTCTGTCAGATGACNTGCGGCGTGTTACACATCAATCGAACGATNACCCNAGCTGCTTGGGGANTAGTGGCGAACGGTGAGTAACACGTGAGCAACCTGCCCCTCANTTTGGATAAGCGCTGGAAACGGCGTCTAATACTGGATACGAGTCGCAACCGCATGGTTAGTGACTGGAAAGATTTTTTGGTGGGGGATGGGCTCGCGGCCTATCAGCTTGTTGGTGAGGTAATGGCTCACCAAGGCGTCGACGGGTAGCCGGCCTGAGAGGGTGACCGGCCACACTGGGACTGAGACACGGCCCAGACTCCTACGGGAGGCAGCAGTGGGGAATATTGCACAATGGG…
CL135	2	0.476303	3.12448	3.14715	3.17367	3.12402	2.23015	2.2856	3.75	0.335133	2.32277	2.3838	4.5	0.334433	2.25543	2.3928	2.75	0.329	2.22109	2.3007	4.5	0.3307	0.00587181	-0.00949993	-0.263034	0.0192121	-0.0424396	0.00543662	-0.710493	-0.0236311	Bacteria	Actinobacteria	Actinobacteria	Actinomycetales	Microbacteriaceae	Microbacterium	NNNNNNNNNNNNNNNNNNNNNNNNNNNNNNNNNNNNNNNNNNTTTAGNTTTTNCTGCTCAGATGACGCNGCGGCGTGCTTACACATGCANTCGAACGATGAACCNNAGCTGCTTGGGGGATTAGTGGCGAACGGNTAATTACACGTGAGCAACCTGCCCCTCANTTTGGATAAGCGCTGGAAACGGCGTCTAATACTGGATACGAGACGCGACCGCATGGTCAGTGTCTGGAAAGATTTTTTGGTGGGGGATGGGCTCGCGGCCTATCAGCTTGTTGGTGAGGTAATGGCTCACCAAGGCGTCGACGGGTAGCCGGCCTGAGAGGGTGACCGGCCACACTGGGACTGAGACACGGCCCAGACTCCTACGGGAGGCAGCAGTGGGGAATATTGCACAATG…
CL136	3	0.019702	2.33547	2.28856	2.25367	2.24064	1.44684	1.7193	27.5	0.126333	1.51377	1.7072	32	0.0989333	1.44732	1.7982	27.5	0.1138	1.50805	1.6786	36.5	0.0906667	-0.0597772	0.0345628	-0.408465	0.478591	-0.0647622	0.0749214	-0.21864	0.201972	Bacteria	Proteobacteria	Alphaproteobacteria	Rhizobiales	Methylobacteriaceae	Methylobacterium	NNNNNNNNNNNNNNNNNNNNNNNNNNNNNNNNNNNNNNNNNNNNNNTTAGGTTTGNCTGCTCAAACGACGCTGGCGGCAGGCTTAACATGCAAGTCGAGCGGGCCCTTCGGGGTCAGCGGCGGACGGGTGAGTAACGCGTGGGAACGTGCCTTCTGGTCTGGAATAACCCTGGGAAACTAGGGCTAATACCGGATACGCCCTTTTGGGGAAAGGTTTACTGCCGGAAGATCGGCCCGCGTCTGATTAGCTAGTTGGTGGGGTAACGGCCTACCAAGGCGACGATCAGTAGCTGGTCTGAGAGGATGATCAGCCACACTGGGACTGAGACACGGCCCAGACTCCTACGGGAGGCAGCAGTGGGGAATATTGGACAATGGGCGCAAGCCTGATCCAGCCAT…
CL137	1	0.340371	3.07399	3.093	3.07836	3.09013	2.22901	2.3455	16.5	0.2376	2.34918	2.3747	20	0.2667	2.26613	2.4086	16.5	0.230667	2.28147	2.3788	16.5	0.277033	-0.0335648	-0.0203385	0	-0.221525	-0.0519319	0.0204496	-0.277534	-0.209408	Bacteria	Actinobacteria	Actinobacteria	Actinomycetales	Microbacteriaceae	Microbacterium	NNNNNNNNNNNNNNNNNNNNNNNNNNNNNNNNNNNNNNNNNNNNNNTTAGGTTTTATCATGNTCAGNATNACGCTGCGGCGTGCTTACACATCANTCGAACGATGAACCGAAGCTTGCTTTGGGGATTAGTGGCGAACGGGTGAGTAACACGTGAGCAACCTGCCCCTCACTCTGGGATAAGCGCTGGAAACGGCGTCTAATACTGGATACGAGACGCGACCGCATGGTCAGTGTCTGGAAAGATTTTTTGGTGGGGGATGGGCTCGCGGCCTATCAGCTTGTTGGTGAGGTAATGGCTCACCAAGGCGTCGACGGGTAGCCGGCCTGAGAGGGTGACCGGCCACACTGGGACTGAGACACGGCCCAGACTCCTACGGGAGGCAGCAGTGGGGAATATT…
CL138	2	0.538064	3.10965	3.13325	3.18126	3.11609	2.20808	2.306	4.5	0.312033	2.29816	2.3635	4.5	0.325933	2.23688	2.435	3	0.319933	2.23547	2.3537	4.5	0.314633	-0.0177814	-0.0295379	0	-0.0119714	-0.0389882	0.0429969	-0.584963	-0.0268056	NA	NA	NA	NA	NA	NA	NA
CL139	1	0.545145	2.98124	3.08146	3.02967	3.0672	2.00636	2.2716	20	0.185133	2.23113	2.3915	20	0.2386	2.04724	2.3039	20	0.214667	2.16897	2.3643	20	0.2407	-0.112429	-0.0577043	0	-0.378671	-0.124095	-0.0538377	0	-0.152496	Bacteria	Actinobacteria	Actinobacteria	Actinomycetales	Microbacteriaceae	Microbacterium	NNNNNNNNNNNNNNNNNNNNNNNNNNNNNNNNNNNNNNNNNNNNNNNTTAGGTTTNTCTGGTCAGATAACGCNGCGGCGTGCTTACACATGCANTCGAACGATGAACCCGAAGCTTGCTTGGGGATAGTGGCGAACGGGTGAGTAACACGTGAGCAACCTGCCCCTCACTCTGGGATAAGCGCTGGAAACGGCGTCTAATACTGGATACGAGACGCGACCGCATGGTCAGTGTCTGGAAAGATTTTTTGGTGGGGGATGGGCTCGCGGCCTATCAGCTTGTTGGTGAGGTAATGGCTCACCAAGGCGTCGACGGGTAGCCGGCCTGAGAGGGTGACCGGCCACACTGGGACTGAGACACGGCCCAGACTCCTACGGGAGGCAGCAGTGGGGAATATTGC…
CL140	6	0.822613	2.80352	2.9313	2.78389	2.93421	1.89994	2.2618	20	0.112143	2.27732	2.3805	20	0.114736	1.87475	2.0559	20	0.108279	2.18587	2.3374	20	0.116543	-0.202256	-0.0474333	0	-0.0555229	-0.280642	-0.211495	0	-0.0835668	Bacteria	Actinobacteria	Actinobacteria	Actinomycetales	Microbacteriaceae	Microbacterium	NNNNNNNNANNNNTNNNTNNNNNNNNNNNNNNNNNNNNNNNNNNNNNNNTTAGGTTTGNCTGNTCAGATGACGTGGCGCGTGCTTAACTGCAAGTCGAACGATGAACCCGAAACTTGCTTTGGGGGATTAGTGGCGAACGGGTGAGTAACACGTGAGCAACCTGCCCCTCACTCTGGGATAAGCGCTGGAAACGGCGTCTAATACTGGATACGAGACGCGACCGCATGGTCAGTGTCTGGAAAGATTTTTTGGTGGGGGATGGGCTCGCGGCCTATCAGCTTGTTGGTGAGGTAATGGCTCACCAAGGCGTCGACGGGTAGCCGGCCTGAGAGGGTGACCGGCCACACTGGGACTGAGACACGGCCCAGACTCCTACGGGAGGCAGCAGTGGGGAATAT…
CL141	9	0.169274	0.4347	-0.0201517	0.323496	0.193055	0.484367	1.0638	70	0.0390118	0.235067	0.7445	70	0.0352647	0.239033	0.387	61.5	0.0142529	0.35165	0.8997	70	0.0430588	0.461959	0.241711	0	-0.1424	0.0241418	-0.943938	-0.186769	-1.30697	NA	NA	NA	NA	NA	NA	NA
CL142	6	0.631727	3.02158	3.07486	3.02233	3.05649	2.15321	2.2891	20	0.152667	2.36475	2.4051	20	0.205467	2.21358	2.3031	20	0.177733	2.27979	2.3554	20	0.188767	-0.0824141	-0.0411916	0	-0.306219	-0.095304	-0.0625198	0	-0.20919	Bacteria	Firmicutes	Bacilli	Bacillales	Paenibacillaceae 1	Paenibacillus	NNNNNNNNNNNNNNNNNTNNNNNNNNNNNNNNNNNNNNNNNNNATTTAGGTTTTTCCGGTCGTACGACGCGGCGGCGTGCTAAACGGCAATTGTATGGCTGATGAGTGCACTNCCTGAAGGTTAGCGGCGGACGGGTGAGTAACACGTAGGCAACCTGCCCTCAAGACTGGGATAACTACCGGAACGGTAGCTAATACCGGATAATTTATTTTGCAGCATTGTGAGATAATGAAAGGCGGAGCAATCTGTCACTTGAGGATGGGCCTGCGGCGCATTAGCTAGTTGGTGGGGTAACGGCTCACCAAGGCGACGATGCGTAGCCGACCTGAGAGGGTGAACGGCCACACTGGGACTGAGACACGGCCCAGACTCCTACGGGAGGCAGCAGTAGGGAATCT…
CL143	8	0.328408	2.87308	2.7761	2.8988	2.82071	2.03718	2.1527	20	0.121771	1.66732	1.9448	20	0.103886	2.03543	2.3285	20	0.126093	1.87673	2.1827	20	0.128833	0.118352	-0.0199666	0	-0.0813302	0.287802	0.259779	0	0.279489	Bacteria	Proteobacteria	Alphaproteobacteria	Rhizobiales	Methylobacteriaceae	Methylobacterium	NNNNNNNNNNNNNNNNNNNNNNNNNNNNNNNNNNNNNNNNNNNNNNTTAGGTTTTTNCTGCTCAGAGCGAACGCTGGCCGCGCGCTTTCACTGCAAGTCGAGCGGGCCCTTCGGGGTCAGCGGCGGACGGGTGAGTAACGCGTGGGAACGTGCCTTCTGGTTCGGAATAACCCTGGGAAACTAGGGCTAATACCGGATACGCCCTTTTGGGGAAAGGTTTACTGCCGGAAGATCGGCCCGCGTCTGATTAGCTAGTTGGTGGGGTAACGGCCTACCAAGGCGACGATCAGTAGCTGGTCTGAGAGGATGATCAGCCACACTGGGACTGAGACACGGCCCAGACTCCTACGGGAGGCAGCAGTGGGGAATATTGGACAATGGGCGCAAGCCTGATCCGCC…
CL144	8	0.272334	2.88886	2.75664	2.92918	2.82989	2.00125	2.1801	20	0.151567	1.82617	2.0176	16.5	0.147167	1.78893	1.9852	11.5	0.1505	1.97542	2.1142	20	0.149167	0.0187444	0.0442825	0	0.0230273	-0.0297188	-0.0233558	-0.520832	0.0323125	Bacteria	Proteobacteria	Betaproteobacteria	Burkholderiales	Burkholderiaceae	Ralstonia	NNNNNNNNNNTNTNNNANTTNNNNNNNNNNNNNNNNNNNNNNTAGGTTTTCTGNTCAGATGACGCNGCGGCATNCNTACACTGCANTCGACGGCNGCNTNTNTAGCTGCTAGATTGANGGCGAGTGCGAACGGGTGANTAATACATCGGAACGTGCCCTTTAGTGGGGATANCTNGTCGAAAGATTAGCTAATACCGCATACGACCTGAGGGTGAAAGTGGGGGACCGCAAGGCCTCATGCTATAGGAGCGGCCGATGTCTGATTAGCTAGTTGGTGAGGTAAAGGCTCACCAAGGCGACGATCAGTAGCTGGTCTGAGAGGACGATCAGCCACACTGGGACTGAGACACGGCCCAGACTCCTACGGGAGGCAGCAGTGGGGAATTTTGGACAATGGGC…
CL145	6	0.681293	2.70141	2.81638	2.66627	2.85982	1.67362	2.0625	16.5	0.214533	1.70049	1.9461	12.25	0.223367	1.52495	1.617	16.5	0.139367	1.87597	2.0478	13	0.216133	-0.164671	0.0103193	0.343954	-0.0107198	-0.15719	-0.267266	0.429684	-0.680528	NA	NA	NA	NA	NA	NA	NA
CL147	6	0.638783	2.86834	3.00978	2.86515	2.9967	2.04794	2.3277	20	0.1059	2.35482	2.4097	20	0.0955	2.05714	2.3096	20	0.1081	2.18855	2.3763	20	0.0994	-0.0958007	-0.0298119	0	0.0913848	-0.194974	-0.0612105	0	0.178794	Bacteria	Actinobacteria	Actinobacteria	Actinomycetales	Microbacteriaceae	Leifsonia	NNNNNNNNNNNNNTNNNNNNNNNNNNNNNNNNNNNNNNNNNNNNNNNNTTTAGTTTTNCTGCTCAGACGACGCTGCGGCGTGCTTACATGCAAGTCGAACGATGAACCCGGAANCTTGCTCTGTGGGGTTAGGGGCGAACGGGTGAGTAACACGTGAGTAACCTGCCCTTGACTCTGGGATAACCTCCGGAAACGGAAGCTAATACCGGATACGACGTACGGAGGCATCTCCTGTACGTGGAAAGAACTTCGGTCAAGGATGGACTCGCGGCCTATCAGGTAGTTGGTGAGGTAACGGCCCACCAAGCCTACGACGGGTAGCCGGCCTGAGAGGGTGACCGGCCACACTGGGACTGAGACACGGCCCAGACTCCTACGGGAGGCAGCAGTGGGGAATAT…
CL148	2	0.346642	3.09206	3.10495	3.12631	3.1095	2.31351	2.3817	20	0.2238	2.37688	2.4841	20	0.214167	2.38298	2.4369	20	0.1963	2.33582	2.4087	20	0.219567	-0.0138499	-0.016263	0	0.027551	0.00369272	-0.0276762	0	-0.125674	Bacteria	Actinobacteria	Actinobacteria	Actinomycetales	Microbacteriaceae	Leifsonia	NNCNTTTNNNNNANCNTNNNNTTNNNNNNAANAATNNNNNNNNNNNNNNNTNANNNNCTTAGGTTTTTCCTGCTCAGACGACGCGGCGGCGTGCTGCAAGTCGAACGATGAACCCGGAGCTTGCTCTGGGGGATTAGTGGCGAACGGGTGAGTAACACGTGAGTAACCTGCCCTTGACTCTGGGATAACCTCCGGAAACGGAAGCTAATACCGGATACGACGTACGGAGGCATCTCCTGTACGTGGAAAGAACTTCGGTCAAGGATGGACTCGCGGCCTATCAGGTAGTTGGTGAGGTAACGGCCCACCAAGCCTACGACGGGTAGCCGGCCTGAGAGGGTGACCGGCCACACTGGGACTGAGACACGGCCCAGACTCCTACGGGAGGCAGCAGTGGGG…
CL149	2	0.749723	3.09325	3.15479	3.15781	3.13251	2.10246	2.4204	11.5	0.352167	2.35599	2.5079	11.5	0.36	2.28912	2.4423	11.5	0.341533	2.28921	2.4002	8.75	0.400933	-0.122772	0.0120909	0.394279	-0.187104	-0.0415434	-0.0382394	0	-0.0759705	Bacteria	Actinobacteria	Actinobacteria	Actinomycetales	Micrococcaceae	Arthrobacter	NNNNNNNNNNNNNNNNNNNNNNNNNNNNNNNNNNNNNNNNNNNTTTTGGTTTTTNCTGCTCAGATAACGCGGCGCGTTTAACATGCAAGTCGAACGATGATCCCCAGCTTGCTGGGGGGATTAGTGGCGAACGGGTGAGTAACACGTGAGTAACCTGCCCTTAACTCTGGATAAGCCTGGGAAACTGGGTCTAATACCGGATATGACTCCTCATCGCATGGTGGGGGGTGGAAAGCTTTTGTGGTTTTGGATGGACTCGCGGCCTATCAGCTTGTTGGTGAGGTAATGGCTCACCAAGGCGACGACGGGTAGCCGGCCTGAGAGGGTGACCGGCCACACTGGGACTGAGACACGGCCCAGACTCCTACGGGAGGCAGCAGTGGGGAATATTGCACAATG…
CL150	2	0.130837	3.10615	3.11492	3.13596	3.11001	2.23532	2.317	6	0.301367	2.32983	2.3779	5.25	0.298467	2.22412	2.3529	7.25	0.180533	2.27032	2.3723	6	0.3004	-0.0224143	-0.0340284	0	0.00463504	-0.0669837	-0.015248	0.465664	-0.725305	Bacteria	Actinobacteria	Actinobacteria	Actinomycetales	Microbacteriaceae	Microbacterium	NNCNNCCGNANNAGANCNNNNTNNANNTNTNNNNACNNANNAAANAATANNNNNTNGTNCNNNNNATAGGTTTANCTGTCAGATGACGCTGCGGCGTGTTACACATGCAATCGAACGATAACCGAAGCTGCTTGGGGAATTAGTGCGAACGGGTGAGTAACACGTGAGCAACCTGCCCCTCATTTTGGATAAGCGCTGGAAACGGCGTCTAATACTGGATACGAGACGCGACCGCATGGTCAGTGTCTGGAAAGATTTTTTGGTGGGGGATGGGCTCGCGGCCTATCAGCTTGTTGGTGAGGTAATGGCTCACCAAGGCGTCGACGGGTAGCCGGCCTGAGAGGGTGACCGGCCACACTGGGACTGAGACACGGCCCAGACTCCTACGGGAGGCAGCAG…
CL151	2	0.553529	3.12593	3.14465	3.21138	3.13656	2.17077	2.319	3.75	0.329433	2.33277	2.3986	4.5	0.339167	2.28946	2.4651	2.75	0.281633	2.2736	2.3399	3.75	0.351533	-0.0667683	-0.0129441	0	-0.093675	-0.0270409	0.0394536	-0.710493	-0.268176	Bacteria	Actinobacteria	Actinobacteria	Actinomycetales	Microbacteriaceae	Microbacterium	NANNNNNNNAANNNNNTNNNNNANANNNNANNNNNNNNTNNNNNNNNNNNNNNTTAGGTTTTNCTGCTCAGATGACGCTGCGCGTCCTACACATCAATCGAACGATNACCGAAGCTTGCTTGGGGATAGTGCGAACGGTTGATTACACGTGAGCAACCTGCCCCTCACTCTTGGATAAGCGCTGGAACGGCGTCTAATACTGGATACGAGACGCGACCGCATGGTCAGTGTCTGGAAAGATTTTTTGGTGGGGGATGGGCTCGCGGCCTATCAGCTTGTTGGTGAGGTAATGGCTCACCAAGGCGTCGACGGGTAGCCGGCCTGAGAGGGTGACCGGCCACACTGGGACTGAGACACGGCCCAGACTCCTACGGGAGGCAGCAGTGGGGAATATTGCAC…
CL152	1	0.334489	3.09877	3.16465	3.14294	3.14071	2.01127	2.2894	3	0.359333	2.27442	2.3989	3.75	0.347133	2.00312	2.2642	2.75	0.262133	2.16392	2.3819	3.75	0.3535	-0.105546	-0.0571433	-0.321928	0.0236126	-0.183255	-0.0833716	-0.447459	-0.405189	Bacteria	Actinobacteria	Actinobacteria	Actinomycetales	Microbacteriaceae	Microbacterium	NNNNNNNNNNNNNNNNNNNNNNNNNNNNNNNNNNNNNNNNNNTTNNGTTTTTNNTGCTCAGANGACGCTGCGGCGTGCTTACACATGCAAGTTCGAACGATGAACCGAAGCTGCTTGGGGATTAGTGGCGAACGGGTGAGTAACACGTGAGCAACCTGCCCCTCACTCTGGGATAAGCGCTGGAAACGGCGTCTAATACTGGATACGAGACGCGACCGCATGGTCAGTGTCTGGAAAGATTTTTTGGTGGGGGATGGGCTCGCGGCCTATCAGCTTGTTGGTGAGGTAATGGCTCACCAAGGCGTCGACGGGTAGCCGGCCTGAGAGGGTGACCGGCCACACTGGGACTGAGACACGGCCCAGACTCCTACGGGAGGCAGCAGTGGGGAATATTGCACA…
CL153	6	0.468144	3.05912	3.12529	3.06285	3.10493	2.14577	2.3355	20	0.216133	2.37472	2.4927	20	0.207533	2.17339	2.3394	20	0.1876	2.28238	2.4285	20	0.214533	-0.0890479	-0.056334	0	0.0107198	-0.127807	-0.0915707	0	-0.145683	Bacteria	Actinobacteria	Actinobacteria	Actinomycetales	Microbacteriaceae	Leifsonia	NNNNNNNNNNNNNNNNNNNNNNNNNNNNNNNNNNNNNNNNNNNTTNAGATGTTTACTGCTCAGACGACGCTGCGCGCGTGCTTACACATGCAAGTCGAACGATGAACCCGGAGCTTGCTCTGGGGGATTAGTGGCGAACGGGTGAGTAACACGTGAGTAACCTGCCCTTGACTCTGGGATAACCTCCGGAAACGGAAGCTAATACCGGATACGACGTACGGAGGCATCTCCTGTACGTGGAAAGAACTTCGGTCAAGGATGGACTCGCGGCCTATCAGGTAGTTGGTGAGGTAACGGCCCACCAAGCCTACGACGGGTAGCCGGCCTGAGAGGGTGACCGGCCACACTGGGACTGAGACACGGCCCAGACTCCTACGGGAGGCAGCAGTGGGGAATATT…
CL154	1	0.551216	3.06572	3.12811	3.11062	3.10609	2.18573	2.3792	20	0.1797	2.44175	2.4784	20	0.186967	2.37383	2.4873	20	0.159367	2.35962	2.4268	20	0.1897	-0.110446	-0.0285787	0	-0.0781293	-0.0406968	0.00517148	0	-0.230431	Bacteria	Actinobacteria	Actinobacteria	Actinomycetales	Microbacteriaceae	Leifsonia	NNNNNNNNNNNNTNNNNNNNNNNNNNNNNNNNNNNNNNNNNNNNNNNNTTTAGGTTTTNCTGNTCAGACGACGCTGCGGCGTGCTTACACATGCAAGTTCGAACGATGAACCGGAGCTTGCTCTGGGGGATTAGTGGCGAACGGGTGAGTAACACGTGAGTAACCTGCCCTTGACTCTGGGATAACCTCCGGAAACGGAAGCTAATACCGGATACGACGTACGGAGGCATCTCCTGTACGTGGAAAGAACTTCGGTCAAGGATGGACTCGCGGCCTATCAGGTAGTTGGTGAGGTAACGGCCCACCAAGCCTACGACGGGTAGCCGGCCTGAGAGGGTGACCGGCCACACTGGGACTGAGACACGGCCCAGACTCCTACGGGAGGCAGCAGTGGGGAAT…
CL155	1	0.668359	3.01988	3.12759	3.09114	3.09836	2.08781	2.3204	20	0.139867	2.41341	2.4892	20	0.199633	2.3448	2.4757	20	0.1385	2.32682	2.4017	20	0.185967	-0.156368	-0.0496824	0	-0.410992	-0.0416072	-0.00784565	0	-0.527467	Bacteria	Actinobacteria	Actinobacteria	Actinomycetales	Microbacteriaceae	Leifsonia	NNNTTNNNTNNNNCNNNANTTTNNNNNNNNATNNNNNNNNNNNNNNNNNNNNNTTTGGTTTTNCTGGTCAGACGACGCCTGCGCGTCTTACACATCAATCGAACGATAACCCGGAGCTTGTCTGGGGATTAGTGGCGAACGGGTGAGTAACACGTGAGTAACCTGCCCTTGACTCTGGGATAACCTCCGGAAACGGAAGCTAATACCGGATACGACGTACGGAGGCATCTCCTGTACGTGGAAAGAACTTCGGTCAAGGATGGACTCGCGGCCTATCAGGTAGTTGGTGAGGTAACGGCCCACCAAGCCTACGACGGGTAGCCGGCCTGAGAGGGTGACCGGCCACACTGGGACTGAGACACGGCCCAGACTCCTACGGGAGGCAGCAGTGGGGAATAT…
CL17	1	0.871974	2.31092	2.57588	2.47901	2.57986	1.44303	1.6492	33.5	0.2641	1.77886	2.013	23.75	0.308667	1.39813	1.5503	21.5	0.3031	1.80625	2.0357	23.75	0.299433	-0.323901	-0.303759	0.496234	-0.181151	-0.34745	-0.3768	-0.143591	-0.0262558	Bacteria	Actinobacteria	Actinobacteria	Actinomycetales	Microbacteriaceae	Curtobacterium	AAGTTTTAGGNGTTTTCGNTNTNTGTAATCCNAGGNTCAACTNGGGCTTNCAGTGGGTACGGCAAANTAGAGTCGGTAGGGAANNTTGAATTCCTGGNTAGCGGTGGAATGNGCAGATATCAGGAGGAACACCGATGGCGAANGGCAGATCTCTGGGCCCGTAACTGACGTTGAGGAGCGAAAGCATGGGGAGCGAACAGGATTAGATACCCTGGTAGTCCATGCCGTAAACGTTGGGCGCTAGATGTAGGGACCTTTCCACGGTTTCTGTGTCGTAGCTAACGCATTAAGCGCCCCGCCTGGGGAGTACGGCCGCAAGGCTAAAACTCAAAGGAATTGACGGGGGCCCGCACAAGCGGCGGAGCATGCGGATTAATTCGATGCAACGCGAAGAACCTT…
CL2	5	0.214939	2.78841	2.78873	2.76005	2.84754	1.55132	1.87	4	0.1405	1.51935	1.6441	3	0.1682	1.47888	1.728	4.5	0.148533	1.70457	1.89	3	0.205833	-0.135919	-0.015348	0.415037	-0.550907	-0.038946	0.0718052	0.584963	-0.179391	NA	NA	NA	NA	NA	NA	NA
CL20	1	0.57425	2.96542	3.08848	3.05868	3.06792	1.67353	2.1576	4.5	0.372933	2.06832	2.3055	4.5	0.269367	1.85774	2.1947	2.75	0.219267	2.00168	2.2541	4.5	0.261967	-0.25831	-0.0631241	0	0.509535	-0.154907	-0.0710559	-0.710493	-0.296885	Bacteria	Actinobacteria	Actinobacteria	Actinomycetales	Microbacteriaceae	Curtobacterium	NNNNNNNNANNANNNNANNNNNNNNNNNNNNNNNNNNNNTTAAAGTTTTNCATGGNCAGGACGAACGCTGCGGCGTGCTTACACATNCAGTCGAACGANATGCCCAGCTTGCTGGTGATTAGTGGCGAACCGGTGAGTAACACGTGAGTAACCTGCCCCTGACTCTGGGATAAGCGTTGGAAACGACGTCTAATACTGGATATGACTGCCGGCCGCATGGTCTGGTGGTGGAAAGATTTTTTGGTTGGGGATGGACTCGCGGCCTATCAGCTTGTTGGTGAGGTAATGGCTCACCAAGGCGACGACGGGTAGCCGGCCTGAGAGGGTGACCGGCCACACTGGGACTGAGACACGGCCCAGACTCCTACGGGAGGCAGCAGTGGGGAATATTGCACAATG…
CL21	9	0.214475	2.92409	2.80449	2.88678	2.84659	1.70022	2.185	20	0.282	1.56334	1.8959	8.75	0.171267	1.66986	2.1917	20	0.209733	1.61104	2.0298	13	0.171533	0.0777248	0.106296	0.621488	0.717206	0.0950926	0.209167	1.19265	0.292312	Bacteria	Proteobacteria	Betaproteobacteria	Burkholderiales	Burkholderiaceae	Ralstonia	TGCCTTACACATGCAAGTCGACCGGCAGCGGGGGAGAAGCTTGCTTCTCCTGCCGGCGAGTGGCGAACGGGTGAGTAATACATCGGAACGTGCCCTGTAGTGGGGGATAACTAGTCGAAAGATTGGCTAATACCGCATACGACCTGAGGGTGAAAGTGGGGGACCGCAAGGCCTCATGCTATAGGAGCGGCCGATGTCTGATTAGCTAGTTGGTGGGGTAAAGGCCCACCAAGGCGACGATCAGTAGCTGGTCTGAGAGGACGATCAGCCACACTGGGACTGAGACACGGCCCAGACTCCTACGGGAGGCAGCAGTGGGGAATTTTGGACAATGGGCGAAAGCCTGATCCAGCAATGCCGCGTGTGTGAAGAAGGCCTTCGGGTTGTAAAGCACTTTTG…
CL25	8	0.292802	2.81339	2.81708	2.96866	2.73375	1.36243	1.8709	3	0.205567	1.36572	1.7633	3.75	0.2094	1.57448	1.8443	2	0.202333	1.24253	1.7016	3	0.252833	0.132911	0.136841	0	-0.29858	0.20522	0.0647954	-0.906891	-0.0495274	Bacteria	Proteobacteria	Alphaproteobacteria	Rhizobiales	Brucellaceae	Daeguia	NNNNNNNNNNNNNNTTAAGTTTTTCTGGTCAGATAACGCTGCGGCGTGCNTATACATCATTAAAATGTCAAGTTAGAGCGCGTAGCAATACGAGTCGGCAGTACGGGTGAGTAACGCGTGGGAATCTACCCCTTACTACGGAATAACGCAGGGAAACTTGTGCTAATACCGTATGTGGCCGAGAGGCGAAAGATTTATCGGTAAGGGATGAGCCCGCGTTGGATTAGCTAGTTGGTGGGGTAAAGGCCTACCAAGGCGACGATCCATAGCTGGTCTGAGAGGATGATCAGCCACACTGGGACTGAGACACGGCCCAGACTCCTACGGGAGGCAGCAGTGGGGAATATTGGACAATGGGCGCAAGCCTGATCCAGCCATGCCGCGTGAGTGATGAAGGCC…
CL28	2	0.549284	3.0417	3.08328	3.12523	3.05544	1.90185	2.1531	5.25	0.5141	2.1759	2.4473	5.25	0.233567	2.1473	2.4074	4.5	0.2769	2.1554	2.3733	8.75	0.236567	-0.180552	-0.140479	-0.736966	1.1198	-0.0190885	-0.0237151	-0.222392	0.245531	Bacteria	Actinobacteria	Actinobacteria	Actinomycetales	Micrococcaceae	Arthrobacter	TNNNNTNAATAANAAAATNAANNNNNNNNNNNNNTTNGATTTGATCNNCTCAGATNAACGCTGGCGGCGTGNTAACACTNCANTNAACGATATCCCAGCTTGCTGGGNATTAGTGCGAACGGGTNAGTAACACGTGAGTAACCTGCCCTTGACTCTGGGATAAGCCTGGAAACTGGGTCTAATACCGGATATGACTCCTCATCGCATGGTGGGGGGTGGAAAGCTTTTGTGGTTTTGGATGGACTCGCGGCCTATCAGCTTGTTGGTGGGGTAATGGCCTACCAAGGCGACGACGGGTAGCCGGCCTGAGAGGGTGACCGGCCACACTGGGACTGAGACACGGCCCAGACTCCTACGGGAGGCAGCAGTGGGGAATATTGCACAATGGGCGCAAGCCTG…
CL3	10	0.149644	2.89154	2.81961	2.8643	2.87531	1.69717	1.9587	1.5	0.119467	1.62164	1.7799	2.5	0.189967	1.63443	1.7743	4	0.157867	1.71867	1.8267	3	0.228967	-0.0181615	0.100657	-1	-0.938529	0.0113281	-0.00454623	0.678072	-0.26704	NA	NA	NA	NA	NA	NA	NA
CL32	9	0.562612	2.8055	2.66269	2.7164	2.68922	1.38973	2.0801	20	0.190067	1.23305	1.8064	20	0.1472	1.22624	2.0297	13	0.187467	1.24647	1.9168	20	0.156233	0.156955	0.117953	0	0.282803	-0.00798797	0.168149	-0.621488	0.348856	Bacteria	Proteobacteria	Alphaproteobacteria	Rhizobiales	Rhizobiaceae	Rhizobium	NNNCNNNNNNNNNANNNNNANCNNNATTNNNANNNNNANTNCNNNNNNNNNNNNNNNNNNNTTGAGTTTGTCTGCTCAGAACGACGCTGGCGGCAGGCTACACATGCAGTCGAACGCCCCGCAAGGGGAGTGCAGACGGGTGAGTAACGCGTGGAACATACCCTTTCCTGCGGAATAGCTCCGGGAAACTGGAATTAATACCGCATACGCCCTACGGGGGAAAGATTTATCGGGGAAGGATTGGCCCGCGTTGGATTAGCTAGTTGGTGGGGTAAAGGCCTACCAAGGCGACGATCCATAGCTGGTCTGAGAGGATGATCAGCCACATTGGGACTGAGACACGGCCCAAACTCCTACGGGAGGCAGCAGTGGGGAATATTGGACAATGGGCGCAAGCCT…
CL33	1	0.449601	2.6279	2.77734	2.67778	2.75437	1.58619	1.9508	20	0.215967	1.85769	2.1546	20	0.100336	1.61427	1.8608	20	0.104	1.74298	1.996	20	0.107729	-0.135992	-0.0330458	0	1.00341	-0.202632	-0.211497	0	0.0517483	Bacteria	Proteobacteria	Alphaproteobacteria	Rhizobiales	Phyllobacteriaceae	Phyllobacterium	ANAAAACTAAATGAAANNGAANCGNTTGATATANANNTNNCNAANNCACACATACNANCTTNCNANCANANTATAGAGTTGTTCAGGCNANANGAACGCTGGCNGCAGCTTAAACTGCAAGTCGAGCGCGTAGCAATACGAGCGGCAGTACGGGTGAGTAACGCGTGGGAATCTACCCCTTACTACGGAATAACGCAGGGAAACTTGTGCTAATACCGTATGTGGCCGAGAGGCGAAAGATTTATCGGTAAGGGATGAGCCCGCGTTGGATTAGCTAGTTGGTGGGGTAAAGGCCTACCAAGGCGACGATCCATAGCTGGTCTGAGAGGATGATCAGCCACACTGGGACTGAGACACGGCCCAGACTCCTACGGGAGGCAGCAGTGGGGAATATTGGAC…
CL4	3	0.0345904	2.5466	2.54705	2.47163	2.48038	1.58379	1.9928	21.5	0.0922	1.44363	1.699	20	0.1114	1.19458	1.769	20	0.109567	1.47659	2.0221	23	0.104733	0.101112	-0.0210574	-0.0972972	-0.183882	-0.273197	0.0582482	0	-0.0239403	Bacteria	Firmicutes	Bacilli	Bacillales	Bacillaceae 2	Paucisalibacillus	NA
CL43	9	0.0928604	1.82298	1.24124	1.57357	0.84844	1.14268	1.7725	20	0.112021	0.9935	1.6226	20	0.0934571	0.9858	1.0424	20	0.0611714	0.480383	0.5431	20	0.0358714	1.25017	1.7065	0	1.64287	-0.011225	-0.638398	0	-0.611447	Bacteria	Firmicutes	Bacilli	Bacillales	Bacillaceae 2	Paucisalibacillus	NNTTNGAGTTTNNNTCTGGTCAGATNAACGCTGGCGGCATNCTTACACATGCAAGTCGAACGGCAGCACGGGGGCAACCCTGGTGGCGAGTGGCGAACGGGTGAGTAATACATCGGAACGTGTCCTAGAGTGGGGGATAGCCCGGCGAAAGCCGGATTAATACCGCATACGCTCGAGAGAGGAAAGCGGGGGATCTTCGGACCTCGCGCTCAAGGGGCGGCCGATGGCGGATTAGCTAGTTGGTGGGGTAAAGGCCTACCAAGGCGACGATCCGTAGCTGGTCTGAGAGGACGACCAGCCACACTGGGACTGAGACACGGCCCAGACTCCTACGGGAGGCAGCAGTGGGGAATTTTGGACAATGGGGGCAACCCTGATCCAGCAATGCCGCGTGAGCGA…
CL52	2	0.340296	1.75612	2.31322	2.52213	2.18697	0.590142	1.067	11.5	0.1181	1.03789	1.5426	16.5	0.1056	1.13472	1.5905	18.75	0.1083	0.815767	1.1607	16.5	0.1083	-0.467095	-0.121435	-0.520832	0.124976	0.128687	0.0441164	0.184425	0.0364234	Bacteria	Firmicutes	Bacilli	Bacillales	Paenibacillaceae 1	Paenibacillus	TCAGGACGAACGCTGGCGGCGTGCNTAATACATGCAAGTCGAGCGGGGTTGATTAGAAGCTTGCTTCTAATCAACCTAGCGGCGGACGGGTGAGTAACACGTAGGCAACCTGCCCACAAGACAGGGATAACTACCGGAAACGGTAGCTAATACCCGATACATCCTTTTCCTGCATGGGAGAAGGAGGAAAGACGGAGCAATCTGTCACTTGTGGATGGGCCTGCGGCGCATTAGCTAGTTGGTGGGGTAAAGGCCTACCAAGGCGACGATGCGTAGCCGACCTGAGAGGGTGATCGGCCACACTGGGACTGAGACACGGCCCAGACTCCTACGGGAGGCAGCAGTAGGGAATCTTCCGCAATGGGCGAAAGCCTGACGGAGCAACGCCGCGTGAGTGAT…
CL59	1	0.173815	2.18158	2.34132	2.32501	2.34556	1.46853	2.0152	39.5	0.08806	2.01201	2.1056	44	0.103	1.27996	2.0737	26	0.1207	1.99344	2.1144	44	0.11544	-0.440885	-0.0693253	-0.155651	-0.390584	-0.652539	-0.0220242	-0.758992	0.228781	Bacteria	Actinobacteria	Actinobacteria	Actinomycetales	Microbacteriaceae	Leifsonia	CTCAGGACGAACGCTGGCGGCGTGCTTAACACATGCAAGTCGAACGATGAACCCGGAGCTTGCTCTGGGGAATTAGTGGCGAACGGGTGAGTAACACGTGAGTAACCTGCCCTTGACTCTGGGATAACCTCCGGAAACGGAAGCTAATACCGGATATGACGTACGGAGGCATCTCCTGTACGTGGAAAGAATTTCGGTCAAGGATGGACTCGCGGCCTATCAGGTAGTTGGTGAGGTAACGGCCCACCAAGCCTACGACGGGTAGCCGGCCTGAGAGGGTGACCGGCCACACTGGGACTGAGACACGGCCCAGACTCCTACGGGAGGCAGCAGTGGGGAATATTGCACAATGGGCGCAAGCCTGATGCAGCAACGCCGCGTGAGGGATGACGGCCTTCG…
CL60	1	0.475965	3.06243	3.13941	3.1068	3.09938	1.91131	2.3785	4.5	0.317	2.18459	2.421	3.75	0.3122	2.08902	2.3277	4.5	0.3152	2.06568	2.2958	4.5	0.293267	-0.112053	0.0510551	0	0.11227	-0.0645396	-0.0566979	0.263034	0.013797	Bacteria	Actinobacteria	Actinobacteria	Actinomycetales	Micrococcaceae	Arthrobacter	ATTTTTAAAAAANNTANNAANTTNTCNCTCCNNNAAAANNGGNCCCNCTCCTTTTTAAANTTTACCGGCCAGAATAACNCTGNGGNGGNNTTAAACNTTCANTCGACGATATNCCAGCTTGNTNGNGATTACTCCGAACNGGNAAGTAACANNTGAGTAACNTNCCCTTGACTCTNGGATANGCCTGGGAAACTNGGTCTAATACCGGATATGACTCCTCATCGCATGGTGGGGGGTNGANAGCTTTTGTGGTTTTGGATGGACTCGCGGCCTATCAGCTTGTTGGTGGGGTAATGGCCTACCAAGGCGACGACGGGTAGCCGGCCTGAGAGGGTGACCGGCCACACTGGGACTGAGACACGGCCCAGACTCCTACGGGAGGCAGCAGTGGGGAATATT…
CL68	8	0.710488	1.72026	1.81642	2.23322	1.34872	1.07189	1.9086	35	0.200267	1.55298	2.0444	49.25	0.249033	1.41176	1.9741	33.5	0.234733	0.994	1.7372	56.5	0.1717	0.108841	0.135751	-0.690896	0.222032	-0.137549	-0.0504824	-0.555963	-0.0853161	Bacteria	Actinobacteria	Actinobacteria	Actinomycetales	Microbacteriaceae	Microbacterium	TTTTTTTTTNCTNNNTNNNGNCCCCCCNTTNTNGAGTTTNCTGGNCAGANAACGCTGCNGGGNGTTTACANAACAAGTCNAACGGTGAACACGGAGCNTGTTCTGTGGNATCATGGCNAACGGNTGAGTAACACGTGAGCAACCTGCCCCTGACTNTGGGATAAGCGCTGGAAACGGTGTCTAATACTGGATACGAGTAGCGGCCGCATGGTCAGTTACTGGAAAGAATTTCGGTTGGGGATGGGCTCGCGGCCTATCAGCTTGTTGGTGAGGTAATGGCTCACCAAGGCGTCGACGGGTAGCCGGCCTGAGAGGGTGACCGGCCACACTGGGACTGAGACACGGCCCAGACTCCTACGGGAGGCAGCAGTGGGGAATATTGCACAATGGGCGCAAGCC…
CL69	6	0.297861	2.71059	2.81908	2.75242	2.86584	1.34658	1.7018	2	0.3242	1.71303	2.0193	3	0.213833	1.5497	1.8328	2.5	0.201067	1.84932	2.2764	11.5	0.200067	-0.457689	-0.419693	-2.52356	0.696403	-0.144557	-0.139806	-0.263034	-0.0888128	Bacteria	Firmicutes	Bacilli	Bacillales	Bacillaceae 2	Paucisalibacillus	GGANNTCCCATGGNNGAAANTCTGACGGAGCAACGCCGCGTGAGTGATGAAGGTTTTCGGATCGTAAAGCTCTGTTGTTAGGGAAGAACAAGTGCAAGAGTAACTGCTTGCACCTTGACGGTACCTAACCAGAAAGCCACGGCTAACTACGTGCCAGCAGCCGCGGTAATACGTAGGTGGCAAGCGTTGTCCGGAATTATTGGGCGTAAAGGGCTCGCAGGCGGTTTCTTAAGTCTGATGTGAAAGCCCCCGGCTCAACCGGGGAGGGTCATTGGAAACTGGGAAACTTGAGTGCAGAAGAGGAGAGTGGAATTCCACGTGTAGCGGTGAAATGCGTAGAGATGTGGAGGAACACCAGTGGCGAAGGCGACTCTCTGGTCTGTAACTGACGCTGAGGAG…
CL70	2	0.519497	2.69131	2.79254	2.86836	2.8256	1.39328	1.6208	2.5	0.288733	1.54957	1.6331	3	0.195833	1.71714	1.9638	2.5	0.198333	1.5591	1.6432	3	0.204833	-0.162225	-0.019802	-0.263034	0.495287	0.148144	0.266035	-0.263034	0.0183008	Bacteria	Proteobacteria	Gammaproteobacteria	Pseudomonadales	Moraxellaceae	Acinetobacter	GGGGANTGGAATGGGNCGCAGCCTGATCCGCCTGCCGCGTGTGTGAAGAAGGCCTTATGGTTGTAAAGCACTTTAAGCGAGGAGGAGGCTACTTTAGTTAATACCTAGAGATAGTGGACGTTACTCGCAGAATAAGCACCGGCTAACTCTGTGCCAGCAGCCGCGGTAATACAGAGGGTGCAAGCGTTAATCGGATTTACTGGGCGTAAAGCGCGCGTAGGCGGCTAATTAAGTCAAATGTGAAATCCCCGAGCTTAACTTGGGAATTGCATTCGATACTGGTTAGCTAGAGTGTGGGAGAGGATGGTAGAATTCCAGGTGTAGCGGTGAAATGCGTAGAGATCTGGAGGAATACCGATGGCGAAGGCAGCCATCTGGCCTAACACTGACGCTGAGGTG…
CL71	9	0.159658	2.6734	2.36553	2.55294	2.42231	1.27593	1.7094	4	0.341967	1.05812	1.4941	2.5	0.2562	1.16076	1.505	3	0.2126	0.914975	1.284	3	0.267367	0.479749	0.412845	0.415037	0.355036	0.133569	0.0104868	0.263034	-0.269129	Bacteria	Actinobacteria	Actinobacteria	Actinomycetales	Nocardiaceae	Rhodococcus	GGGGATTGNNATGGGCCGAAACCTGATGCAGCGACGCCGCGTGAGGGATGACGGCCTTCGGGTTGTAAACCTCTTTCAGCAGGGACGAAGCGCAAGTGACGGTACCTGCAGAAGAAGCACCGGCTAACTACGTGCCAGCAGCCGCGGTAATACGTAGGGTGCAAGCGTTGTCCGGAATTACTGGGCGTAAAGAGTTCGTAGGCGGTTTGTCGCGTCGTTTGTGAAAACCAGCAGCTCAACTGCTGGCTTGCAGGCGATACGGGCAGACTTGAGTACTGCAGGGGAGACTGGAATTCCTGGTGTAGCGGTGAAATGCGCAGATATCAGGAGGAACACCGGTGGCGAAGGCGGGTCTCTGGGCAGTAACTGACGCTGAGGAACGAAAGCGTGGGTAGCGAA…
CL72	10	0.0299406	2.68538	2.66878	2.6906	2.69013	1.51914	2.0443	26	0.202367	1.9825	2.1439	32	0.188033	1.96709	2.1836	32	0.212133	2.02395	2.1704	32	0.1998	-0.413917	-0.086354	-0.29956	0.0184151	-0.0112567	0.026471	0	0.173983	Bacteria	Firmicutes	Bacilli	Bacillales	Bacillaceae 1	Bacillus	GCAGTCGAGCGAATCATAGGAGCTTGCTCCTGTTGATTAGCGGCGGACGGGTGAGTAACACGTGGGCAACCTGCCTGTAAGACTGGGATAACTTCGGGAAACCGGAGCTAATACCGGATAATCCTTTTCCTCTCATGAGGAAAAGCTGAAAGTCGGTTTTTAGCTGACACTTACAGATGGGCCCGCGGCGCATTAGCTAGTTGGTGAGGTAACGGCTCACCAAGGCGACRATGCGTAGCCGACCTGAGAGGGTGATCGGCCACACTGGGACTGAGACACGGCCCAGACTCCTACGGGAGGCAGCAGTAGGGAATCTTCCGCAATGGACGAAAGTCTGACGGAGCAACGCCGCGTGAGCGATGAAGGCCTTCGGGTCGTAAAGCTCTGTTGTTAGGGAAG…
CL75	8	0.606398	3.0133	2.9614	3.09793	2.99433	1.93592	2.1799	9.5	0.4098	1.93227	2.1491	6	0.190467	2.15851	2.2749	4.5	0.1802	2.02237	2.1652	6	0.203933	-0.0630215	0.00976166	0.662965	1.00682	0.15974	0.0820705	-0.415037	-0.0799395	Bacteria	Actinobacteria	Actinobacteria	Actinomycetales	Microbacteriaceae	Leifsonia	NNNNNNNNNNNNNNNNNNNNNNNNNNNNNNNNNNNNNNNNNNNNTTTNAGTTTNNCTGCTCAGACGAACGCGGCGGCGTGCTAACACATGCAGTCGAACGATGACCANGAGCNTGNTCTTGGAATTAGTGGCGAACGGGTGAGTAACACGTGAGTAACCTGCCCTTGACTCTGGGATAACCTCCGGAAACGGAAGCTAATACCGGATACGAACTGCGGAGGCATCTCCAGCAGTTGGAAAGAACTTCGGTCAAGGATGGACTCGCGGCCTATCAGGTAGTTGGTGAGGTAACGGCTCACCAAGCCTACGACGGGTAGCCGGCCTGAGAGGGTGACCGGCCACACTGGGACTGAGACACGGCCCAGACTCCTACGGGAGGCAGCAGTGGGGAATATTGCA…
CL76	8	0.275678	3.07703	3.05134	3.09644	3.04418	1.97855	2.1691	8	0.518067	2.10963	2.2513	4	0.278367	2.17917	2.2377	12.25	0.256133	2.09722	2.1873	8	0.262967	-0.0840324	-0.0120545	0	0.978258	0.0467843	-0.00874169	1.61471	-0.120091	Bacteria	Firmicutes	Bacilli	Bacillales	Bacillaceae 2	Salirhabdus	NCTGNCGGCGTGCTCTAATCTGCAAGTCGAGCGAATGGATTAAGAGCTTGCTCTTATGAAGTTAGCGGCGGACGGGTGAGTAACACGTGGGTAACCTGCCCATAAGACTGGGATAACTCCGGGAAACCGGGGCTAATACCGGATAACATTTTGAACCGCATGGTTCGAAATTGAAAGGCGGCTTCGGCTGTCACTTATGGATGGACCCGCGTCGCATTAGCTAGTTGGTGAGGTAACGGCTCACCAAGGCAACGATGCGTAGCCGACCTGAGAGGGTGATCGGCCACACTGGGACTGAGACACGGCCCAGACTCCTACGGGAGGCAGCAGTAGGGAATCTTCCGCAATGGACGAAAGTCTGACGGAGCAACGCCGCGTGAGTGATGAAGGCTTTCGGGT…
CL77	6	0.561872	2.90122	2.98222	2.85831	2.96803	1.72162	1.9316	2.5	0.233767	1.79668	1.9482	2.5	0.260733	1.69151	1.7966	3	0.263767	1.85281	2.0061	2.5	0.266133	-0.10595	-0.0545972	0	-0.18708	-0.0870192	-0.116873	0.263034	0.0166872	Bacteria	Proteobacteria	Gammaproteobacteria	Pseudomonadales	Moraxellaceae	Acinetobacter	NNGTGNNTATTGATATGGGCGCAGCCTGATCCGCTCTGCCGCGTGTGTGAAGAANGCCTTATGGTTGTAAAGCACTTTAAGCGAGGAGGAGGCTACTTTAGTTAATACCTAGAGATAGTGGACGTTACTCGCAGAATAAGCACCGGCTAACTCTGTGCCAGCAGCCGCGGTAATACAGAGGGTGCAAGCGTTAATCGGATTTACTGGGCGTAAAGCGCGCGTAGGCGGCTAATTAAGTCAAATGTGAAATCCCCGAGCTTAACTTGGGAATTGCATTCGATACTGGTTAGCTAGAGTGTGGGAGAGGATGGTAGAATTCCAGGTGTAGCGGTGAAATGCGTAGAGATCTGGAGGAATACCGATGGCGAAGGCAGCCATCTGGCCTAACACTGACGCTGA…
CL78	10	0.286381	1.97588	-0.689753	2.20721	2.31417	1.18108	1.8851	34.25	0.2911	2.16	2.2734	44	0.12222	1.41282	2.0568	28	0.105833	1.85486	2.1174	45.5	0.225167	-0.651198	-0.167653	-0.409763	0.370522	-0.612451	-0.14445	-0.652077	-0.207686	Bacteria	Actinobacteria	Actinobacteria	Actinomycetales	Microbacteriaceae	Microbacterium	TCCTCATTTTTNNANAAAATTNNNNNTTNNTNCNNTTNAATNNCCCAANTCTTTTAGGTTGTCTGCTCAGATGACGCGGCGGGTGCATGCAAGTCCGAACGATGAACCCGAAGCTTGCTTTGGGGGATTAGTGGCGAACGGGTGAGTAACACGTGAGCAACCTGCCCCTCACTCTGGGATAAGCGCTGGAAACGGCGTCTAATACTGGATACGAGACGCGACCGCATGGTCAGTGTCTGGAAAGATTTTTTGGTGGGGGATGGGCTCGCGGCCTATCAGCTTGTTGGTGAGGTAATGGCTCACCAAGGCGTCGACGGGTAGCCGGCCTGAGAGGGTGACCGGCCACACTGGGACTGAGACACGGCCCAGACTCCTACGGGAGGCAGCAGTGGGGAATAT…
CL80	1	0.566631	2.24174	2.63784	2.55623	2.49356	1.55057	2.1846	36.5	0.4276	2.36634	2.4122	36.5	0.177533	1.75957	2.3428	24.5	0.1779	2.06502	2.2852	36.5	0.2119	-0.413358	-0.0649513	0	1.01288	-0.427431	-0.0421157	-0.575115	0.00297658	Bacteria	Actinobacteria	Actinobacteria	Actinomycetales	Microbacteriaceae	Okibacterium	TNATNTAANTAAATNNTNNANNANNNGTTANAAAAACNNTNANAAANNTNGANCCAATCTCTTAAATTTNCTGNTCAGTNTACGTGGGCAGCCTAANCNGCAAGNGACGCAGNANNNCAGTAACAATACTATGGTGCAANGNCGAACGNGTTAGTATGCANCGGGACTTTCCCANACGTNGGGGNTACGTAGGGAAANTTACGCTAATACNGCATACGTCCTACGGNANAAAGCGGGGGATCGANAGACTCGCGCGGTTGGATGGACCGATGTTCGATTAGCTAGTTGGTGAGGTAATGGCTCACCAAAGGCGGACGATCGATAGCTGGTCTGAGAGGATGNTCAGCCACACTGGGANTGAGACACGGCCCAGACTCCTACNGGAGGCAGCANTGGGGA…
CL81	6	0.276871	2.1425	2.51974	2.14435	2.64017	0.928817	1.4012	16.5	0.112567	1.36818	1.6325	20	0.101967	0.78665	1.7864	20	0.100764	1.57398	2.1207	20	0.0973333	-0.760954	-0.597878	-0.277534	0.209774	-0.798468	0.129972	0	-0.0171132	Bacteria	Firmicutes	Bacilli	Bacillales	Bacillaceae 1	Bacillus	NNNNNNNNNNNNNNNNNNNNNNNNNNGCANGCTGGCGCGTGCCTAATACTGCAAGTCGAGCGGACTAATGGGAGCTTGCTCCCGTTAGTTAGCGGCGGACGGGTGAGTAACACGTGGGCAACCTACCTGTAAGACTGGGATAACTTCGGGAAACCGGAGCTAATACCGGATGACATAAAGGAACTCCTGTTCCTTTATTGAAAGATGGCTTCGGCTATCACTTACAGATGGGCCCGCGGCGCATTAGCTAGTTGGTGAGGTAACGGCTCACCAAGGCGACGATGCGTAGCCGACCTGAGAGGGTGATCGGCCACACTGGGACTGAGACACGGCCCAGACTCCTACGGGAGGCAGCAGTAGGGAATCTTCCGCAATGGACGAAAGTCTGACGGAGCAACG…
CL82	2	0.448917	2.12953	2.49487	2.66805	2.43165	1.45939	2.2274	44	0.4456	2.16414	2.4371	44	0.12472	1.74481	2.3183	26	0.1795	2.07987	2.2126	44	0.136133	-0.51113	0.009618	0	1.71073	-0.310726	-0.0720982	-0.758992	0.525291	Bacteria	Actinobacteria	Actinobacteria	Actinomycetales	Microbacteriaceae	Microbacterium	AACNAGAGAACANNNNAACANANNAANAAAAAGACTTGAAGNAGANTAGTNGGNAAAAAATAAAGAAGTGCGCGAAAATANATCGANCCCGCTAATTTTAAGTTTATCAAGGCAAATAAAGCTTAAACATGCAAGTCGAACGATGAACCCGAAGCTTGCTTTGGGGGATTAGTGGCGAACGGGTGAGTAACACGTGAGCAACCTGCCCCTCACTCTGGGATAAGCGCTGGAAACGGCGTCTAATACTGGATACGAGACGCGACCGCATGGTCAGTGTCTGGAAAGATTTTTTGGTGGGGGATGGGCTCGCGGCCTATCAGCTTGTTGGTGAGGTAATGGCTCACCAAGGCGTCGACGGGTAGCCGGCCTGAGAGGGTGACCGGCCACACTGGGACTGAG…
CL85	1	0.504539	2.98393	3.09708	3.05664	3.06537	1.97345	2.2547	16.5	0.321733	2.36577	2.4203	20	0.175667	2.18887	2.3687	20	0.165067	2.26636	2.3151	20	0.163933	-0.199656	-0.038139	-0.277534	0.972756	-0.112124	-0.0310904	0	-0.0897916	Bacteria	Actinobacteria	Actinobacteria	Actinomycetales	Microbacteriaceae	Microbacterium	NNAAAAAAAANCTNANTNNAANNNATNATATANNTCAGNNNTTCANGTANNNTCTTATAAGTTGACNGGCTCAATNACGGGGCGCGTGCTTAACATGCAAGTGCGAACGATGAACCCGAANCTTGCTTTGAGGGATTAGTGGCGAACGGGTGAGTAACACGTGAGCAACCTGCCCCTCACTCTGGGATAAGCGCTGGAAACGGCGTCTAATACTGGATACGAGACGCGACCGCATGGTCAGTGTCTGGAAAGATTTTTTGGTGGGGGATGGGCTCGCGGCCTATCAGCTTGTTGGTGAGGTAATGGCTCACCAAGGCGTCGACGGGTAGCCGGCCTGAGAGGGTGACCGGCCACACTGGGACTGAGACACGGCCCAGACTCCTACGGGAGGCAGCAGTG…
CL86	1	0.7058	2.9185	3.03659	2.97781	3.00944	1.95047	2.24	20	0.365967	2.38117	2.4455	20	0.118993	2.18015	2.3399	20	0.119979	2.25687	2.3117	20	0.120929	-0.210496	-0.0454555	0	1.59756	-0.127241	-0.0636826	0	0.0119018	NA	NA	NA	NA	NA	NA	NA
CL87	2	0.268677	2.05046	2.31898	2.69826	2.31456	1.30209	2.2306	32.75	0.289367	1.54746	2.4574	24.5	0.2223	1.8181	2.4024	23	0.279767	1.49927	2.3631	30.5	0.230533	-0.203426	-0.0832489	0.102686	0.327923	0.232531	-0.0326563	-0.0911479	0.331716	Bacteria	Actinobacteria	Actinobacteria	Actinomycetales	Microbacteriaceae	Microbacterium	GGGGATTGNNATGGGCGGAGCCTGNGCAGCAACGCCGCGTGAGGGATGACGGCCTTCGGGTTGTAAACCTCTTTTAGCAGGGAAGAAGCGAAAGTGACGGTACCTGCAGAAAAAGCACCGGCTAACTACGTGCCAGCAGCCGCGGTAATACGTAGGGTGCAAGCGTTATCCGGAATTATTGGGCGTAAAGAGCTCGTAGGCGGTTTGTCGCGTCTGCTGTGAAATCCCGAGGCTCAACCTCGGGCCTGCAGTGGGTACGGGCAGACTAGAGTGCGGTAGGGGAGATTGGAATTCCTGGTGTAGCGGTGGAATGCGCAGATATCAGGAGGAACACCGATGGCGAAGGCAGATCTCTGGGCCGTAACTGACGCTGAGGAGCGAAAGGGTGGGGAGCAAACA…
CL89	1	0.667243	3.00347	3.15167	3.08894	3.10852	1.88276	2.2918	9.5	0.253833	2.39238	2.4799	13	0.219333	2.13253	2.4042	13	0.232667	2.21382	2.322	9.5	0.236833	-0.233693	-0.0188868	0	0.100009	-0.16588	-0.044725	0	0.0851395	Bacteria	Actinobacteria	Actinobacteria	Actinomycetales	Microbacteriaceae	Microbacterium	NNNNNNNNNNNNNNNNNNNTTANAGTTTGATCATGCTCAGGATGAACGCNGCGGCGTGCTTACACATGCAAGTCGNANCGATGAACCGAAGCNTGCTTTGGGGGATTAGTGGCGAACGGGTGAGTAACACGTGAGCAACCTGCCCCTCACTCTGGGATAAGCGCTGGAAACGGCGTCTAATACTGGATACGAGACGCGACCGCATGGTCAGTGTCTGGAAAGATTTTTTGGTGGGGGATGGGCTCGCGGCCTATCAGCTTGTTGGTGAGGTAATGGCTCACCAAGGCGTCGACGGGTAGCCGGCCTGAGAGGGTGACCGGCCACACTGGGACTGAGACACGGCCCAGACTCCTACGGGAGGCAGCAGTGGGGAATATTGCACAATGGGCGGAAGCCTGA…
CL9	9	0.643309	2.6054	2.38611	2.53773	2.48066	1.53995	1.6118	20	0.126067	1.15205	1.4582	20	0.1822	1.40257	1.553	20	0.119	1.29234	1.6089	20	0.190733	0.252896	0.00259808	0	-0.59737	0.283875	0.0908692	0	-0.614561	NA	NA	NA	NA	NA	NA	NA
CL90	1	0.595787	2.22649	2.59119	2.41204	2.53046	1.47097	2.1459	38	0.0910133	2.32931	2.4168	44	0.1026	1.61394	2.1356	32	0.103467	2.06897	2.2567	44	0.117233	-0.492138	-0.0726318	-0.211504	-0.365233	-0.529313	-0.178457	-0.459432	0.0121353	Bacteria	Actinobacteria	Actinobacteria	Actinomycetales	Microbacteriaceae	Leifsonia	NNNNNNNTTAAAGTTTTATCTGGNTCAGGACGAACGCTGGCGGCGTGCTTNACACATCCAGTCGAACGATGAACCCGGAGCTTGCTCTGGGGGATTAGTGGCGAACGGGTGAGTAACACGTGAGTAACCTGCCCTTGACTCTGGGATAACCTCCGGAAACGGAAGCTAATACCGGATACGACGTACGGAGGCATCTCCTGTACGTGGAAAGAACTTCGGTCAAGGATGGACTCGCGGCCTATCAGGTAGTTGGTGAGGTAACGGCCCACCAAGCCTACGACGGGTAGCCGGCCTGAGAGGGTGACCGGCCACACTGGGACTGAGACACGGCCCAGACTCCTACGGGAGGCAGCAGTGGGGAATATTGCACAATGGGCGCAAGCCTGATGCAGCAACGCC…
CL91	7	0.140632	2.01636	2.16013	2.16332	2.37355	0.768758	1.0861	20	0.126467	0.87765	1.69	22.25	0.0661333	0.919208	1.199	20	0.0683333	1.00733	1.5252	20	0.0707667	-0.389939	-0.489841	0	0.837615	0.0667462	-0.495192	-0.153805	0.0472119	Bacteria	Firmicutes	Bacilli	Bacillales	Paenibacillaceae 1	Paenibacillus	NTTTNATCNGGCTCCGAANCANANTTNCCGGGTATTTACNACCNNAANTTNAACNGATTTTNCCCCGNCTANNGGGAGGANTTAGNGGNNAANTGGTGNGTANCACGTGAGTGNCCNNGCCNTTAACNNATNAGGAAAGCNNNGATAAANNGGGTNTAATACCCGGATATGANTCCTCCATCNCATGGTNGGGGGNTNGAAAAGCTTTTGNGANTTTTGGATGGACTCANGGGCNTAATCAGCTTGTTGNTGNAGGTAATGGGCTCACCAAGGCGAACGACGGGTANCCGGCCTGAGAGTGTGNCCGGCCACACNGGGACTNAGACACGGCCCAGACTCCTACGNGAGGCAGCAGTGGGGAATATTGCACAATGGGCGGAAGCCTGATGCAGCGACGCC…
CL92	5	0.0386299	2.1886	2.05435	1.75215	2.14551	1.2756	2.1104	26.75	0.412233	2.2283	2.2574	26	0.237167	1.10812	1.4748	20	0.0888143	2.15288	2.4065	23	0.2874	-0.755094	-0.18942	0.217905	0.520401	-1.00783	-0.614143	-0.378512	-1.41704	Bacteria	Firmicutes	Bacilli	Bacillales	Staphylococcaceae	Staphylococcus	NNNNNNNNNNNNNTTAAGTTNATCTGNTCAGGATNACGCTGGCGGCGTGCNTATACATGCAGTCGAGCGAACAGACAAGGAGCTTGCTCCTTTGACGTTAGCGGCGGACGGGTGAGTAACACGTGGGTAACCTACCTATAAGACTGGGATAACTTCGGGAAACCGGAGCTAATACCGGATAATATTTCGAACCGCATGGTTCGATAGTGAAAGATGGTTTTGCTATCACTTATAGATGGACCCGCGCCGTATTAGCTAGTTGGTAAGGTAACGGCTTACCAAGGCGACGATACGTAGCCGACCTGAGAGGGTGATCGGCCACACTGGAACTGAGACACGGTCCAGACTCCTACGGGAGGCAGCAGTAGGGAATCTTCCGCAATGGGCGAAAGCCTGACG…
CL93	1	0.632286	2.88605	3.12237	2.93396	3.02404	1.70862	2.256	20	0.6214	2.40437	2.4609	20	0.143833	1.99545	2.3955	20	0.108	2.11338	2.3015	20	0.141833	-0.306726	-0.0288074	0	2.13133	-0.268943	-0.0388592	0	-0.413367	Bacteria	Actinobacteria	Actinobacteria	Actinomycetales	Microbacteriaceae	Leifsonia	NNNNNNNNNNNNNNNNNNNNNNNNNNNNNNNNNNNNNNNNNNNNNNTTAGGTTTTNCTGCTCAGACGAACGTTGTCGCGTGCTTACCTGCTAGTTCGAACGATGAACCCGGAGCTTGCTCTGGGGGATTAGTGGCGAACGGGTGAGTAACACGTGAGTAACCTGCCCTTGACTCTGGGATAACCTCCGGAAACGGAAGCTAATACCGGATACGACGTACGGAGGCATCTCCTGTACGTGGAAAGAACTTCGGTCAAGGATGGACTCGCGGCCTATCAGGTAGTTGGTGAGGTAACGGCCCACCAAGCCTACGACGGGTAGCCGGCCTGAGAGGGTGACCGGCCACACTGGGACTGAGACACGGCCCAGACTCCTACGGGAGGCAGCAGTGGGGAATATT…
CL94	1	0.828388	2.92832	3.12184	3.03812	3.07704	1.81433	2.2593	20	0.1862	2.41557	2.4669	20	0.179133	2.17163	2.3649	20	0.110257	2.18772	2.3242	20	0.182567	-0.269986	-0.0408584	0	0.0284297	-0.153581	-0.0609201	0	-0.700162	Bacteria	Actinobacteria	Actinobacteria	Actinomycetales	Microbacteriaceae	Leifsonia	NNNNNNNNNNNNNNNNNNNNNNNNNNNNNNNNNNNNNNNNNNNNNNTTAGGTTTTTCATGCTCAGGACGAACGACGCTGCGGCGTCTTACACATGCAAGTCGAACGATGAACCCGGAGCTTGCTCTGGGGGATTAGTGGCGAACGGGTGAGTAACACGTGAGTAACCTGCCCTTGACTCTGGGATAACCTCCGGAAACGGAAGCTAATACCGGATACGACGTACGGAGGCATCTCCTGTACGTGGAAAGAACTTCGGTCAAGGATGGACTCGCGGCCTATCAGGTAGTTGGTGAGGTAACGGCCCACCAAGCCTACGACGGGTAGCCGGCCTGAGAGGGTGACCGGCCACACTGGGACTGAGACACGGCCCAGACTCCTACGGGAGGCAGCAGTGGGGA…
CL96	8	0.209753	2.70976	2.71333	2.75818	2.73151	1.09716	1.6276	3	0.192567	1.16092	1.6744	3	0.228133	1.23438	1.832	2	0.177733	1.23643	1.6168	3	0.223933	-0.172413	0.00960496	0	-0.217711	0.0885157	0.129775	-0.584963	-0.360163	Bacteria	Firmicutes	Bacilli	Bacillales	Bacillaceae 1	Bacillus	NNNNNNNNNNNNNNNNNNNNNNNNNNNNNNNNNNNNNNNNNNNTTAGGTTTTNCTGTCAGATGACGCNGCGGCGTGCNTATCCTCAATCGAGCGNATGATAGAGCTGCTCTANGAATTAGCGGCGGACNGGTGAGTNACACGTGGTACCTGCCCATAAGACTGGGATAACTCCGGGAAACCGGGGCTAATACCGGATAACATTTTGAACCGCATGGTTCGAAATTGAAAGGCGGCTTCGGCTGTCACTTATGGATGGACCCGCGTCGCATTAGCTAGTTGGTGAGGTAACGGCTCACCAAGGCAACGATGCGTAGCCGACCTGAGAGGGTGATCGGCCACACTGGGACTGAGACACGGCCCAGACTCCTACGGGAGGCAGCAGTAGGGAATCTTCCGCA…
CL97	9	0.0177558	2.0767	1.78232	2.0408	1.90026	1.21244	1.9212	38.75	0.527067	1.92843	2.2252	26	0.2117	1.4828	1.8855	20	0.109171	2.00997	2.0916	27.5	0.197533	-0.729256	-0.122599	0.494765	1.41589	-0.379105	-0.238988	-0.378512	-0.955426	Bacteria	Firmicutes	Bacilli	Bacillales	Paenibacillaceae 1	Paenibacillus	NNNNNNNNNNNNNNNNNNNNNNNNNNNNNNNNNNNNNNNNNNTTANGGTTTNTCTGGTCAGGATNACGCGGCGGCGTGCTTACACATCAATCAGACGACCGCGCTAAGCTCTCATCGACGGTTATTAGAGAACCGGTGAGTAACACGTGAGTAACACGTAGGCAACCTGCCCACAAGACAGGGATAACTACCGGAAACGGTAGCTAATACCCGATACATCCTTTTCCTGCATGGGAGAAGGAGGAAAGACGGAGCAATCTGTCACTTGTGGATGGGCCTGCGGCGCATTAGCTAGTTGGTGGGGTAAAGGCCTACCAAGGCGACGATGCGTAGCCGACCTGAGAGGGTGATCGGCCACACTGGGACTGAGACACGGCCCAGACTCCTACGGGAGGCAGC…
Ecoli	3	0.0157231	2.66003	2.71827	2.62152	2.65121	0.9594	1.2918	3	0.2284	0.59745	1.3152	3	0.210933	0.722375	1.2167	2.5	0.178967	0.873367	1.3527	3	0.2032	0.135545	-0.0664592	0	0.168662	0.27393	-0.112309	-0.263034	-0.237096	Bacteria	Proteobacteria	Gammaproteobacteria	Enterobacteriales	Enterobacteriaceae	Escherichia/Shigella	AAATTGAAGAGTTTGATCATGGCTCAGATTGAACGCTGGCGGCAGGCCTAACACATGCAAGTCGAACGGTAACAGGAAGCAGCTTGCTGCTTCGCTGACGAGTGGCGGACGGGTGAGTAATGTCTGGGAAGCTGCCTGATGGAGGGGGATAACTACTGGAAACGGTAGCTAATACCGCATAATGTCGCAAGACCAAAGAGGGGGACCTTCGGGCCTCTTGCCATCGGATGTGCCCAGATGGGATTAGCTTGTTGGTGGGGTAACGGCTCACCAAGGCGACGATCCCTAGCTGGTCTGAGAGGATGACCAGCCACACTGGAACTGAGACACGGTCCAGACTCCTACGGGAGGCAGCAGTGGGGAATATTGCACAATGGGCGCAAGCCTGATGCAGCCATG…
