# Supplementary material for: Design of synthetic bacterial communities for predictable plant phenotypes
Source: PLoS Biol. 2018 Feb 20;16(2):e2003962. doi: 10.1371/journal.pbio.2003962 (PMC5819758; doi:10.1371/journal.pbio.2003962)
Supplement: S3 Table — This table provides the data underlying Figs 2B, 2C and 3A. The first group of columns shows the Log(fold-change in shoot Pi content) caused by each individual strain on Arabidopsis thaliana in each of 4 Pi starvation conditions. The Mean log(fold-change) across conditions is also provided, and this value was used to sort the strains within each functional class in Fig 3A. The Standard errors of the log(fold-change) and the p-values corrected for multiple testing (q-values, Benjamini-Hochberg method) are also provided. The functional class (Functional.class) and the specific Block to which each strain belongs are given at the end. These assignments are also indicated in Fig 3A. This table is also provided as the “binP” data object in the associated github repository. The raw data that underlie the presented statistics are also provided as data object “binP.all.” Pi, phosphate. (XLSX) [file pbio.2003962.s015.xlsx]

## Sheet: Legend
S3 Table. Results of plant-bacterium binary associations assays.
The first columns show the Log(fold-change in shoot Pi-content) caused by each individual strain on Arabidopsis, in each of four Pi starvation conditions.
These values are plotted in Fig 2B, 2C, and Fig 3A. The mean log(fold-change) accross conditions is also provided and was used to sort the strains within each functional class in Fig 3A.
The standard errors of the log(fold-change), and the p-values corrected for multiple testing (q-values, Benjamini-Hochberg method) are also provided.
The functional class and the specific block to which each strain belongs are given at the end. These assignements are also indicated in Fig 3A.
This table is also provided as the ‘binP’ data object in the associated github repository. The raw data that underlies the presented statistics is also provided as data object ‘binP.all’.

## Sheet: S3_Table
		Log(Fold-change in shoot Pi content)					Standard errors				q-values
Strain	-P_100uM	-P_30uM	+P_100uM	+P_30uM	Mean	-P_100uM	-P_30uM	+P_100uM	+P_30uM	-P_100uM	-P_30uM	+P_100uM	+P_30uM	Functional.class	Block
CL21	0.562209	-0.0565578	0.105159	0.838954	0.362441	0.0869041	0.162667	0.137281	0.148632	0.0191757	0.820671	0.709086	0.00765829	Positive	P1
217	0.0535242	0.165605	0.260223	-0.00113227	0.119555	0.072931	0.0452681	0.0422949	0.0676445	0.648942	0.0308588	0.00652599	0.98701	Positive	P1
CL59	0.0327659	0.0543264	0.214136	0.120071	0.105325	0.0594181	0.0505679	0.0527711	0.0725256	0.733745	0.429997	0.0227977	0.313456	Positive	P1
278	0.110851	-0.0953949	0.221543	0.154865	0.0979659	0.0832165	0.110821	0.0904369	0.0379118	0.426759	0.539402	0.182451	0.0241439	Positive	P1
CL96	0.0219717	0.0665071	0.195062	0.1041	0.0969103	0.0663921	0.0898322	0.051763	0.0845794	0.818729	0.594382	0.0530966	0.474717	Positive	P1
CL28	0.0551287	-0.136725	0.16627	0.283915	0.092147	0.0465073	0.0625595	0.0680757	0.0617324	0.465289	0.139145	0.182451	0.0154308	Positive	P1
113	0.125914	-0.115916	0.03343	0.252112	0.073885	0.102377	0.0724018	0.0748979	0.0538906	0.452225	0.273448	0.849894	0.0154308	Positive	P1
215	-0.0423703	-0.122856	0.174022	0.156998	0.0414484	0.0623666	0.103853	0.0535748	0.073092	0.673746	0.398465	0.0845677	0.188486	Positive	P1
160	-0.155586	0.0173537	0.195678	0.0622301	0.029919	0.0720715	0.0818728	0.0474056	0.0718725	0.19145	0.90195	0.0383242	0.619989	Positive	P1
499	0.0144328	-0.0762591	0.189236	-0.0263681	0.0252605	0.0607442	0.0891029	0.0519008	0.0975681	0.866652	0.539402	0.0576588	0.874169	Positive	P2
340	-0.120379	-0.147202	0.122381	0.24048	0.02382	0.0945504	0.161758	0.0774718	0.0732807	0.44858	0.51716	0.388779	0.0526824	Positive	P2
137	-0.0814233	-0.0992619	0.126453	0.0977613	0.0108823	0.06542	0.0348894	0.0282955	0.0760768	0.452225	0.0666669	0.0274577	0.461727	Positive	P2
385	-0.178962	-0.203365	0.126697	0.294102	0.0096181	0.0832033	0.139969	0.0755247	0.107693	0.19145	0.312137	0.347848	0.0937246	Positive	P2
CL81	-0.182534	-0.0355401	0.186262	0.0449951	0.00329584	0.123784	0.224923	0.0542185	0.145066	0.367792	0.915698	0.0722111	0.861151	Positive	P2
CL71	-0.125541	-0.103923	0.388471	-0.158633	9.35867e-05	0.0510916	0.0935182	0.041326	0.127943	0.139027	0.424297	0.00115881	0.474717	Positive	P2
CL4	-0.0315183	-0.232302	0.268398	-0.0151776	-0.00264998	0.0901532	0.0278109	0.0718374	0.0851119	0.812701	0.000854353	0.0530966	0.930275	Positive	P2
474	-0.0425973	-0.141651	0.201394	-0.0530254	-0.0089699	0.0992176	0.0517107	0.0566011	0.141582	0.78267	0.0752174	0.0626636	0.827606	Positive	P2
371	-0.21698	-0.225198	0.318358	0.0854716	-0.00958707	0.0813954	0.0487476	0.0566704	0.123543	0.109216	0.0115932	0.00905665	0.687132	Positive	P2
210	0.0239932	-0.300516	0.243221	-0.0215033	-0.0137013	0.0536249	0.121744	0.0733721	0.119821	0.782045	0.0988366	0.0794812	0.930275	Positive	P3
28	-0.0470335	-0.221883	-0.0185431	0.172395	-0.0287662	0.0573101	0.0951708	0.0617906	0.0629166	0.590383	0.0894508	0.89785	0.0662983	Positive	P3
146	-0.202443	-0.342711	0.135981	0.28629	-0.0307205	0.0963185	0.0888118	0.0869875	0.0534115	0.203161	0.0249216	0.389112	0.00983495	Positive	P3
186	-0.204489	-0.131716	0.229385	-0.0221961	-0.0322539	0.0675439	0.0912186	0.0299558	0.0524556	0.0786623	0.313567	0.00171183	0.806902	Positive	P3
74	-0.147439	-0.221136	0.224309	0.00408795	-0.0350446	0.0971371	0.0627096	0.0581729	0.0962324	0.357006	0.0329328	0.0500681	0.977117	Positive	P3
111	-0.0658898	-0.189083	0.158162	-0.0667559	-0.0408917	0.0602514	0.0641857	0.0309537	0.0807225	0.493223	0.0600074	0.0154431	0.626675	Positive	P3
121	-0.187631	-0.207482	-0.0326984	0.236159	-0.0479131	0.0946679	0.134588	0.10389	0.0470202	0.228186	0.28836	0.89785	0.011137	Positive	P3
229	-0.450973	-0.450276	0.368808	0.318884	-0.0533893	0.120556	0.161083	0.0877191	0.164473	0.0439118	0.0710391	0.0370482	0.240845	Positive	P3
77	-0.0601322	0.243104	0.165504	0.201079	0.137389	0.173432	0.11794	0.134638	0.106222	0.812701	0.164045	0.527477	0.248366	Indifferent	I1
CL87	0.0473726	0.0540445	0.168978	0.213159	0.120888	0.136917	0.0713902	0.0719131	0.0937345	0.812701	0.590046	0.189126	0.164016	Indifferent	I1
122	-0.0864261	0.122374	0.241986	0.147716	0.106412	0.15094	0.0622707	0.0777018	0.13095	0.727119	0.176487	0.100497	0.513437	Indifferent	I1
CL17	0.0352765	-0.0651219	0.11393	0.130557	0.0536606	0.0935517	0.0928592	0.063676	0.0765441	0.810118	0.614964	0.317489	0.312091	Indifferent	I1
10	0.08008	0.0164611	0.0233956	-0.0484699	0.0178667	0.0915728	0.123409	0.0607769	0.104581	0.569932	0.919484	0.889458	0.783414	Indifferent	I1
CL155	0.025953	-0.037622	0.0223383	0.0576245	0.0170735	0.0931336	0.122767	0.111336	0.0779699	0.847995	0.849425	0.926643	0.672956	Indifferent	I1
329	-0.0876145	0.0942563	0.00505246	0.0430311	0.0136813	0.110178	0.0713085	0.0441197	0.0842202	0.614958	0.356767	0.956118	0.76577	Indifferent	I1
CL149	-0.0394051	-0.106671	0.136514	-0.0133302	-0.00572306	0.0898633	0.0786788	0.0651076	0.0783629	0.78267	0.345238	0.253999	0.931079	Indifferent	I1
143	0.0201322	-0.151084	0.087473	-0.00518898	-0.0121669	0.0940323	0.106544	0.0896836	0.0689911	0.875767	0.320288	0.625864	0.971745	Indifferent	I1
275	0.0594714	-0.197289	0.0249337	0.0597416	-0.0132856	0.0783495	0.0832407	0.0837587	0.097851	0.638334	0.108386	0.89785	0.715112	Indifferent	I2
283	0.0985932	-0.112043	0.0700077	-0.114747	-0.0145475	0.065202	0.0769596	0.101628	0.10266	0.357006	0.312137	0.744782	0.516071	Indifferent	I2
CL151	-0.172805	-0.151949	0.155094	0.107565	-0.0155239	0.079911	0.063586	0.0695002	0.0806245	0.19145	0.106386	0.22168	0.443578	Indifferent	I2
30	0.05104	-0.135735	-0.105741	0.126969	-0.0158667	0.0633138	0.155504	0.0868383	0.134987	0.611018	0.535043	0.530495	0.584306	Indifferent	I2
316	0.019559	-0.0770825	-0.0411945	0.00528016	-0.0233594	0.0755938	0.0453441	0.049059	0.0545364	0.857032	0.224798	0.672002	0.963995	Indifferent	I2
211	-0.0687451	0.0184729	0.0410572	-0.0860146	-0.0238074	0.0572364	0.123037	0.0809397	0.0902322	0.45921	0.917054	0.833348	0.584306	Indifferent	I2
295	-0.129322	-0.0808785	0.0558249	0.0496202	-0.0261889	0.0598907	0.05669	0.0434888	0.0777778	0.19145	0.318956	0.508248	0.711836	Indifferent	I2
131	-0.200698	-0.0313454	0.150218	-0.0424288	-0.0310637	0.132422	0.118744	0.0846324	0.0654865	0.357006	0.869453	0.317489	0.708559	Indifferent	I2
36	-0.0688723	-0.116637	0.111074	-0.0553889	-0.032456	0.0762757	0.102983	0.055493	0.0903393	0.568276	0.420127	0.259881	0.715112	Indifferent	I2
370	-0.0892966	-0.114015	0.08405	-0.0114273	-0.0326723	0.0841358	0.0880669	0.0449912	0.145456	0.499071	0.36231	0.30079	0.971745	Indifferent	I3
20	-0.0822216	-0.0290756	0.108641	-0.154655	-0.0393279	0.120143	0.159399	0.107571	0.125236	0.673746	0.910958	0.62071	0.474717	Indifferent	I3
317	-0.118128	-0.0688401	-0.0180756	-0.0210599	-0.0565258	0.131466	0.18876	0.0727689	0.0222798	0.568276	0.811616	0.89785	0.584306	Indifferent	I3
240	-0.0687471	-0.1014	0.00182113	-0.0738981	-0.0605561	0.0798916	0.0646907	0.0632046	0.0864809	0.587488	0.282512	0.982708	0.622966	Indifferent	I3
363	-0.0692919	-0.198315	0.110557	-0.102584	-0.0649085	0.145785	0.210507	0.0544769	0.114358	0.768735	0.499479	0.25641	0.601515	Indifferent	I3
33	0.0609044	-0.175723	-0.114406	-0.0610425	-0.0725668	0.117844	0.134531	0.0683985	0.127238	0.74901	0.361943	0.347848	0.781683	Indifferent	I3
168	-0.175352	-0.165358	-0.0295339	0.071222	-0.0747554	0.0966856	0.0723982	0.0929553	0.129343	0.274098	0.121553	0.89785	0.749898	Indifferent	I3
165	-0.46454	-0.0281397	-0.0130178	-0.100513	-0.151552	0.40021	0.105227	0.0412345	0.0533794	0.47317	0.869453	0.89785	0.248872	Indifferent	I3
233	-0.248206	-0.0479667	-0.0241792	-0.183206	-0.125889	0.0541574	0.0688598	0.0650719	0.0486545	0.0191757	0.611034	0.893609	0.0154308	Negative	N1
339	-0.195705	-0.0857722	-0.119881	-0.195358	-0.149179	0.0400069	0.0383126	0.0490774	0.0389906	0.0193768	0.129208	0.182451	0.011137	Negative	N1
375	-0.269767	-0.297902	0.0995577	-0.214461	-0.170643	0.0603024	0.12156	0.0971942	0.0623751	0.0243088	0.100324	0.62071	0.0469644	Negative	N1
123	-0.170421	-0.131119	-0.127571	-0.278399	-0.176877	0.0487293	0.0877926	0.0543924	0.0652499	0.0467822	0.301695	0.189126	0.0202784	Negative	N1
CL89	-0.274322	-0.410792	0.0963109	-0.137491	-0.181574	0.075653	0.0791853	0.0914955	0.0814388	0.0443699	0.00794542	0.620703	0.313456	Negative	N1
350	-0.226328	-0.368372	-0.0224298	-0.161387	-0.194629	0.0645188	0.0661762	0.119306	0.117102	0.0467822	0.00520712	0.931904	0.42478	Negative	N1
259	-0.118828	0.256682	-0.753257	-0.223417	-0.209705	0.107051	0.0846528	0.152797	0.0654416	0.490425	0.0577782	0.0175368	0.0469644	Negative	N1
214	-0.285904	-0.265157	0.00565962	-0.411704	-0.239276	0.0541374	0.0988222	0.0615867	0.113139	0.0191757	0.0784619	0.958435	0.0397359	Negative	N1
72	-0.136458	-0.510289	0.00078646	-0.420858	-0.266705	0.0635174	0.107222	0.0921208	0.0743057	0.19145	0.0105257	0.993375	0.00765829	Negative	N1
494	-0.473982	-0.28797	-0.0233606	-0.321961	-0.276818	0.0913307	0.0782646	0.0967119	0.116383	0.0191757	0.0307969	0.89785	0.0903227	Negative	N2
345	-0.366472	-0.272154	-0.166167	-0.332466	-0.284315	0.0918254	0.0699087	0.0601278	0.0965567	0.0339838	0.0244721	0.14886	0.0469644	Negative	N2
224	-0.252623	-0.474843	0.0192697	-0.457763	-0.29149	0.114665	0.0929695	0.0526815	0.113692	0.149703	0.00151719	0.893609	0.011137	Negative	N2
69	-0.272821	-0.781655	-0.294391	-0.39968	-0.437137	0.0744673	0.118721	0.1201	0.10978	0.0439118	0.00217977	0.182451	0.0397359	Negative	N2
218	-0.0541426	-0.795939	0.00248962	-0.961724	-0.452329	0.100403	0.22525	0.0751688	0.192623	0.744465	0.0329328	0.982708	0.011137	Negative	N2
CL11	-0.291263	-1.0128	0.025869	-0.668241	-0.486609	0.104205	0.129006	0.0885331	0.17533	0.0964416	0.000954486	0.89785	0.0349593	Negative	N2
376	-0.320413	-1.15057	-0.00987331	-0.509308	-0.497541	0.0868794	0.271419	0.0842318	0.216228	0.0439118	0.0162454	0.956118	0.148693	Negative	N2
CL9	-0.247602	-1.02441	-0.11834	-0.651861	-0.510555	0.0570613	0.124454	0.0493193	0.223936	0.0243088	0.000854353	0.18827	0.0798401	Negative	N2
CL32	-0.0552115	-0.904059	-0.288394	-0.926436	-0.543525	0.0480472	0.156079	0.0382325	0.113004	0.476716	0.00462052	0.00171183	0.0017648	Negative	N2
88	-0.288816	-1.15263	-0.0587804	-0.91684	-0.604267	0.101326	0.449574	0.0552606	0.302112	0.0786623	0.0811054	0.620703	0.0595219	Negative	N3
384	-0.128985	-1.20226	-0.0225808	-1.21479	-0.642154	0.0854878	0.255664	0.0916087	0.191017	0.357006	0.0108275	0.89785	0.00637189	Negative	N3
267	-0.237057	-1.48142	0.00314465	-0.918789	-0.658531	0.0481915	0.309927	0.101858	0.211818	0.0193768	0.0105257	0.982708	0.0192362	Negative	N3
59	-0.105506	-1.41336	-0.0274187	-1.10172	-0.662002	0.0830597	0.491781	0.0414237	0.424067	0.44858	0.0647518	0.744782	0.109681	Negative	N3
13	-0.407359	-1.08464	-0.383426	-0.97648	-0.712976	0.0900944	0.363189	0.0677606	0.269389	0.0243088	0.0593219	0.00905665	0.0397359	Negative	N3
1	0.0309846	-1.82636	0.20128	-1.30737	-0.725365	0.148769	0.322748	0.0928368	0.222099	0.875767	0.00501357	0.230794	0.00765829	Negative	N3
CL52	-0.523272	-0.812408	-0.801954	-0.806055	-0.735922	0.134762	0.107366	0.0993275	0.112235	0.0379298	0.000954486	0.00171183	0.00335246	Negative	N3
351	-0.31838	-1.94928	-0.183221	-0.784515	-0.808848	0.11097	0.176886	0.136292	0.190276	0.0786623	5.39001e-05	0.490062	0.0182354	Negative	N3
60	0.180914	0.293806	0.0213318	0.0895328	0.146396	0.115467	0.148433	0.124432	0.0944271	0.350131	0.174465	0.940387	0.584306	none	NA
5	0.164414	0.21834	0.119559	-0.0192524	0.120765	0.0836649	0.116036	0.119766	0.0994128	0.229066	0.191032	0.624116	0.930275	none	NA
CL116	0.128602	0.00530844	0.174733	0.167176	0.118955	0.10961	0.0696987	0.0893223	0.0866821	0.469069	0.955735	0.27087	0.240845	none	NA
136	0.126874	0.231994	0.258206	-0.186906	0.107542	0.0815968	0.0857615	0.106002	0.0560827	0.352379	0.0772725	0.182451	0.0508018	none	NA
CL10	0.176153	0.0369675	0.0994348	0.0903563	0.100728	0.138069	0.164677	0.146956	0.149697	0.44858	0.896729	0.744782	0.716033	none	NA
319	0.175948	0.160029	0.145845	-0.112138	0.0924208	0.0700354	0.0898909	0.0890736	0.237934	0.109216	0.19755	0.347848	0.781683	none	NA
CL111	-0.108125	0.0872747	0.172609	0.213283	0.0912606	0.114291	0.130682	0.107806	0.109965	0.550407	0.627778	0.382195	0.240845	none	NA
CL43	-0.0275041	0.187765	0.0681913	0.130558	0.0897525	0.108735	0.107957	0.0619035	0.0639072	0.859136	0.229606	0.611065	0.213602	none	NA
CL113	0.157391	0.250529	-0.0292329	-0.0745103	0.076044	0.128507	0.143724	0.0634449	0.0644106	0.452225	0.229606	0.848299	0.497815	none	NA
463	0.0907851	0.0436473	0.097721	0.058925	0.0727696	0.121157	0.0563261	0.033312	0.0635899	0.641416	0.581075	0.129294	0.587109	none	NA
203	0.0698204	0.0444072	0.0225806	0.0859649	0.0556933	0.08232	0.0757164	0.0823149	0.11085	0.590383	0.680736	0.89785	0.653225	none	NA
145	-0.15751	0.147373	0.10305	0.112488	0.0513503	0.087499	0.0605505	0.102091	0.0926357	0.276234	0.101314	0.62071	0.481288	none	NA
195	0.155543	0.114213	0.0992913	-0.169109	0.0499846	0.0589729	0.0739774	0.0491324	0.106394	0.109216	0.28836	0.25641	0.342231	none	NA
11	0.0434403	0.0711361	-0.116936	0.195062	0.0481756	0.114029	0.193642	0.14391	0.110363	0.810118	0.811616	0.689936	0.286992	none	NA
242	0.0156157	0.0136531	-0.0100224	0.165605	0.0462128	0.0855073	0.0776809	0.0929132	0.100773	0.891233	0.911351	0.956118	0.326713	none	NA
314	0.0669254	0.0552649	0.0385932	0.0233896	0.0460433	0.11198	0.0699363	0.0469669	0.0835407	0.718975	0.570838	0.675842	0.868664	none	NA
78	-0.156554	0.0413513	0.0796465	0.191189	0.0389083	0.0953395	0.051689	0.083469	0.0993406	0.320427	0.570838	0.636294	0.240845	none	NA
CL136	-0.00167334	-0.136893	0.126024	0.161556	0.0372533	0.0805125	0.0824492	0.0981405	0.108648	0.99412	0.252042	0.508248	0.381746	none	NA
239	-0.0943946	-0.0150199	0.143483	0.102746	0.0342036	0.0731688	0.0741716	0.0612626	0.0664338	0.44858	0.902836	0.189126	0.356881	none	NA
490	-0.0522658	-0.0606146	0.0795912	0.161666	0.0320943	0.0622692	0.0901606	0.0537892	0.0697973	0.590383	0.627778	0.427073	0.15577	none	NA
133	-0.0214883	0.043374	0.062869	0.0426434	0.0318495	0.0577098	0.0754815	0.0718056	0.0677929	0.810118	0.6839	0.664266	0.714347	none	NA
213	-0.00478496	-0.0896985	0.158498	0.0421909	0.0265513	0.0835281	0.0444673	0.107344	0.118578	0.975687	0.167968	0.427073	0.838197	none	NA
Ecoli	-0.00703692	-0.0398412	0.155857	-0.0118888	0.0242725	0.0532666	0.0419245	0.0802016	0.108335	0.925121	0.525884	0.347848	0.962555	none	NA
332	0.235376	0.00083258	0.0265271	-0.166652	0.0240209	0.0731036	0.0589893	0.0556553	0.104795	0.0636169	0.989047	0.845452	0.342231	none	NA
CL75	0.113007	-0.134715	0.0669854	0.0479975	0.0233187	0.0737458	0.066002	0.0729734	0.060415	0.357006	0.166607	0.639848	0.647682	none	NA
66	0.0682209	-0.12325	0.0889355	0.0537576	0.0219159	0.0493829	0.101961	0.0763296	0.057404	0.405102	0.387991	0.565302	0.584306	none	NA
311	-0.0510755	-0.342098	0.296282	0.178014	0.0202806	0.145945	0.228042	0.116133	0.122411	0.812701	0.301439	0.177636	0.396487	none	NA
206	0.0472801	-0.15692	0.0957224	0.0797148	0.0164493	0.0690984	0.128475	0.0704215	0.0612343	0.673746	0.386411	0.490062	0.45821	none	NA
443	0.100163	-0.128313	0.190412	-0.13006	0.00805074	0.103156	0.0868388	0.0974258	0.0847841	0.536768	0.306226	0.27087	0.359568	none	NA
51	-0.0607945	-0.0341211	0.0683796	0.0560595	0.00738087	0.0572664	0.0683013	0.0384267	0.0564876	0.499071	0.735522	0.317489	0.570365	none	NA
134	0.0166435	0.155448	-0.12316	-0.0416924	0.00180974	0.0941996	0.16104	0.138493	0.104826	0.891233	0.487886	0.658267	0.818186	none	NA
346	0.0832761	-0.14031	-0.00183238	0.0484635	-0.0026008	0.094387	0.0366032	0.0475761	0.0550795	0.568276	0.0149503	0.982708	0.601515	none	NA
118	0.0896505	0.102716	-0.0412345	-0.163043	-0.00297792	0.0857178	0.0894233	0.0798769	0.0640033	0.501129	0.408878	0.832771	0.114669	none	NA
167	-0.132075	-0.036915	0.0263223	0.12761	-0.00376434	0.0745347	0.0826478	0.0490775	0.0889066	0.284945	0.755215	0.820394	0.398821	none	NA
495	-0.0771047	-0.051265	0.0460288	0.0583875	-0.00598836	0.0679651	0.0762916	0.0449837	0.0768535	0.478154	0.627778	0.62071	0.661089	none	NA
CL104	0.111287	-0.204034	0.00951803	0.0510802	-0.00803716	0.105041	0.162936	0.0875197	0.100551	0.499071	0.378684	0.956118	0.76577	none	NA
25	0.194507	-0.218347	-0.0500576	0.0340963	-0.00995033	0.0665146	0.061427	0.104411	0.117633	0.0820325	0.0329328	0.845452	0.868664	none	NA
CL114	0.0190463	-0.159948	0.0902892	-0.00954812	-0.0150403	0.066856	0.147336	0.0710692	0.0609059	0.847725	0.429997	0.508248	0.936836	none	NA
300	-0.110746	0.00208472	-0.0458534	0.0940979	-0.0151042	0.0691887	0.0490218	0.0684327	0.0823071	0.320427	0.971788	0.744782	0.497815	none	NA
CL90	-0.023775	-0.168186	0.186044	-0.0652152	-0.017783	0.0457012	0.130455	0.100758	0.0902348	0.74901	0.36231	0.306345	0.681375	none	NA
57	-0.200162	-0.0876546	0.194189	0.00944224	-0.0210463	0.102055	0.07442	0.0953032	0.0835257	0.229066	0.398465	0.25641	0.962067	none	NA
CL78	-0.0270779	-0.0483646	-0.0160614	0.00333333	-0.0220426	0.0464075	0.0504329	0.0476472	0.0550524	0.719945	0.47201	0.89785	0.972179	none	NA
102	-0.150084	-0.248277	0.112114	0.192068	-0.0235448	0.0739618	0.0513377	0.105109	0.08908	0.221364	0.0105257	0.620703	0.188486	none	NA
CL125	-0.0764476	-0.175572	0.183684	-0.0376649	-0.0265001	0.0724736	0.0815851	0.116816	0.0868329	0.499071	0.145114	0.388779	0.802985	none	NA
305	-0.304883	-0.00824891	0.0263031	0.170092	-0.0291842	0.129194	0.0583154	0.0848356	0.070951	0.154512	0.919052	0.89785	0.141351	none	NA
120	-0.247557	0.136031	-0.404002	0.380357	-0.0337928	0.0687007	0.072214	0.18248	0.148389	0.0443699	0.191032	0.223287	0.113878	none	NA
344	0.0501872	-0.0956051	-0.121452	0.0252356	-0.0354086	0.0690303	0.0499546	0.131155	0.0873864	0.649815	0.187433	0.639848	0.868664	none	NA
306	0.0285765	-0.0595553	-0.0130864	-0.0984563	-0.0356304	0.0761425	0.0498781	0.0522737	0.119517	0.810118	0.386411	0.89785	0.622966	none	NA
63	-0.205912	-0.010198	0.0390311	0.0152503	-0.0404572	0.0874661	0.113178	0.0888588	0.115321	0.154512	0.949759	0.850605	0.951662	none	NA
104	-0.0258374	-0.0608179	0.0197014	-0.10197	-0.0422309	0.0561875	0.0573935	0.0555392	0.0758452	0.776634	0.439141	0.89785	0.441624	none	NA
45	-0.257269	0.00650015	-0.00863318	0.0816889	-0.0444284	0.163861	0.142196	0.0802503	0.151945	0.350131	0.971788	0.956118	0.750973	none	NA
CL140	0.134218	-0.289411	-0.0758886	0.0495346	-0.0453867	0.076593	0.0808715	0.076836	0.0712871	0.290034	0.0329328	0.625864	0.687132	none	NA
355	-0.239717	-0.0918572	0.17878	-0.0352482	-0.0470107	0.107612	0.115722	0.0707008	0.113297	0.18327	0.57147	0.179064	0.861151	none	NA
46	-0.119972	-0.109312	0.108712	-0.0793928	-0.0499912	0.0692826	0.107298	0.0384413	0.146836	0.291953	0.460807	0.14764	0.750973	none	NA
67	-0.25957	0.16023	0.0108112	-0.134171	-0.0556748	0.0945241	0.13269	0.109324	0.11335	0.102061	0.387991	0.957958	0.497792	none	NA
112	-0.249152	-0.165624	0.0607569	0.122718	-0.0578252	0.0677471	0.154867	0.0644309	0.112363	0.0439118	0.436437	0.636294	0.520424	none	NA
114	-0.229883	-0.174995	0.120593	0.0517859	-0.0581248	0.0936971	0.0548166	0.0440248	0.073753	0.139027	0.0518811	0.14886	0.687132	none	NA
362	-0.0900943	-0.206634	0.0932257	-0.036834	-0.0600842	0.0871542	0.0824479	0.0876787	0.112906	0.505381	0.094236	0.620703	0.857827	none	NA
CL141	-0.129698	-0.0402184	-0.0762361	-0.0111956	-0.0643372	0.0644536	0.0539865	0.0596294	0.0631188	0.224001	0.594382	0.508248	0.930275	none	NA
173	-0.161167	-0.0591831	0.0857677	-0.131842	-0.0666061	0.0971642	0.091636	0.0663468	0.113825	0.320427	0.640074	0.508248	0.497815	none	NA
93	-0.179452	-0.034483	0.0240367	-0.0928204	-0.0706797	0.0860914	0.073015	0.0868441	0.0957515	0.205649	0.743828	0.89785	0.583108	none	NA
304	-0.00117495	-0.278114	0.0894687	-0.093041	-0.0707152	0.0833898	0.117868	0.0883971	0.0891916	0.99419	0.108829	0.62071	0.542003	none	NA
378	-0.144716	-0.152843	0.0102233	-0.00531912	-0.0731637	0.0756607	0.0532777	0.0746461	0.0971415	0.235091	0.0600074	0.956118	0.972449	none	NA
457	-0.097817	-0.021528	0.0923265	-0.270733	-0.0744379	0.0999615	0.0772659	0.0687655	0.111589	0.535581	0.867302	0.496154	0.137317	none	NA
493	-0.000418633	-0.269862	0.0484905	-0.0792091	-0.0752497	0.0598809	0.196975	0.0660711	0.0716019	0.994574	0.340971	0.723175	0.516071	none	NA
174	-0.227644	-0.0943923	0.00964037	-0.00165798	-0.0785135	0.0745418	0.0521773	0.0372385	0.0683366	0.0467516	0.184297	0.89785	0.985966	none	NA
CL69	-0.135629	0.0814119	-0.0829247	-0.180666	-0.079452	0.0537795	0.0705209	0.0407713	0.0529775	0.129322	0.408654	0.25641	0.0469644	none	NA
226	-0.238548	-0.205225	-0.0666728	0.179608	-0.0827094	0.120139	0.0792214	0.0993732	0.112446	0.228186	0.0884778	0.744782	0.342231	none	NA
469	-0.0641922	-0.24123	-0.0340013	0.00666906	-0.0831887	0.0584031	0.118534	0.0466479	0.105131	0.493223	0.166607	0.723175	0.972179	none	NA
310	-0.0380551	-0.169809	-0.0315616	-0.109459	-0.0872212	0.0644096	0.0493037	0.0527461	0.0872741	0.721696	0.0365235	0.776478	0.474717	none	NA
58	-0.0726492	-0.110077	-0.0594414	-0.118169	-0.0900842	0.0389163	0.0818401	0.0708217	0.0530608	0.25538	0.347764	0.675842	0.171209	none	NA
177	-0.192846	-0.00660175	-0.0681716	-0.115664	-0.0958209	0.043953	0.0391094	0.0723431	0.05562	0.0243088	0.911994	0.636294	0.207291	none	NA
CL82	-0.0354143	-0.380845	0.0756316	-0.0443157	-0.096236	0.0558291	0.139032	0.0821155	0.0629668	0.705234	0.0752174	0.639848	0.687132	none	NA
110	-0.521724	-0.0154385	0.081673	0.068326	-0.0967909	0.127091	0.0777369	0.10415	0.0876003	0.0322072	0.902836	0.70884	0.653225	none	NA
138	-0.370923	-0.0939817	0.106646	-0.0343626	-0.0981553	0.140031	0.0543634	0.0555873	0.0886592	0.109216	0.231062	0.282147	0.821692	none	NA
164	-0.142342	-0.147691	0.119728	-0.235474	-0.101445	0.0818452	0.114624	0.0587776	0.0798186	0.291953	0.36231	0.25641	0.0767387	none	NA
285	-0.120479	-0.166165	-0.0289794	-0.100264	-0.103972	0.0843844	0.0656828	0.097804	0.120101	0.379422	0.0891812	0.89785	0.622966	none	NA
308	-0.329671	0.0542103	-0.00875514	-0.139355	-0.105893	0.0964377	0.0948606	0.129744	0.107406	0.0511509	0.6839	0.972746	0.45821	none	NA
349	-0.239622	-0.118282	0.0314558	-0.102595	-0.107261	0.0493301	0.0741587	0.0368676	0.0829201	0.0193768	0.273448	0.672002	0.474717	none	NA
135	0.0353633	-0.291613	0.197163	-0.377704	-0.109198	0.0707232	0.120117	0.072078	0.102378	0.757991	0.101314	0.14886	0.0397359	none	NA
220	-0.300982	-0.155005	0.0824449	-0.11378	-0.12183	0.090367	0.0923664	0.0791303	0.063019	0.0550073	0.247596	0.62071	0.273906	none	NA
360	-0.0793912	-0.295012	-0.354338	0.236413	-0.123082	0.0742992	0.0649621	0.148447	0.223863	0.499071	0.0123746	0.18827	0.537234	none	NA
35	-0.236715	-0.0661937	-0.0534828	-0.140264	-0.124164	0.143869	0.143597	0.106364	0.0844813	0.320427	0.748335	0.833348	0.322245	none	NA
219	-0.0615288	-0.0535141	-0.112773	-0.290588	-0.129601	0.0665821	0.111069	0.164696	0.128874	0.562069	0.740712	0.744782	0.166391	none	NA
269	-0.0354182	0.110618	-0.229234	-0.392313	-0.136587	0.061349	0.0557976	0.104178	0.0692753	0.727119	0.174465	0.223525	0.00765829	none	NA
514	-0.290258	-0.227704	-0.0161201	-0.0267664	-0.140212	0.0519227	0.0772468	0.105021	0.0659142	0.0191757	0.0600074	0.949948	0.816175	none	NA
128	-0.117182	-0.227122	-0.16662	-0.0892128	-0.150034	0.0940316	0.119501	0.109124	0.0872261	0.452225	0.189367	0.405976	0.552349	none	NA
CL129	-1.13987	0.351624	0.13424	0.0298222	-0.156047	0.384358	0.0932485	0.0478902	0.0652111	0.0786623	0.0276034	0.148076	0.788313	none	NA
CL94	-0.136212	-0.351383	-0.268357	0.0955282	-0.165106	0.09093	0.130025	0.350915	0.061549	0.358928	0.0772725	0.709086	0.356881	none	NA
470	-0.353579	-0.206281	-0.070187	-0.0453738	-0.168855	0.0684893	0.0677634	0.114691	0.0700353	0.0191757	0.0577782	0.770046	0.708559	none	NA
R219	-0.304924	-0.129119	0.0198553	-0.262775	-0.169241	0.10152	0.0417874	0.0641152	0.0855609	0.0786623	0.0570166	0.89785	0.0662983	none	NA
328	-0.120108	-0.0430602	-0.0478559	-0.47492	-0.171486	0.0905826	0.0884728	0.0730673	0.140831	0.423464	0.738849	0.744782	0.0431448	none	NA
176	-0.064089	-0.175097	-0.220589	-0.230028	-0.172451	0.103513	0.1165	0.0547567	0.0863045	0.712852	0.301439	0.0412884	0.102227	none	NA
50	-0.195871	-0.432779	-0.0226699	-0.0566985	-0.177005	0.0623781	0.0994833	0.0926017	0.0914527	0.0680529	0.0149503	0.89785	0.715112	none	NA
162	-0.388594	-0.197869	-0.0183587	-0.157268	-0.190523	0.121918	0.0940923	0.0408942	0.134589	0.0649817	0.155224	0.849894	0.497815	none	NA
465	-0.29793	-0.510302	0.109378	-0.082725	-0.195395	0.066472	0.168534	0.103502	0.0979443	0.0243088	0.0577782	0.620703	0.622966	none	NA
3	-0.189251	-0.417931	-0.0235728	-0.20493	-0.208921	0.0713701	0.164917	0.0952404	0.0727251	0.109216	0.0913351	0.89785	0.086725	none	NA
223	-0.272773	-0.427055	-0.101992	-0.0767038	-0.219631	0.190959	0.104837	0.10443	0.112531	0.381743	0.0200106	0.625864	0.690633	none	NA
81	-0.422112	-0.628007	0.0763474	0.0543964	-0.229844	0.0971051	0.205168	0.100291	0.04924	0.0243088	0.0577782	0.709086	0.516071	none	NA
87	-0.209045	-0.395265	-0.0460928	-0.286907	-0.234327	0.0734138	0.154165	0.0785263	0.155868	0.0906961	0.0894508	0.780987	0.26257	none	NA
159	-0.0244535	-0.549482	-0.0608031	-0.305606	-0.235086	0.0748	0.182439	0.0802183	0.0722136	0.818729	0.0580869	0.709086	0.0203257	none	NA
CL80	-0.0762164	-0.340111	-0.0863142	-0.444607	-0.236812	0.0744477	0.0449014	0.0677677	0.170949	0.508186	0.000954486	0.508248	0.109681	none	NA
289	-0.0837882	-0.396801	-0.0374517	-0.466129	-0.246042	0.0697237	0.0994771	0.0805573	0.14029	0.45921	0.021916	0.848299	0.0508018	none	NA
338	-0.156546	-0.597852	-0.0898131	-0.166044	-0.252564	0.137468	0.0937322	0.0715128	0.114793	0.478154	0.00249315	0.513298	0.396625	none	NA
CL68	0.117438	-0.925452	0.103505	-0.345163	-0.262418	0.0952258	0.217433	0.0711504	0.179669	0.452225	0.0162454	0.435808	0.240845	none	NA
96	-0.0331518	-0.647281	-0.0959388	-0.306413	-0.270696	0.150479	0.205703	0.0738482	0.214996	0.875686	0.0545065	0.508248	0.400455	none	NA
62	-0.459536	-0.433858	-0.215569	-0.0409761	-0.287485	0.199775	0.21378	0.117925	0.0705463	0.165706	0.166607	0.310437	0.729849	none	NA
54	-0.0257018	-0.519822	-0.203982	-0.455022	-0.301132	0.048136	0.475256	0.0995743	0.222864	0.744465	0.429997	0.25641	0.213602	none	NA
502	-0.213534	-0.813059	-0.0649832	-0.194437	-0.321503	0.0628849	0.160388	0.101868	0.182461	0.0512677	0.00815397	0.754818	0.534931	none	NA
79	-0.0378437	-1.09172	0.154753	-0.419271	-0.348519	0.0776009	0.0955441	0.0593354	0.151215	0.763357	0.000113241	0.171923	0.0903227	none	NA
299	0.0501034	-0.381638	-0.335314	-0.868797	-0.383911	0.116091	0.307706	0.0990483	0.190223	0.78267	0.382159	0.0744426	0.0154308	none	NA
455	-0.00425275	-0.562364	0.0566836	-1.06103	-0.392741	0.0972716	0.180688	0.089173	0.0889958	0.981256	0.0562667	0.754818	0.000157882	none	NA
pf	-0.492992	-0.667424	0.129735	-0.652555	-0.420809	0.122073	0.131172	0.072115	0.225364	0.0334955	0.00815397	0.317489	0.07996	none	NA
CL130	0.108086	-1.47574	0.189943	-0.949307	-0.531754	0.0871774	0.501391	0.0737499	0.336117	0.452225	0.0600074	0.175872	0.086725	none	NA
105	-0.115715	-0.99438	-0.263873	-0.814956	-0.547231	0.0601897	0.280065	0.0993289	0.250893	0.236918	0.0329328	0.163918	0.0540283	none	NA
140	-0.16754	-1.27034	-0.15695	-0.838156	-0.608246	0.114758	0.371494	0.0939374	0.275704	0.371969	0.0370226	0.347848	0.0679803	none	NA
