# Supplementary material for: Design of synthetic bacterial communities for predictable plant phenotypes
Source: PLoS Biol. 2018 Feb 20;16(2):e2003962. doi: 10.1371/journal.pbio.2003962 (PMC5819758; doi:10.1371/journal.pbio.2003962)
Supplement: S6 Table — For each comparison, we provide the log2(fold-change) in relative expression between the 2 groups being compared (logFC), the log2 average counts per million (logcPM), the p-value of the test (Pvalue), and the p-value adjusted for multiple testing (FDR). We performed the following comparisons: comparison of samples that were inoculated with bacteria versus the axenic controls (Bacteria vs No Bacteria), comparison of the combined effect of positive blocks versus the combined effect of negative blocks (Positive vs Negative), comparison of the combined effect of negative blocks among both pretreatments in the 30 μM posttreatment ((+Pi vs −Pi) | 30 μM), comparison of blocks N2 and N3 in the 30 μM posttreatment ((N2 vs N3) | 30 μM), comparison of blocks N1 and N3 in the 30 μM posttreatment ((N1 vs N3) | 30 μM), comparison of blocks N1 and N2 in the 30 μM posttreatment ((N1 vs N2) | 30 μM), and the main effect of each block (P1, P2, P3, I1, I2, I3, N1, N2, N3). See Materials and methods and code for details on how comparisons were made. FDR, false discovery rate; logFC, log Fold Change; RNA-Seq, RNA sequencing. (XLS) [file pbio.2003962.s018.xls]

## Sheet: Legend
S6 Table. Table contains the information about the differential expression tests for the 20494 genes analyzed in the RNA seq experiment. For each comparison we provide the log2 fold-change in relative expression between the two groups being compared (logFC), the log2 average counts per million (logcPM), the p-value of the test (Pvalue), and the p-value adjusted for multiple testing (FDR). We perf…

## Sheet: Transcriptomic comparisons
	Bacteria vs No Bacteria				Positive vs Negative				( +Pi vs -Pi) | 30uM				(N2 vs N3) | 30uM				(N1 vs N3) | 30uM				(N1 vs N2) | 30uM				P1				P2				P3				I1				I2				I3				N1
Gene	logFC	logCPM	PValue	FDR	logFC	logCPM	PValue	FDR	logFC	logCPM	PValue	FDR	logFC	logCPM	PValue	FDR	logFC	logCPM	PValue	FDR	logFC	logCPM	PValue	FDR	logFC	logCPM	PValue	FDR	logFC	logCPM	PValue	FDR	logFC	logCPM	PValue	FDR	logFC	logCPM	PValue	FDR	logFC	logCPM	PValue	FDR	logFC	logCPM	PValue	FDR	logFC
AT3G28740	-9.72001	5.21592	2.11924e-66	4.34317e-62	1.47696	5.21592	5.8865e-07	0.000154664	0.260997	5.21592	0.453653	0.999727	0.867426	5.21592	0.232277	1	-0.134502	5.21592	0.816196	0.989801	-1.00193	5.21592	0.318257	0.903098	-0.762664	5.21592	1.68054e-09	1.72205e-06	-1.46559	5.21592	3.87943e-25	7.9505e-21	-0.537359	5.21592	1.63741e-05	0.00656227	-1.20277	5.21592	1.24248e-16	7.07315e-14	-0.986945	5.21592	3.91177e-06	0.000780273	-0.5221	5.21592	0.0315768	1	-1.451
AT2G29420	-6.36012	5.73117	4.42634e-50	4.53567e-46	0.556221	5.73117	0.0123982	0.112312	-0.0295929	5.73117	0.912544	0.999727	0.223714	5.73117	0.675984	1	0.45883	5.73117	0.294353	0.908228	0.235116	5.73117	0.754825	0.984841	-0.574882	5.73117	2.31035e-09	2.15219e-06	-1.04617	5.73117	8.72202e-23	5.9583e-19	-0.210232	5.73117	0.0256049	0.358434	-0.726101	5.73117	1.85947e-11	3.31374e-09	-0.91012	5.73117	5.80712e-08	5.6469e-05	-0.505109	5.73117	0.00656944	0.627568	-0.931707
AT3G14660	-3.86452	6.65357	1.29898e-47	8.87376e-44	0.533315	6.65357	0.00803278	0.084837	-0.121784	6.65357	0.625696	0.999727	-0.561138	6.65357	0.252013	1	0.109944	6.65357	0.782669	0.987922	0.671081	6.65357	0.331731	0.907255	-0.347827	6.65357	5.02591e-05	0.00710352	-0.440285	6.65357	6.653e-07	6.80734e-05	-0.266153	6.65357	0.00214085	0.107011	-0.519532	6.65357	4.64517e-08	3.99992e-06	-0.400431	6.65357	0.0073127	0.106063	-0.302716	6.65357	0.0720436	1	-0.574137
AT1G60750	-9.35051	3.21068	1.19716e-45	6.13366e-42	0.72838	3.21068	0.0582064	0.282942	0.635147	3.21068	0.141125	0.999727	1.61334	3.21068	0.0844004	0.979148	2.62108	3.21068	0.000755406	0.0536303	1.00773	3.21068	0.453928	0.945989	-0.89443	3.21068	1.71337e-08	1.32153e-05	-1.35263	3.21068	7.44498e-15	1.27148e-11	-0.409351	3.21068	0.00782488	0.204806	-1.17649	3.21068	9.24162e-11	1.41342e-08	-1.3899	3.21068	1.79531e-06	0.000432861	-0.742909	3.21068	0.0231674	0.954772	-1.46848
AT4G34135	-6.87149	5.74308	2.45651e-45	9.2859e-42	0.486526	5.74308	0.0606939	0.288779	-0.0203659	5.74308	0.947248	0.999727	0.710909	5.74308	0.253738	1	0.219076	5.74308	0.667043	0.978389	-0.491833	5.74308	0.578314	0.968604	-0.694477	5.74308	7.059e-10	9.82962e-07	-1.07201	5.74308	2.04109e-18	6.97168e-15	-0.279576	5.74308	0.0114063	0.246488	-0.776718	5.74308	5.59056e-10	6.77946e-08	-0.962772	5.74308	9.57006e-07	0.000306451	-0.553339	5.74308	0.0105941	0.758824	-0.895797
AT5G22140	-6.76832	4.15215	2.71862e-45	9.2859e-42	0.116962	4.15215	0.654353	0.879903	0.206386	4.15215	0.496424	0.999727	0.333915	4.15215	0.592928	1	0.279582	4.15215	0.585029	0.971124	-0.0543335	4.15215	0.951003	0.997379	-0.829889	4.15215	3.22415e-13	3.30378e-09	-0.84777	4.15215	6.04285e-13	5.76467e-10	-0.366506	4.15215	0.000798717	0.063941	-0.879024	4.15215	3.41262e-12	6.92458e-10	-0.63603	4.15215	0.000844926	0.0268048	-1.04798	4.15215	2.22154e-06	0.00569103	-0.817314
AT3G28345	-7.96144	5.04783	1.73581e-43	5.08196e-40	1.74158	5.04783	6.27171e-08	3.4775e-05	-0.259839	5.04783	0.477163	0.999727	-1.5785	5.04783	0.0449374	0.876111	0.468259	5.04783	0.459926	0.955799	2.04676	5.04783	0.064544	0.584776	-0.741724	5.04783	4.91237e-08	3.05073e-05	-0.844907	5.04783	2.87715e-09	8.54557e-07	-0.382501	5.04783	0.00419253	0.148141	-0.670801	5.04783	4.64772e-06	0.000246125	-0.800149	5.04783	0.000517394	0.0197573	-0.810645	5.04783	0.00222362	0.389495	-1.40343
AT4G34131	-5.49619	5.04718	1.66287e-41	4.25986e-38	0.454219	5.04718	0.0372789	0.218784	-0.191004	5.04718	0.458562	0.999727	0.148768	5.04718	0.776993	1	-0.0947067	5.04718	0.824497	0.989801	-0.243474	5.04718	0.744067	0.983805	-0.574806	5.04718	9.79718e-10	1.11546e-06	-0.72437	5.04718	2.23183e-13	2.54107e-10	-0.296988	5.04718	0.00132362	0.0845053	-0.622467	5.04718	1.73901e-09	1.90584e-07	-0.845922	5.04718	3.09435e-07	0.000155333	-0.381255	5.04718	0.0364153	1	-0.710077
AT1G76680	-7.04668	7.32416	7.19439e-41	1.63824e-37	0.0848358	7.32416	0.760988	0.927447	0.206448	7.32416	0.542829	0.999727	0.936706	7.32416	0.165306	1	0.000431926	7.32416	0.999446	1	-0.936274	7.32416	0.326501	0.905929	-0.688727	7.32416	2.17297e-08	1.48443e-05	-1.15702	7.32416	5.24904e-18	1.53677e-14	-0.290076	7.32416	0.0164538	0.289943	-0.95416	7.32416	6.99875e-12	1.30393e-09	-0.915383	7.32416	1.35266e-05	0.00172046	-0.82065	7.32416	0.000482995	0.183643	-0.592283
AT1G79410	-6.31383	4.25675	1.34375e-40	2.75389e-37	-0.308088	4.25675	0.239774	0.595138	-0.0515929	4.25675	0.866119	0.999727	0.276063	4.25675	0.657739	1	-0.199853	4.25675	0.695122	0.978389	-0.475917	4.25675	0.592209	0.96954	-0.649442	4.25675	6.46389e-09	5.29883e-06	-0.9766	4.25675	6.44606e-16	1.46784e-12	-0.523682	4.25675	2.54893e-06	0.0024034	-0.779337	4.25675	4.07806e-10	5.12734e-08	-0.863549	4.25675	1.07525e-05	0.00145942	-0.679579	4.25675	0.00184399	0.353184	-0.448849
AT1G64940	-12.0844	0.553207	2.3937e-39	4.45968e-36	-0.422401	0.553207	0.50634	0.805162	-0.155557	0.553207	0.837935	0.999727	-1.73676	0.553207	0.274088	1	0.777086	0.553207	0.530197	0.964829	2.51385	0.553207	0.251534	0.864249	-1.05373	0.553207	8.0553e-05	0.0101279	-2.09351	0.553207	3.11428e-12	2.36385e-09	-0.915954	0.553207	0.00059335	0.0538058	-1.70711	0.553207	2.35596e-08	2.18127e-06	-1.2938	0.553207	0.00835046	0.113484	-1.37947	0.553207	0.0129339	0.820642	-1.58195
AT3G21250	-4.80814	6.49797	2.56339e-38	4.37784e-35	0.442526	6.49797	0.0284962	0.186106	-0.242568	6.49797	0.329737	0.999727	0.261401	6.49797	0.593	1	-0.0299906	6.49797	0.940065	0.996724	-0.291392	6.49797	0.673658	0.978362	-0.414213	6.49797	1.52258e-06	0.000528878	-0.627762	6.49797	3.3324e-12	2.43908e-09	-0.261142	6.49797	0.00265939	0.119156	-0.654079	6.49797	8.99328e-12	1.66044e-09	-0.723557	6.49797	1.67009e-06	0.000417401	-0.381746	6.49797	0.0234186	0.954772	-0.4661
AT4G19880	-3.98526	6.73132	4.24495e-38	6.69201e-35	0.113849	6.73132	0.573749	0.839936	-0.237639	6.73132	0.337932	0.999727	0.499527	6.73132	0.308441	1	0.38266	6.73132	0.338933	0.924519	-0.116866	6.73132	0.866824	0.993004	-0.459385	6.73132	1.0132e-07	5.19111e-05	-0.645676	6.73132	5.06079e-13	5.45873e-10	-0.167238	6.73132	0.0536524	0.49574	-0.325023	6.73132	0.000569565	0.0152186	-0.499646	6.73132	0.000881757	0.0274631	-0.502141	6.73132	0.00299803	0.439058	-0.4155
AT3G23560	-3.7206	5.02025	4.62775e-36	6.77436e-33	0.588739	5.02025	0.00328252	0.0466152	0.170471	5.02025	0.48646	0.999727	0.195104	5.02025	0.687206	1	0.371216	5.02025	0.349933	0.927153	0.176111	5.02025	0.796592	0.989154	-0.365843	5.02025	1.42896e-05	0.00280255	-0.558121	5.02025	1.79366e-10	6.85464e-08	-0.155826	5.02025	0.0651257	0.527902	-0.51756	5.02025	3.15514e-08	2.82364e-06	-0.121672	5.02025	0.399251	0.779636	-0.333046	5.02025	0.044724	1	-0.628608
AT1G76690	-5.13882	4.23097	3.36931e-35	4.60337e-32	-0.0142498	4.23097	0.950166	0.986794	0.291387	4.23097	0.272723	0.999727	1.29614	4.23097	0.0174358	0.68466	-0.796312	4.23097	0.0748524	0.64645	-2.09245	4.23097	0.00738359	0.197803	-0.656703	4.23097	3.19886e-11	1.31115e-07	-0.742862	4.23097	6.18829e-13	5.76467e-10	-0.230591	4.23097	0.0157476	0.285818	-0.784548	4.23097	1.23856e-12	2.85204e-10	-0.365763	4.23097	0.0285477	0.234774	-0.742446	4.23097	0.000102256	0.0838253	-0.223553
AT1G05560	-6.28271	2.96103	1.33402e-34	1.70871e-31	0.33279	2.96103	0.252628	0.609676	0.999187	2.96103	0.00646769	0.821168	-0.0918493	2.96103	0.897425	1	-1.08481	2.96103	0.0629615	0.612304	-0.992966	2.96103	0.324636	0.90481	-0.705901	2.96103	2.04026e-08	1.44183e-05	-0.807342	2.96103	9.40302e-10	3.26619e-07	-0.366465	2.96103	0.00286823	0.124012	-1.02548	2.96103	7.27744e-13	1.73423e-10	-0.627448	2.96103	0.00360859	0.0691809	-0.53758	2.96103	0.0267617	0.974729	-0.701116
AT4G15760	-4.16134	6.45903	1.6214e-34	1.95464e-31	0.480771	6.45903	0.0162589	0.133819	0.360425	6.45903	0.15271	0.999727	0.358945	6.45903	0.458898	1	-0.425888	6.45903	0.281277	0.90028	-0.784834	6.45903	0.243904	0.861467	-0.32887	6.45903	0.000112355	0.0131168	-0.626238	6.45903	1.56473e-12	1.33615e-09	-0.298069	6.45903	0.000535611	0.0509693	-0.601498	6.45903	3.0373e-10	4.04198e-08	-0.517504	6.45903	0.000385331	0.0163498	-0.0552165	6.45903	0.740714	1	-0.892216
AT3G03670	17.9963	2.18174	2.18346e-34	2.48599e-31	-1.02546	2.18174	0.0248121	0.170982	1.24397	2.18174	0.179679	0.999727	1.47388	2.18174	0.201621	1	1.09841	2.18174	0.303941	0.910727	-0.375469	2.18174	0.815307	0.991803	1.59899	2.18174	9.40447e-12	4.81838e-08	2.38022	2.18174	1.88235e-24	1.92884e-20	1.53137	2.18174	8.03483e-11	1.64666e-06	2.82129	2.18174	1.08353e-29	2.22058e-25	1.13551	2.18174	0.000891292	0.027676	1.9929	2.18174	8.16259e-07	0.00278807	1.76048
AT1G78380	-4.21843	8.95281	4.66474e-34	5.03154e-31	0.795652	8.95281	0.000112942	0.00512088	0.222085	8.95281	0.387003	0.999727	0.053269	8.95281	0.915477	1	0.940736	8.95281	0.0214957	0.372701	0.887467	8.95281	0.209018	0.831774	-0.390881	8.95281	1.03958e-05	0.00217236	-0.624785	8.95281	7.75523e-12	4.81624e-09	-0.0452691	8.95281	0.60866	0.939439	-0.36719	8.95281	0.000166284	0.00549649	-0.563126	8.95281	0.000242379	0.0122347	-0.370588	8.95281	0.0321515	1	-0.815053
AT4G13180	-5.16157	6.23694	1.17866e-32	1.20777e-29	-0.229803	6.23694	0.32696	0.680276	0.291195	6.23694	0.306263	0.999727	0.923629	6.23694	0.100903	1	0.0222968	6.23694	0.961112	0.998576	-0.901332	6.23694	0.258524	0.86884	-0.623921	6.23694	1.22994e-09	1.32666e-06	-0.991	6.23694	3.32062e-19	1.36106e-15	-0.207094	6.23694	0.0387131	0.432504	-0.460979	6.23694	3.36438e-05	0.00139857	-0.961316	6.23694	7.54631e-08	6.44392e-05	-0.325052	6.23694	0.0957235	1	-0.552287
AT1G02850	-6.57061	5.45444	3.11673e-31	3.04163e-28	1.23962	5.45444	0.000103341	0.0048246	0.0766491	5.45444	0.838383	0.999727	-0.114799	5.45444	0.880096	1	0.33233	5.45444	0.593802	0.97129	0.447128	5.45444	0.677301	0.978362	-0.654281	5.45444	1.2433e-06	0.000447022	-1.16487	5.45444	4.03215e-15	8.26348e-12	-0.0461115	5.45444	0.729674	0.964623	-0.653419	5.45444	1.24324e-05	0.000584379	-0.65591	5.45444	0.0047602	0.0812122	-0.291131	5.45444	0.265397	1	-1.27164
AT1G72490	-7.98677	1.76272	4.10121e-30	3.82046e-27	0.770656	1.76272	0.0786822	0.333318	-0.672232	1.76272	0.156759	0.999727	0.987477	1.76272	0.328717	1	0.299848	1.76272	0.72145	0.980729	-0.687629	1.76272	0.629891	0.973619	-0.639519	1.76272	0.00021817	0.0209914	-1.22533	1.76272	8.58269e-11	3.74242e-08	-0.315552	1.76272	0.064965	0.527902	-1.09359	1.76272	3.7814e-08	3.32601e-06	-1.65118	1.76272	1.21483e-06	0.000336441	-0.110537	1.76272	0.792288	1	-1.61491
AT4G15550	-4.07603	5.05037	1.99103e-29	1.77409e-26	1.22454	5.05037	1.06915e-09	1.46074e-06	-0.105381	5.05037	0.667982	0.999727	0.08563	5.05037	0.860477	1	0.127989	5.05037	0.750097	0.985169	0.0423593	5.05037	0.952176	0.99749	-0.336958	5.05037	5.76933e-05	0.00788244	-0.416851	5.05037	1.47549e-06	0.000129225	-0.112838	5.05037	0.179652	0.733736	-0.501193	5.05037	5.60824e-08	4.71046e-06	-0.452819	5.05037	0.00242875	0.0526162	-0.164183	5.05037	0.326413	1	-0.704427
AT1G17170	-6.85749	5.34676	1.58609e-28	1.35439e-25	0.134645	5.34676	0.702031	0.904387	0.519863	5.34676	0.201168	0.999727	1.97322	5.34676	0.0187696	0.696619	-0.22476	5.34676	0.743104	0.984152	-2.19798	5.34676	0.06631	0.590594	-0.895143	5.34676	5.3206e-09	4.54335e-06	-1.25433	5.34676	1.5903e-14	2.32797e-11	-0.0022596	5.34676	0.988843	0.998638	-0.879298	5.34676	1.85501e-07	1.4292e-05	-0.715222	5.34676	0.00572462	0.0912568	-0.824852	5.34676	0.00492	0.563299	-0.782799
AT5G61820	-5.95632	7.6673	2.93255e-28	2.40398e-25	0.0805432	7.6673	0.784391	0.935933	0.469498	7.6673	0.194559	0.999727	1.10617	7.6673	0.121809	1	-0.590695	7.6673	0.309409	0.913074	-1.69687	7.6673	0.0960931	0.681683	-0.486205	7.6673	0.000129466	0.0145785	-1.18014	7.6673	4.9259e-17	1.26189e-13	-0.331269	7.6673	0.0100011	0.231073	-0.886662	7.6673	9.96126e-10	1.14048e-07	-0.551718	7.6673	0.0125131	0.145047	-0.442162	7.6673	0.0727383	1	-0.593881
AT5G56080	-8.79976	2.64853	5.25181e-28	4.13964e-25	0.00446621	2.64853	0.993131	0.99903	1.11233	2.64853	0.0369278	0.999727	1.15833	2.64853	0.312414	1	1.86697	2.64853	0.0532005	0.573145	0.708638	2.64853	0.66732	0.978362	-0.749309	2.64853	0.00015103	0.0162906	-1.27118	2.64853	6.18953e-09	1.62626e-06	-0.716257	2.64853	0.000307817	0.0368581	-0.783262	2.64853	0.000415577	0.0117475	-1.89158	2.64853	7.07036e-07	0.000263454	-0.646977	2.64853	0.137936	1	-1.57171
AT5G13750	-4.9504	5.72785	1.20582e-27	9.15264e-25	-0.130044	5.72785	0.603312	0.856462	0.665665	5.72785	0.0273636	0.9864	1.55105	5.72785	0.00978561	0.588763	0.181751	5.72785	0.710119	0.979213	-1.3693	5.72785	0.104966	0.698621	-0.575628	5.72785	9.91353e-08	5.19111e-05	-1.05751	5.72785	3.1977e-19	1.36106e-15	-0.180542	5.72785	0.0902576	0.593055	-0.646324	5.72785	8.16497e-08	6.7202e-06	-0.507743	5.72785	0.00538391	0.0881293	-0.299026	5.72785	0.14855	1	-0.738353
AT1G76520	-4.40448	5.27348	2.55978e-27	1.87358e-24	1.12798	5.27348	6.86337e-07	0.000173652	-0.608789	5.27348	0.0262845	0.974591	-0.592356	5.27348	0.275951	1	0.549443	5.27348	0.216499	0.858191	1.1418	5.27348	0.134625	0.75247	-0.605172	5.27348	4.30297e-10	7.34876e-07	-0.42484	5.27348	1.50549e-05	0.000787376	-0.0954477	5.27348	0.310071	0.836038	-0.312598	5.27348	0.00236084	0.0469739	-0.35266	5.27348	0.0288717	0.236395	-0.360323	5.27348	0.0518426	1	-0.982508
AT5G16980	-8.66747	1.70316	4.03797e-27	2.85359e-24	-0.203284	1.70316	0.68313	0.894921	0.595968	1.70316	0.280657	0.999727	0.432468	1.70316	0.721394	1	-0.168463	1.70316	0.857916	0.991492	-0.600931	1.70316	0.726984	0.982485	-0.862331	1.70316	3.63198e-05	0.00572568	-1.86919	1.70316	1.54696e-14	2.32797e-11	-0.0715657	1.70316	0.738809	0.966683	-1.17064	1.70316	9.4092e-07	6.23233e-05	-0.707693	1.70316	0.0584433	0.341908	-1.38626	1.70316	0.00128354	0.289065	-0.359874
AT1G79710	-3.87706	3.5481	1.59565e-25	1.09004e-22	-0.137792	3.5481	0.585873	0.847404	-0.138061	3.5481	0.646123	0.999727	0.977084	3.5481	0.104646	1	-0.789684	3.5481	0.112472	0.733051	-1.76677	3.5481	0.040172	0.477084	-0.406055	3.5481	0.000111673	0.0131168	-0.597487	3.5481	5.08329e-08	9.55751e-06	-0.213337	3.5481	0.0427601	0.450038	-0.552151	3.5481	2.65759e-06	0.000150455	-0.338814	3.5481	0.0651408	0.361398	-0.690134	3.5481	0.00103921	0.259763	-0.00383981
AT5G13370	-4.9011	4.90855	2.25067e-25	1.48791e-22	0.255988	4.90855	0.332019	0.684626	0.298781	4.90855	0.353206	0.999727	0.714733	4.90855	0.259228	1	0.087629	4.90855	0.866095	0.992432	-0.627104	4.90855	0.486873	0.949112	-0.403073	4.90855	0.000271208	0.0239575	-0.949494	4.90855	5.91906e-15	1.10277e-11	-0.216084	4.90855	0.0513489	0.485814	-0.588932	4.90855	2.06454e-06	0.000122996	-0.6466	4.90855	0.00107028	0.0312901	-0.272282	4.90855	0.213811	1	-0.592052
AT4G37390	7.91623	4.58496	1.68106e-24	1.07661e-21	-1.88477	4.58496	1.4307e-07	5.98382e-05	-0.808238	4.58496	0.0659268	0.999727	1.33653	4.58496	0.0928989	1	1.16054	4.58496	0.081895	0.664234	-0.175993	4.58496	0.874919	0.993484	0.450343	4.58496	0.00261818	0.109728	0.74765	4.58496	6.98436e-07	7.05111e-05	0.266429	4.58496	0.0827239	0.574303	0.847135	4.58496	3.05983e-07	2.28862e-05	0.600069	4.58496	0.0140137	0.154242	1.65541	4.58496	7.45703e-09	0.000152824	1.63441
AT1G17180	-7.42523	4.64169	1.05045e-23	6.52358e-21	-0.209432	4.64169	0.639502	0.87474	0.534805	4.64169	0.280422	0.999727	2.80848	4.64169	0.00495735	0.471332	-0.924234	4.64169	0.278864	0.899743	-3.73271	4.64169	0.00834387	0.212158	-1.167	4.64169	7.8496e-10	1.00544e-06	-1.28733	4.64169	4.55754e-11	2.22386e-08	-0.051649	4.64169	0.76956	0.969946	-0.649506	4.64169	0.00134998	0.0302037	-1.32488	4.64169	3.98814e-05	0.0036488	-0.648312	4.64169	0.0786583	1	-1.28461
AT4G31940	-16.5349	3.09498	1.1544e-23	6.9583e-21	3.02361	3.09498	0.0384033	0.222389	0.0390017	3.09498	0.936496	0.999727	4.82726	3.09498	0.0611861	0.936445	5.63985	3.09498	0.140536	0.78625	0.812594	3.09498	0.833969	0.992769	-1.71559	3.09498	4.191e-06	0.00113021	-1.40026	3.09498	0.000432191	0.00905657	-0.714965	3.09498	0.0449454	0.45999	-1.16809	3.09498	0.00454287	0.0781693	-1.13278	3.09498	0.111891	0.469704	-3.54878	3.09498	0.000952781	0.244079	-5.68782
AT1G75270	-3.5695	4.66384	2.07415e-23	1.21451e-20	0.129673	4.66384	0.537702	0.822476	0.360631	4.66384	0.152086	0.999727	-0.0475061	4.66384	0.925035	1	0.653273	4.66384	0.114095	0.736396	0.700779	4.66384	0.327312	0.906169	-0.397979	4.66384	6.4067e-06	0.00152939	-0.694048	4.66384	5.1695e-14	6.4481e-11	-0.0240534	4.66384	0.784393	0.972071	-0.355201	4.66384	0.000249599	0.00763476	-0.432825	4.66384	0.00477328	0.0813164	-0.419642	4.66384	0.0162559	0.868848	-0.491441
AT4G34138	-3.83901	5.73822	2.40005e-23	1.3663e-20	1.33435	5.73822	5.56484e-10	1.07687e-06	-0.350049	5.73822	0.184959	0.999727	-0.0507168	5.73822	0.92224	1	0.568279	5.73822	0.178369	0.820087	0.618996	5.73822	0.396491	0.930031	-0.264258	5.73822	0.0031376	0.121036	-0.429385	5.73822	4.03759e-06	0.000276744	-0.154513	5.73822	0.0860676	0.582712	-0.476668	5.73822	1.92224e-06	0.000116208	-0.106449	5.73822	0.484378	0.827147	-0.225228	5.73822	0.198757	1	-0.803309
AT2G47890	-2.91759	4.50669	9.10276e-23	5.04194e-20	0.622294	4.50669	0.00337763	0.0473352	0.0374207	4.50669	0.884955	0.999727	-0.229302	4.50669	0.657826	1	-0.515487	4.50669	0.21932	0.859074	-0.286185	4.50669	0.694838	0.979661	-0.251071	4.50669	0.00500136	0.16077	-0.317607	4.50669	0.000539695	0.0107016	-0.199891	4.50669	0.0276826	0.371287	-0.330671	4.50669	0.000764486	0.0193663	-0.183928	4.50669	0.23262	0.641199	-0.243563	4.50669	0.167454	1	-0.510631
AT5G42530	10.8977	7.56821	9.72139e-23	5.2429e-20	1.32653	7.56821	0.00650294	0.0735129	-0.211502	7.56821	0.734563	0.999727	-3.14389	7.56821	0.00822676	0.5474	4.39515	7.56821	7.79811e-06	0.00326152	7.53904	7.56821	6.32317e-06	0.00227346	1.41131	7.56821	4.92177e-12	3.36223e-08	1.3206	7.56821	9.4887e-11	3.88923e-08	1.04503	7.56821	3.38195e-07	0.000630088	2.21673	7.56821	2.56516e-22	6.5713e-19	0.175311	7.56821	0.621928	0.888956	2.27825	7.56821	5.72621e-08	0.000364224	-0.731265
AT5G56090	-3.27063	3.50142	1.64251e-22	8.63119e-20	0.189104	3.50142	0.455438	0.775292	0.0677895	3.50142	0.824471	0.999727	0.678233	3.50142	0.264027	1	0.154863	3.50142	0.755818	0.987013	-0.52337	3.50142	0.542421	0.96013	-0.363715	3.50142	0.000552577	0.0397351	-0.354396	3.50142	0.00109954	0.0178557	-0.253699	3.50142	0.0168479	0.293606	-0.406648	3.50142	0.000475207	0.0130723	-0.254317	3.50142	0.164389	0.556942	-0.476942	3.50142	0.0228794	0.954772	-0.454108
AT2G37760	-3.7392	5.1258	1.88302e-22	9.64764e-20	1.04522	5.1258	1.11768e-06	0.000254508	0.263631	5.1258	0.311654	0.999727	0.21867	5.1258	0.670654	1	0.336226	5.1258	0.424603	0.951309	0.117556	5.1258	0.871053	0.993168	-0.372148	5.1258	3.48718e-05	0.00554001	-0.515563	5.1258	3.83969e-08	7.5664e-06	-0.0538703	5.1258	0.546568	0.92573	-0.46107	5.1258	3.71818e-06	0.000202123	-0.170985	5.1258	0.262634	0.671124	-0.17876	5.1258	0.307747	1	-0.913397
AT1G05680	-7.86301	3.98045	3.08532e-22	1.54221e-19	0.24832	3.98045	0.615547	0.862802	0.198718	3.98045	0.738294	0.999727	3.10927	3.98045	0.00627357	0.488017	-1.44637	3.98045	0.136485	0.779816	-4.55563	3.98045	0.00394603	0.144411	-1.09087	3.98045	2.25376e-07	0.000102641	-1.29217	3.98045	3.24843e-09	9.37654e-07	-0.220648	3.98045	0.266913	0.810748	-1.09989	3.98045	2.64069e-06	0.00015024	-0.685653	3.98045	0.048549	0.311023	-0.621774	3.98045	0.124192	1	-1.56305
AT3G14690	-2.56314	6.00726	3.37847e-22	1.64853e-19	0.667138	6.00726	0.000699849	0.017095	-0.372805	6.00726	0.12832	0.999727	-0.00164274	6.00726	0.997353	1	0.0187283	6.00726	0.961846	0.998576	0.0203711	6.00726	0.976096	0.999914	-0.235089	6.00726	0.00474612	0.154147	-0.338961	6.00726	7.6608e-05	0.00257186	-0.0712209	6.00726	0.39619	0.876702	-0.375508	6.00726	4.51938e-05	0.00180195	-0.131311	6.00726	0.363677	0.757547	-0.0986411	6.00726	0.548047	1	-0.434206
AT3G08040	-7.04179	3.50239	5.42987e-22	2.5879e-19	-0.849013	3.50239	0.0613189	0.290761	0.683695	3.50239	0.13341	0.999727	1.40732	3.50239	0.15446	1	1.98888	3.50239	0.0166998	0.321642	0.581553	3.50239	0.682705	0.978485	-0.825446	3.50239	6.29714e-06	0.00152939	-0.983745	3.50239	2.93033e-07	3.8981e-05	-0.630676	3.50239	0.000483007	0.0482865	-0.792056	3.50239	0.000106737	0.0037715	-1.26155	3.50239	0.000164184	0.00946064	-0.957458	3.50239	0.0116776	0.792455	-1.21294
AT4G36880	-12.2562	2.19059	7.44638e-22	3.46832e-19	0.24478	2.19059	0.775116	0.933053	0.897265	2.19059	0.331468	0.999727	2.27696	2.19059	0.220052	1	3.28633	2.19059	0.097049	0.70156	1.00937	2.19059	0.715766	0.980935	-1.81515	2.19059	4.59648e-08	2.94376e-05	-2.19448	2.19059	2.12212e-09	6.58949e-07	0.510644	2.19059	0.0821749	0.572626	-1.54843	2.19059	0.000145599	0.00489165	-2.24835	2.19059	0.00201072	0.0465623	-1.21661	2.19059	0.208727	1	-1.53143
AT5G14730	-4.68559	3.08253	1.55104e-21	7.06377e-19	0.158292	3.08253	0.587513	0.848101	-0.398638	3.08253	0.222081	0.999727	0.565826	3.08253	0.395512	1	-0.88882	3.08253	0.111378	0.731493	-1.45465	3.08253	0.119187	0.723951	-0.785793	3.08253	1.33722e-10	2.7405e-07	-0.711366	3.08253	1.30454e-08	3.07301e-06	-0.101663	3.08253	0.386263	0.873652	-0.431297	3.08253	0.000969632	0.0235446	-0.450389	3.08253	0.0267374	0.226369	-0.447969	3.08253	0.057617	1	-0.922003
AT5G10830	-3.81713	4.13719	6.26239e-21	2.79003e-18	-0.438842	4.13719	0.0588699	0.284845	0.361055	4.13719	0.182042	0.999727	0.78299	4.13719	0.151293	1	-0.433627	4.13719	0.333758	0.923278	-1.21662	4.13719	0.116833	0.721831	-0.465146	4.13719	1.58428e-06	0.000541136	-0.547427	4.13719	4.92764e-08	9.35066e-06	-0.312649	4.13719	0.00137609	0.0860276	-0.455773	4.13719	2.1478e-05	0.000950691	-0.733472	4.13719	1.86584e-05	0.00220599	-0.416282	4.13719	0.0313168	1	-0.140536
AT1G55850	-4.08984	5.89518	1.56439e-20	6.82142e-18	0.420982	5.89518	0.0856146	0.34938	-0.329512	5.89518	0.272703	0.999727	0.692667	5.89518	0.23985	1	0.358343	5.89518	0.457459	0.95492	-0.334325	5.89518	0.687269	0.979243	-0.658927	5.89518	7.19451e-10	9.82962e-07	-0.617361	5.89518	1.60276e-08	3.62556e-06	0.0582963	5.89518	0.572186	0.932042	-0.432414	5.89518	0.000170464	0.00559855	-0.447659	5.89518	0.0126749	0.146425	-0.352804	5.89518	0.0828707	1	-0.638277
AT1G26250	7.14794	7.85281	1.99362e-20	8.51194e-18	-1.23762	7.85281	0.000870139	0.0195748	0.45803	7.85281	0.314695	0.999727	-0.648359	7.85281	0.463521	1	-0.050445	7.85281	0.94425	0.99735	0.597914	7.85281	0.637741	0.974865	0.501565	7.85281	0.000965386	0.0576811	0.933373	7.85281	1.45467e-09	4.58645e-07	0.214377	7.85281	0.162896	0.714451	1.47512	7.85281	2.24726e-18	2.19311e-15	0.0207661	7.85281	0.939543	0.985129	1.11579	7.85281	0.000318127	0.167172	0.58623
AT1G55920	-3.09187	5.46335	2.47861e-20	1.03667e-17	0.382081	5.46335	0.052255	0.266928	-0.242067	5.46335	0.315928	0.999727	0.629297	5.46335	0.184135	1	-0.495824	5.46335	0.200855	0.847327	-1.12512	5.46335	0.0928712	0.671596	-0.457686	5.46335	4.16966e-08	2.75655e-05	-0.484144	5.46335	1.5195e-08	3.52344e-06	0.0722245	5.46335	0.383973	0.873356	-0.386043	5.46335	2.48735e-05	0.00107092	-0.302047	5.46335	0.0357991	0.264367	-0.282485	5.46335	0.0843801	1	-0.480228
AT4G08555	-7.70208	2.99629	5.26887e-20	2.15961e-17	0.589971	2.99629	0.263058	0.618928	-0.418548	2.99629	0.470939	0.999727	-1.37118	2.99629	0.265418	1	2.83179	2.99629	0.00484021	0.163419	4.20296	2.99629	0.011641	0.256251	-0.923472	2.99629	1.67796e-05	0.00318408	-1.25315	2.99629	3.82528e-08	7.5664e-06	-0.289702	2.99629	0.160211	0.710612	-0.404567	2.99629	0.0763793	0.414324	-1.86011	2.99629	1.15477e-06	0.000328168	0.0852128	2.99629	0.844058	1	-2.43958
AT1G21680	-3.51166	6.1279	6.91103e-19	2.77715e-16	0.366046	6.1279	0.0919264	0.363625	-0.163808	6.1279	0.542048	0.999727	0.473154	6.1279	0.370234	1	-0.140232	6.1279	0.744368	0.984152	-0.613386	6.1279	0.411823	0.934007	-0.306105	6.1279	0.000963661	0.0576811	-0.533371	6.1279	3.65858e-08	7.35088e-06	-0.18897	6.1279	0.0435975	0.454007	-0.551357	6.1279	1.27584e-07	1.01345e-05	-0.369402	6.1279	0.0214816	0.197928	-0.167958	6.1279	0.353961	1	-0.394387
AT2G46740	-3.82982	4.21609	2.31716e-18	9.13229e-16	-0.375523	4.21609	0.131957	0.4403	-0.026914	4.21609	0.928826	0.999727	0.881013	4.21609	0.138287	1	0.567716	4.21609	0.244576	0.880733	-0.313297	4.21609	0.707421	0.980613	-0.600044	4.21609	1.92117e-08	1.40616e-05	-0.518321	4.21609	1.72383e-06	0.000147201	-0.357936	4.21609	0.000679305	0.058007	-0.259153	4.21609	0.0229908	0.216433	-0.746624	4.21609	3.97542e-05	0.0036488	-0.246967	4.21609	0.228442	1	-0.426245
AT2G15480	-5.3508	4.60994	4.07919e-18	1.57734e-15	-0.0941893	4.60994	0.795078	0.938998	-0.21768	4.60994	0.599865	0.999727	1.43678	4.60994	0.0917018	1	-0.17949	4.60994	0.798663	0.987922	-1.61627	4.60994	0.187895	0.810911	-0.532956	4.60994	0.000371232	0.0304321	-1.12643	4.60994	6.09374e-12	4.15645e-09	-0.0219506	4.60994	0.882875	0.984519	-0.505493	4.60994	0.00216444	0.0437888	-0.902799	4.60994	0.000854352	0.0270192	-0.674022	4.60994	0.0255718	0.967101	-0.287563
AT3G07720	-5.00055	6.08628	5.51355e-18	2.09249e-15	-0.290591	6.08628	0.380699	0.724827	0.208624	6.08628	0.595406	0.999727	-0.550871	6.08628	0.487116	1	2.04683	6.08628	0.00156545	0.0850992	2.5977	6.08628	0.0181258	0.318585	-0.584151	6.08628	4.3129e-05	0.0063589	-0.39842	6.08628	0.00654193	0.0653308	-0.609465	6.08628	2.16443e-05	0.00765013	-0.804249	6.08628	3.96714e-07	2.86277e-05	-0.826246	6.08628	0.000600445	0.0215886	-0.476577	6.08628	0.0810901	1	-1.17732
AT2G47730	-2.94131	9.28524	6.30478e-18	2.34928e-15	-0.139218	9.28524	0.50377	0.803537	0.522112	9.28524	0.0407226	0.999727	0.339133	9.28524	0.501765	1	0.166594	9.28524	0.685138	0.978389	-0.172539	9.28524	0.811454	0.990937	-0.159672	9.28524	0.0684784	0.577054	-0.64606	9.28524	3.01166e-12	2.36385e-09	-0.220517	9.28524	0.0140383	0.268379	-0.241996	9.28524	0.0121537	0.149957	-0.581162	9.28524	0.000227815	0.011643	-0.204876	9.28524	0.238616	1	-0.226705
AT2G34660	-3.07724	7.29409	9.21181e-18	3.37119e-15	0.076302	7.29409	0.710455	0.907925	-0.0836272	7.29409	0.741148	0.999727	0.493131	7.29409	0.322071	1	-0.501947	7.29409	0.216097	0.858191	-0.995078	7.29409	0.162606	0.794198	-0.225955	7.29409	0.00941598	0.229917	-0.404475	7.29409	7.76775e-06	0.000473787	-0.26801	7.29409	0.00246675	0.114106	-0.478464	7.29409	6.96594e-07	4.74286e-05	-0.495406	7.29409	0.00139971	0.0372541	-0.230193	7.29409	0.180198	1	-0.174201
AT3G14990	-2.52576	9.25456	1.06879e-17	3.84276e-15	0.00465769	9.25456	0.982035	0.99602	0.0261559	9.25456	0.918518	0.999727	0.595908	9.25456	0.236107	1	0.659881	9.25456	0.106965	0.724271	0.0639735	9.25456	0.928278	0.996424	-0.356516	9.25456	5.54296e-05	0.0076755	-0.505291	9.25456	2.48916e-08	5.31383e-06	-0.0118705	9.25456	0.89381	0.986147	-0.220017	9.25456	0.0231187	0.216939	-0.293378	9.25456	0.0539151	0.327777	-0.260353	9.25456	0.132317	1	-0.358427
AT1G51830	-7.3036	1.50956	1.36646e-17	4.82833e-15	1.50591	1.50956	0.00834663	0.08714	0.256736	1.50956	0.664746	0.999727	2.78699	1.50956	0.0404987	0.854503	2.10124	1.50956	0.0682652	0.627366	-0.68575	1.50956	0.715718	0.980935	-0.719577	1.50956	0.000585972	0.0413	-1.03504	1.50956	3.23434e-06	0.000233396	-0.326742	1.50956	0.109898	0.631526	0.12014	1.50956	0.568938	0.880209	-1.59697	1.50956	1.87295e-05	0.00220599	-0.158151	1.50956	0.739253	1	-1.4303
AT5G16970	-4.49225	5.59975	1.53523e-17	5.3327e-15	0.392897	5.59975	0.184047	0.525035	-0.0415059	5.59975	0.909449	0.999727	-0.909897	5.59975	0.205872	1	0.519119	5.59975	0.375086	0.937273	1.42902	5.59975	0.15486	0.782699	-0.429449	5.59975	0.000695229	0.0460733	-0.823923	5.59975	9.94972e-10	3.39849e-07	-0.149677	5.59975	0.23377	0.786501	-0.6743	5.59975	2.20382e-06	0.000129043	-0.111275	5.59975	0.600949	0.87968	-0.507685	5.59975	0.039361	1	-0.75059
AT2G29490	-4.24988	4.90898	1.65194e-17	5.64248e-15	-0.0772142	4.90898	0.784405	0.935933	0.235156	4.90898	0.487272	0.999727	-0.247746	4.90898	0.712133	1	0.588931	4.90898	0.28426	0.903199	0.836676	4.90898	0.369994	0.922576	-0.481124	4.90898	6.89304e-05	0.00905551	-0.838758	4.90898	5.36284e-11	2.55596e-08	-0.0855517	4.90898	0.469985	0.90296	-0.593933	4.90898	1.13539e-05	0.000543662	-0.831088	4.90898	6.23735e-05	0.00478758	-0.0912087	4.90898	0.697627	1	-0.995
AT4G07820	7.98724	3.9458	1.69209e-17	5.68486e-15	0.380489	3.9458	0.364659	0.714194	0.00991744	3.9458	0.988618	0.999727	1.32551	3.9458	0.242695	1	2.03328	3.9458	0.0288512	0.427634	0.70778	3.9458	0.644615	0.975104	0.761645	3.9458	3.04938e-05	0.00508153	1.1987	3.9458	3.90032e-11	1.94959e-08	0.820446	3.9458	1.22517e-05	0.0054584	1.31627	3.9458	5.10243e-11	8.36554e-09	0.769195	3.9458	0.0112692	0.136739	0.720682	3.9458	0.0414003	1	0.785651
AT2G25510	8.26182	7.32248	2.21541e-17	7.32299e-15	1.03768	7.32248	0.021752	0.158373	0.275262	7.32248	0.628509	0.999727	-3.36731	7.32248	0.00233495	0.404342	4.50193	7.32248	9.10296e-07	0.00115078	7.86924	7.32248	4.90667e-07	0.000421174	1.22769	7.32248	7.48637e-11	2.06724e-07	0.969371	7.32248	3.2735e-07	4.1669e-05	0.671869	7.32248	0.00040648	0.0426829	2.06145	7.32248	2.01759e-22	5.90692e-19	-0.594871	7.32248	0.0806841	0.402419	2.09506	7.32248	7.10889e-08	0.000364224	-0.898041
AT3G25190	-4.85141	6.28957	5.10924e-17	1.66204e-14	1.07027	6.28957	0.00109599	0.0229665	-0.264965	6.28957	0.510514	0.999727	0.591483	6.28957	0.463877	1	2.26054	6.28957	0.000572796	0.0446345	1.66906	6.28957	0.13522	0.753454	-0.447315	6.28957	0.00149772	0.0777112	-0.415763	6.28957	0.00354538	0.0421211	-0.328341	6.28957	0.0201427	0.320003	-0.548414	6.28957	0.000408089	0.0115997	-0.21896	6.28957	0.345031	0.742759	-0.630918	6.28957	0.0207538	0.948051	-1.18679
AT3G12700	-3.57998	4.62969	5.4882e-17	1.75742e-14	0.0830791	4.62969	0.7323	0.917656	0.194453	4.62969	0.512428	0.999727	1.07943	4.62969	0.0611581	0.936445	-1.05145	4.62969	0.0276823	0.419551	-2.13088	4.62969	0.00942999	0.227899	-0.409838	4.62969	5.58106e-05	0.0076764	-0.640735	4.62969	2.82227e-09	8.54557e-07	-0.183732	4.62969	0.0691353	0.537294	-0.266806	4.62969	0.0154863	0.171626	-0.703339	4.62969	0.000106459	0.00699284	-0.0581452	4.62969	0.772404	1	-0.550726
AT4G13390	12.3495	3.67203	5.94248e-17	1.87362e-14	-2.42148	3.67203	4.9059e-05	0.0029746	-1.09742	3.67203	0.158844	0.999727	1.90548	3.67203	0.154952	1	-0.819877	3.67203	0.451669	0.95492	-2.72536	3.67203	0.158982	0.788085	1.11177	3.67203	4.55881e-05	0.00657946	1.62126	3.67203	1.34355e-09	4.30229e-07	0.435402	3.67203	0.122578	0.653174	1.19928	3.67203	4.49806e-05	0.00179694	1.58763	3.67203	0.000199106	0.0108524	0.804209	3.67203	0.0931384	1	3.04663
AT1G31580	5.85723	8.11983	1.21312e-16	3.76691e-14	0.776813	8.11983	0.0238104	0.167056	0.247678	8.11983	0.561149	0.999727	-2.16197	8.11983	0.0100592	0.588763	2.42802	8.11983	0.000409513	0.0371917	4.58998	8.11983	0.000109367	0.0152607	0.767547	8.11983	9.66723e-08	5.19111e-05	0.598665	8.11983	3.18978e-05	0.00132331	0.592201	8.11983	4.55132e-05	0.0112379	1.30514	8.11983	2.4814e-16	1.24033e-13	0.00582257	8.11983	0.98133	0.99534	1.40625	8.11983	1.38068e-06	0.00404222	-0.521992
AT2G29480	-4.70977	2.73378	1.28925e-16	3.94355e-14	-0.169194	2.73378	0.619696	0.86471	0.792057	2.73378	0.037179	0.999727	1.85613	2.73378	0.0171201	0.684027	1.08413	2.73378	0.0900276	0.684225	-0.771999	2.73378	0.480698	0.948257	-0.656474	2.73378	3.61658e-06	0.00105108	-0.983234	2.73378	9.33895e-11	3.88923e-08	0.0216803	2.73378	0.868274	0.982309	-0.634905	2.73378	5.55044e-05	0.00213016	-1.07658	2.73378	2.4671e-05	0.00267822	0.0685792	2.73378	0.802977	1	-0.931989
AT1G28470	-3.59835	2.66566	1.38718e-16	4.18072e-14	0.619244	2.66566	0.0434082	0.239464	0.154547	2.66566	0.663005	0.999727	-0.292365	2.66566	0.687702	1	0.231369	2.66566	0.697138	0.978389	0.523735	2.66566	0.607659	0.971033	-0.434066	2.66566	0.000636495	0.042909	-0.426562	2.66566	0.00108637	0.0177261	-0.142816	2.66566	0.257208	0.804276	-0.384091	2.66566	0.00563928	0.0909295	-0.425448	2.66566	0.0519021	0.32116	-0.16268	2.66566	0.518291	1	-0.903514
AT2G05380	-5.40669	8.56977	1.56395e-16	4.64516e-14	1.99337	8.56977	1.10411e-07	4.98704e-05	-0.55615	8.56977	0.226585	0.999727	-2.55723	8.56977	0.00436126	0.470933	3.34037	8.56977	6.49788e-06	0.00277433	5.8976	8.56977	2.34268e-06	0.00114312	-0.381516	8.56977	0.015601	0.297872	-0.706351	8.56977	2.36974e-05	0.00107663	-0.0453805	8.56977	0.772925	0.969946	-0.260126	8.56977	0.131798	0.529851	-0.96082	8.56977	0.000493866	0.0191735	0.0741186	8.56977	0.807869	1	-1.83316
AT4G24160	-3.7642	5.85333	2.0438e-16	5.98368e-14	-0.671419	5.85333	0.00938604	0.0942847	-0.15221	5.85333	0.622587	0.999727	0.94834	5.85333	0.123736	1	-0.361175	5.85333	0.470951	0.96011	-1.30952	5.85333	0.133254	0.751242	-0.298183	5.85333	0.00611268	0.180812	-0.805694	5.85333	9.73967e-12	5.87073e-09	-0.318202	5.85333	0.00395863	0.143427	-0.465416	5.85333	0.000127728	0.00439204	-0.820509	5.85333	2.0613e-05	0.00241396	-0.305537	5.85333	0.152314	1	-0.00283226
AT1G45015	11.0443	1.30523	2.08615e-16	6.02164e-14	-0.554786	1.30523	0.282925	0.640268	0.629504	1.30523	0.435699	0.999727	0.218701	1.30523	0.867315	1	-0.766672	1.30523	0.470629	0.96011	-0.985373	1.30523	0.597516	0.969785	1.24258	1.30523	9.96146e-07	0.000364554	1.38444	1.30523	4.25173e-08	8.29858e-06	0.729341	1.30523	0.00555541	0.170693	0.601427	1.30523	0.0299275	0.252601	2.94672	1.30523	7.29051e-15	1.49412e-10	0.228601	1.30523	0.557877	1	2.08987
AT4G21990	-4.75979	5.72492	2.9924e-16	8.51754e-14	-0.253784	5.72492	0.447881	0.772893	0.0204048	5.72492	0.95927	0.999727	0.449743	5.72492	0.574497	1	0.149051	5.72492	0.819748	0.989801	-0.300692	5.72492	0.793486	0.988821	-0.73656	5.72492	4.22206e-07	0.000176585	-0.730439	5.72492	7.8837e-07	7.69374e-05	-0.114295	5.72492	0.417222	0.885617	-0.559916	5.72492	0.000341058	0.0100715	-0.333821	5.72492	0.177605	0.575013	-0.957254	5.72492	0.000641011	0.204728	-0.219389
AT5G66985	-4.18171	2.70291	3.74268e-16	1.05072e-13	0.618069	2.70291	0.0409533	0.230766	0.591858	2.70291	0.0989067	0.999727	-1.0754	2.70291	0.14198	1	2.12569	2.70291	0.000363311	0.0341546	3.20109	2.70291	0.00161304	0.0839026	-0.691067	2.70291	6.50121e-08	3.67622e-05	-0.303052	2.70291	0.0163614	0.12443	-0.247113	2.70291	0.0460641	0.46395	-0.211527	2.70291	0.116136	0.502606	-0.73966	2.70291	0.00053867	0.0202189	-0.129994	2.70291	0.602105	1	-1.25823
AT3G24420	-5.8033	5.33524	3.99225e-16	1.10564e-13	0.2922	5.33524	0.484569	0.791232	0.433765	5.33524	0.392624	0.999727	1.0978	5.33524	0.273813	1	1.07074	5.33524	0.193206	0.837116	-0.0270575	5.33524	0.984913	0.999914	-0.303269	5.33524	0.0817242	0.615982	-1.24866	5.33524	1.80614e-10	6.85464e-08	-0.364466	5.33524	0.0423664	0.448322	-0.496964	5.33524	0.011102	0.141319	-1.21357	5.33524	0.000152185	0.00898811	0.0322306	5.33524	0.924669	1	-0.899798
AT1G78340	-3.90576	4.8483	4.34278e-16	1.18668e-13	-0.408541	4.8483	0.136996	0.449788	0.628132	4.8483	0.054119	0.999727	1.21616	4.8483	0.0589826	0.935098	0.454398	4.8483	0.390548	0.942875	-0.761764	4.8483	0.397148	0.930296	-0.611482	4.8483	2.12814e-07	0.000101923	-0.700652	4.8483	7.0099e-09	1.81849e-06	-0.279821	4.8483	0.0154524	0.283257	-0.284198	4.8483	0.0247508	0.225442	-0.881106	4.8483	1.18328e-05	0.0015545	0.0349127	4.8483	0.876383	1	-0.903804
AT5G64250	-2.95396	5.95232	6.08227e-16	1.64013e-13	0.0352686	5.95232	0.861714	0.962345	0.420677	5.95232	0.0887189	0.999727	1.02247	5.95232	0.0366689	0.826837	-0.15732	5.95232	0.692305	0.978389	-1.17979	5.95232	0.0887762	0.663523	-0.400751	5.95232	4.30042e-06	0.00113021	-0.608053	5.95232	2.65579e-11	1.36069e-08	-0.0536729	5.95232	0.535386	0.92407	-0.445838	5.95232	3.4558e-06	0.000190385	-0.131545	5.95232	0.372929	0.762223	-0.216356	5.95232	0.197685	1	-0.414664
AT3G44190	-2.93757	5.99012	6.40322e-16	1.70426e-13	-0.550226	5.99012	0.0064167	0.0727865	-0.0802696	5.99012	0.74122	0.999727	0.880115	5.99012	0.069117	0.955624	0.00691587	5.99012	0.986065	0.998576	-0.873199	5.99012	0.202464	0.824986	-0.321347	5.99012	0.000182794	0.018454	-0.575634	5.99012	1.92734e-10	7.18163e-08	-0.319552	5.99012	0.000232376	0.0310778	-0.234005	5.99012	0.01252	0.152729	-0.47346	5.99012	0.00135792	0.0364256	-0.347268	5.99012	0.0378821	1	-0.140616
AT1G54970	15.9181	2.30455	7.31842e-16	1.92287e-13	-2.31941	2.30455	0.000675425	0.016667	-0.736997	2.30455	0.473003	0.999727	2.54014	2.30455	0.092643	1	-0.0676273	2.30455	0.955708	0.998021	-2.60776	2.30455	0.228565	0.848281	1.6843	2.30455	9.24603e-07	0.000350904	1.95077	2.30455	9.5233e-09	2.35145e-06	0.738639	2.30455	0.0397933	0.43481	1.3206	2.30455	0.000485581	0.0132864	2.07329	2.30455	6.45442e-05	0.00488107	1.45739	2.30455	0.00949945	0.737721	3.31915
AT1G19960	10.7693	2.08487	1.07065e-15	2.77746e-13	1.30332	2.08487	0.0164597	0.135092	-0.121762	2.08487	0.869307	0.999727	-2.96448	2.08487	0.0129105	0.627727	4.21895	2.08487	5.63152e-05	0.010492	7.18343	2.08487	1.70193e-05	0.0044382	1.07151	2.08487	5.07052e-06	0.00128291	1.05808	2.08487	8.62556e-06	0.000515371	1.48536	2.08487	2.33911e-10	2.39689e-06	2.44612	2.08487	3.32218e-23	1.36169e-19	0.0540514	2.08487	0.842541	0.965163	2.34257	2.08487	2.30008e-07	0.000942758	-0.783915
AT4G01870	-5.68682	5.56672	1.41577e-15	3.62686e-13	0.322576	5.56672	0.443336	0.769894	-0.0783533	5.56672	0.870944	0.999727	2.13303	5.56672	0.0332703	0.80624	0.390319	5.56672	0.633632	0.975633	-1.74271	5.56672	0.227857	0.847749	-0.612292	5.56672	0.0004621	0.0354692	-1.3018	5.56672	1.08753e-11	6.19109e-09	0.0117779	5.56672	0.946623	0.993195	-0.285123	5.56672	0.128979	0.524464	-0.814751	5.56672	0.0096197	0.124618	-0.45974	5.56672	0.184809	1	-0.774755
AT2G31750	-2.85895	5.08676	1.65145e-15	4.17836e-13	0.771382	5.08676	0.000119867	0.00528292	-0.00659274	5.08676	0.978296	0.999727	0.148381	5.08676	0.760378	1	-0.0844772	5.08676	0.831974	0.990113	-0.232858	5.08676	0.736917	0.983099	-0.223934	5.08676	0.00756175	0.203313	-0.160247	5.08676	0.0614711	0.295517	-0.13145	5.08676	0.119151	0.648747	-0.448787	5.08676	1.69481e-06	0.000104305	-0.288778	5.08676	0.0502008	0.316057	-0.318743	5.08676	0.0562488	1	-0.306226
AT3G59140	-4.15453	4.60183	1.70896e-15	4.27115e-13	0.114913	4.60183	0.702602	0.904424	0.0188445	4.60183	0.956341	0.999727	0.277978	4.60183	0.696465	1	-0.617186	4.60183	0.297071	0.908481	-0.895164	4.60183	0.38907	0.928627	-0.541574	4.60183	2.02814e-05	0.00374456	-0.617763	4.60183	3.38679e-06	0.000240289	-0.101953	4.60183	0.414821	0.884214	-0.564768	4.60183	5.60789e-05	0.00214819	-0.41738	4.60183	0.0627916	0.354895	-0.534886	4.60183	0.0331402	1	-0.254915
AT1G60730	-4.28578	5.18706	1.83167e-15	4.52268e-13	0.279055	5.18706	0.371904	0.719458	0.276045	5.18706	0.454951	0.999727	1.108	5.18706	0.13464	1	1.13503	5.18706	0.062631	0.611853	0.0270331	5.18706	0.978913	0.999914	-0.612133	5.18706	3.23714e-06	0.000990177	-0.876073	5.18706	2.98133e-10	1.07192e-07	0.0256451	5.18706	0.844687	0.97985	-0.217017	5.18706	0.122109	0.513965	-0.630947	5.18706	0.00578641	0.0919277	-0.233637	5.18706	0.36166	1	-0.788325
AT1G30400	-2.3143	8.02624	2.02561e-15	4.942e-13	0.233981	8.02624	0.257085	0.614328	-0.288937	8.02624	0.25647	0.999727	0.142	8.02624	0.776977	1	-0.0708217	8.02624	0.86233	0.992432	-0.212822	8.02624	0.766483	0.985645	-0.243378	8.02624	0.00536828	0.167454	-0.306867	8.02624	0.000670873	0.0124087	-0.1365	8.02624	0.123053	0.653841	-0.18612	8.02624	0.0514301	0.338257	-0.36477	8.02624	0.018628	0.182225	-0.155942	8.02624	0.366471	1	-0.284145
AT4G02280	-4.72947	3.69824	2.26999e-15	5.47308e-13	0.243907	3.69824	0.490618	0.795091	0.479341	3.69824	0.23156	0.999727	1.16718	3.69824	0.151995	1	-0.133143	3.69824	0.848338	0.990113	-1.30032	3.69824	0.266472	0.874338	-0.583953	3.69824	6.62218e-05	0.00881266	-1.02246	3.69824	1.28644e-10	5.16948e-08	0.189895	3.69824	0.181748	0.735587	-0.737838	3.69824	8.62034e-06	0.000426728	-0.572021	3.69824	0.0273957	0.229505	-0.342665	3.69824	0.241327	1	-0.714574
AT5G19440	-2.7814	6.20874	2.36561e-15	5.63731e-13	0.129427	6.20874	0.516098	0.809312	0.475844	6.20874	0.0524945	0.999727	0.950994	6.20874	0.047895	0.88829	-0.100441	6.20874	0.797885	0.987922	-1.05143	6.20874	0.120831	0.724913	-0.392779	6.20874	3.61244e-06	0.00105108	-0.560233	6.20874	1.32354e-10	5.21629e-08	-0.0463506	6.20874	0.586274	0.934095	-0.272408	6.20874	0.0033515	0.0625552	-0.212586	6.20874	0.142202	0.52068	-0.168254	6.20874	0.309378	1	-0.438129
AT4G22530	-4.32068	4.30241	3.71865e-15	8.75976e-13	-0.633204	4.30241	0.0497812	0.26006	0.528616	4.30241	0.153706	0.999727	1.18523	4.30241	0.11225	1	0.0444393	4.30241	0.94203	0.997164	-1.14079	4.30241	0.284975	0.880488	-0.533225	4.30241	6.69557e-05	0.00885284	-1.10038	4.30241	5.34877e-14	6.4481e-11	-0.0275516	4.30241	0.833737	0.977637	-0.28214	4.30241	0.0529188	0.343311	-0.826678	4.30241	0.00046197	0.0185524	-0.522738	4.30241	0.0489469	1	-0.185332
AT2G03260	6.72337	1.76785	3.8175e-15	8.89045e-13	-1.38453	1.76785	0.000263878	0.00882206	0.181023	1.76785	0.722858	0.999727	1.63774	1.76785	0.0657844	0.946759	-0.708085	1.76785	0.333401	0.922842	-2.34582	1.76785	0.0668728	0.593056	0.453343	1.76785	0.00698368	0.194726	0.837789	1.76785	6.67647e-07	6.80734e-05	0.532658	1.76785	0.0016495	0.0931265	0.891838	1.76785	1.10747e-06	7.22545e-05	0.300642	1.76785	0.268978	0.677535	0.498775	1.76785	0.116372	1	2.10908
AT1G64950	-2.93523	4.93224	4.06337e-15	9.35671e-13	0.425687	4.93224	0.0418302	0.234019	0.021393	4.93224	0.932919	0.999727	-0.309507	4.93224	0.538699	1	-0.118177	4.93224	0.774297	0.987922	0.19133	4.93224	0.789322	0.988298	-0.282264	4.93224	0.00139398	0.0751798	-0.491357	4.93224	9.24968e-08	1.59297e-05	-0.0459875	4.93224	0.601913	0.937099	-0.383054	4.93224	8.31187e-05	0.00301493	-0.413948	4.93224	0.00779276	0.109556	-0.0733237	4.93224	0.673066	1	-0.50008
AT4G33420	-2.97575	6.25759	7.44116e-15	1.69443e-12	0.411609	6.25759	0.0511765	0.264317	-0.0969194	6.25759	0.711965	0.999727	0.321551	6.25759	0.529576	1	-0.129661	6.25759	0.75592	0.987055	-0.451212	6.25759	0.531662	0.957731	-0.226088	6.25759	0.0115289	0.254919	-0.373466	6.25759	5.39148e-05	0.00199446	-0.184657	6.25759	0.0416093	0.444368	-0.319156	6.25759	0.0012992	0.0294859	-0.212653	6.25759	0.167649	0.561708	-0.463907	6.25759	0.00879482	0.714103	-0.631303
AT1G73120	-7.59755	3.43807	2.37245e-14	5.34297e-12	-0.512528	3.43807	0.431363	0.760984	0.015467	3.43807	0.980903	0.999727	-1.543	3.43807	0.280239	1	4.97246	3.43807	3.54902e-05	0.00836019	6.51546	3.43807	0.00093777	0.0608185	-1.18308	3.43807	7.65542e-06	0.00170533	-0.890915	3.43807	0.000927768	0.0156749	-0.679623	3.43807	0.00848106	0.21086	-0.837595	3.43807	0.00377042	0.0680802	-1.144	3.43807	0.00973928	0.125268	-0.621245	3.43807	0.236633	1	-2.34702
AT4G02940	-2.9899	5.93232	2.48443e-14	5.53433e-12	-0.131372	5.93232	0.549261	0.828956	0.039099	5.93232	0.881797	0.999727	0.42834	5.93232	0.417342	1	-0.114576	5.93232	0.790755	0.987922	-0.542916	5.93232	0.474961	0.947778	-0.322693	5.93232	0.000543098	0.0392718	-0.523568	5.93232	7.79105e-08	1.37646e-05	-0.144838	5.93232	0.121084	0.65143	-0.384408	5.93232	0.000179646	0.00584391	-0.574779	5.93232	0.000561348	0.0207469	-0.179881	5.93232	0.325917	1	-0.206472
AT4G26050	6.39746	2.89388	3.69142e-14	8.13462e-12	-0.253506	2.89388	0.508471	0.805862	0.0786764	2.89388	0.88013	0.999727	-1.46611	2.89388	0.123026	1	-0.845883	2.89388	0.267668	0.892992	0.620222	2.89388	0.635614	0.974325	0.736691	2.89388	1.29063e-05	0.00259316	1.20165	2.89388	2.63304e-12	2.15846e-09	0.171911	2.89388	0.330571	0.848069	0.619452	2.89388	0.00083667	0.0207149	0.582985	2.89388	0.037479	0.271507	0.721008	2.89388	0.0254437	0.967101	1.12813
AT5G38530	-2.42565	5.0408	4.84146e-14	1.05554e-11	-0.276107	5.0408	0.172029	0.506182	0.305175	5.0408	0.209402	0.999727	0.545635	5.0408	0.255999	1	-0.0159243	5.0408	0.967969	0.998576	-0.561559	5.0408	0.410602	0.933774	-0.326833	5.0408	0.000112645	0.0131168	-0.574125	5.0408	6.47047e-11	2.9468e-08	-0.0730936	5.0408	0.390814	0.874314	-0.262281	5.0408	0.0047549	0.0805901	-0.199828	5.0408	0.172168	0.567909	-0.291541	5.0408	0.0798468	1	-0.121
AT5G27600	-2.47326	5.18645	7.12559e-14	1.53718e-11	0.480615	5.18645	0.0159131	0.132141	0.167457	5.18645	0.487519	0.999727	-0.0806102	5.18645	0.866607	1	0.639644	5.18645	0.103442	0.717648	0.720254	5.18645	0.290177	0.886226	-0.262839	5.18645	0.00158031	0.0803641	-0.411446	5.18645	1.77216e-06	0.000149714	-0.0867612	5.18645	0.303492	0.83319	-0.196193	5.18645	0.0312855	0.258809	-0.188411	5.18645	0.195005	0.597821	-0.0859475	5.18645	0.602261	1	-0.631566
AT3G56400	6.34412	4.57021	1.39724e-13	2.98282e-11	-0.118941	4.57021	0.768833	0.930244	0.068949	4.57021	0.890617	0.999727	-2.33567	4.57021	0.0154061	0.656713	2.16868	4.57021	0.00618821	0.190284	4.50435	4.57021	0.000916764	0.0600519	0.913576	4.57021	6.63707e-08	3.67622e-05	0.501562	4.57021	0.00370501	0.0435528	0.313039	4.57021	0.0718167	0.544361	1.86319	4.57021	2.67489e-23	1.36169e-19	-0.370718	4.57021	0.205842	0.608138	1.27635	4.57021	0.000161975	0.114466	0.011059
AT5G62130	-2.59587	5.13486	1.54333e-13	3.23594e-11	0.159929	5.13486	0.425717	0.757824	0.068157	5.13486	0.779096	0.999727	-0.474506	5.13486	0.327298	1	0.330008	5.13486	0.402775	0.944827	0.804514	5.13486	0.241991	0.860724	-0.154397	5.13486	0.0662528	0.570138	-0.23057	5.13486	0.0076442	0.0732057	-0.291018	5.13486	0.000706395	0.0597504	-0.297446	5.13486	0.00132361	0.0298137	-0.65954	5.13486	1.36827e-05	0.00172046	-0.126982	5.13486	0.451715	1	-0.238616
AT5G63790	-4.36766	6.43292	1.54739e-13	3.23594e-11	-1.23	6.43292	0.000296973	0.0096258	0.190187	6.43292	0.64256	0.999727	1.23686	6.43292	0.124099	1	-0.61098	6.43292	0.348904	0.927153	-1.84784	6.43292	0.10254	0.69305	-0.544063	6.43292	0.000167671	0.0175076	-1.20619	6.43292	2.33025e-14	3.18374e-11	-0.187773	6.43292	0.193931	0.751275	-0.512521	6.43292	0.00136803	0.0305408	-0.91558	6.43292	0.000267849	0.0131638	-0.2935	6.43292	0.292085	1	0.00532542
AT5G03350	9.1421	4.27906	1.68968e-13	3.49781e-11	0.506679	4.27906	0.348026	0.698439	-0.0506554	4.27906	0.946348	0.999727	-5.01298	4.27906	0.000125274	0.126818	2.00898	4.27906	0.0546856	0.580387	7.02196	4.27906	0.00012575	0.0170799	1.46849	4.27906	2.34711e-10	4.37287e-07	0.925222	4.27906	0.000111168	0.00336525	0.435159	4.27906	0.0687597	0.536737	2.39906	4.27906	1.05929e-21	1.97355e-18	-0.168689	4.27906	0.672357	0.911306	1.76066	4.27906	0.000110119	0.0867988	-0.0106887
AT2G20520	13.9172	1.40921	1.92056e-13	3.93599e-11	-1.97466	1.40921	0.00294716	0.0437675	-0.663561	1.40921	0.46813	0.999727	1.53714	1.40921	0.282274	1	-1.4335	1.40921	0.225183	0.865025	-2.97063	1.40921	0.145148	0.768892	1.45174	1.40921	1.38752e-05	0.00276076	1.95284	1.40921	2.98291e-09	8.73311e-07	0.345825	1.40921	0.289024	0.821436	1.35096	1.40921	0.000219654	0.00688316	2.14566	1.40921	9.61287e-06	0.00135459	0.945073	1.40921	0.0699731	1	2.80939
AT4G16190	-1.87726	8.69417	2.43834e-13	4.94766e-11	0.707991	8.69417	0.000593415	0.0152782	-0.258756	8.69417	0.31117	0.999727	-0.935945	8.69417	0.0621494	0.936669	0.500667	8.69417	0.220377	0.86095	1.43661	8.69417	0.0419477	0.484608	-0.167296	8.69417	0.0554403	0.534307	-0.177379	8.69417	0.0471908	0.251469	-0.0577638	8.69417	0.513899	0.916518	-0.205535	8.69417	0.0332511	0.26713	-0.134782	8.69417	0.371471	0.761205	-0.024077	8.69417	0.888866	1	-0.580098
AT5G04730	8.63578	1.88578	2.48222e-13	4.98732e-11	-2.79301	1.88578	3.79373e-08	2.42965e-05	0.156575	1.88578	0.827923	0.999727	1.80397	1.88578	0.133745	1	0.241109	1.88578	0.807866	0.988052	-1.56286	1.88578	0.359652	0.917945	0.704672	1.88578	0.0018824	0.0888861	1.62733	1.88578	5.94257e-13	5.76467e-10	-0.246061	1.88578	0.332725	0.848069	0.790622	1.88578	0.00205116	0.0420785	0.617139	1.88578	0.0930731	0.432067	0.263127	1.88578	0.523157	1	2.33278
AT5G10760	11.6569	3.43974	3.94276e-13	7.84494e-11	1.57783	3.43974	0.0164956	0.135279	-0.142068	3.43974	0.879723	0.999727	-3.43878	3.43974	0.0233736	0.752808	4.23178	3.43974	0.00107641	0.0680862	7.67056	3.43974	0.000406196	0.0365113	1.66892	3.43974	2.05702e-09	2.00746e-06	1.15696	3.43974	5.92319e-05	0.00212592	1.16241	3.43974	4.89602e-05	0.0119451	2.89377	3.43974	3.95017e-22	8.99497e-19	0.14873	3.43974	0.738342	0.934121	2.21564	3.43974	7.09863e-05	0.0606164	-0.67014
AT1G77450	-5.8706	5.61191	5.0323e-13	9.91653e-11	-1.8247	5.61191	0.000177851	0.00678747	0.823176	5.61191	0.145659	0.999727	2.1158	5.61191	0.0604726	0.936445	-0.671879	5.61191	0.461281	0.955996	-2.78768	5.61191	0.0809137	0.635872	-0.706043	5.61191	0.000598104	0.041551	-1.51037	5.61191	2.2034e-11	1.18833e-08	-0.340511	5.61191	0.0980518	0.610657	-1.01104	5.61191	1.58976e-05	0.000730506	-1.10246	5.61191	0.00232951	0.0510221	-0.467947	5.61191	0.236919	1	0.0524122
AT4G13310	9.27775	1.75512	6.59756e-13	1.28772e-10	-1.56071	1.75512	0.00594694	0.0694058	-1.27008	1.75512	0.221925	0.999727	1.21113	1.75512	0.443886	1	1.24072	1.75512	0.315053	0.915286	0.0295913	1.75512	0.964831	0.998919	0.803841	1.75512	0.00168657	0.0822325	0.659496	1.75512	0.00974623	0.0870324	0.53804	1.75512	0.0394523	0.434412	1.16989	1.75512	1.73398e-05	0.000789691	1.70483	1.75512	1.06901e-05	0.00145942	0.839566	1.75512	0.0569605	1	1.25136
AT5G34850	-1.1551	7.39666	7.02466e-13	1.35815e-10	0.238639	7.39666	0.241635	0.597021	-0.0327119	7.39666	0.897781	0.999727	-0.171933	7.39666	0.728429	1	0.262747	7.39666	0.514753	0.96339	0.43468	7.39666	0.533049	0.957773	-0.106242	7.39666	0.217507	0.832416	-0.114048	7.39666	0.194512	0.556984	-0.0529022	7.39666	0.54466	0.92533	-0.114886	7.39666	0.226329	0.662054	-0.15652	7.39666	0.295326	0.701728	-0.0986688	7.39666	0.562644	1	-0.292853
AT1G60740	-6.13131	1.23896	7.42868e-13	1.42283e-10	1.03874	1.23896	0.0630407	0.295245	0.640336	1.23896	0.310341	0.999727	1.09486	1.23896	0.408223	1	3.78409	1.23896	0.000756818	0.0536303	2.68923	1.23896	0.147562	0.771524	-0.861765	1.23896	7.88134e-05	0.0100323	-0.834343	1.23896	0.000154318	0.00425081	-0.0568575	1.23896	0.786338	0.972767	-0.218025	1.23896	0.339054	0.755773	-1.6013	1.23896	5.32187e-05	0.00430296	0.23268	1.23896	0.599411	1	-1.54133
AT1G34510	14.791	1.10918	7.57606e-13	1.43763e-10	-2.1188	1.10918	0.00225944	0.0369552	-1.16374	1.10918	0.272493	0.999727	1.13206	1.10918	0.440415	1	-0.726078	1.10918	0.558467	0.966959	-1.85814	1.10918	0.388768	0.928378	1.0988	1.10918	0.00285473	0.115167	1.87747	1.10918	1.71952e-07	2.61036e-05	1.3305	1.10918	0.000250427	0.0325144	0.884014	1.10918	0.028107	0.243769	2.39853	1.10918	1.08374e-05	0.00146119	0.776126	1.10918	0.1506	1	3.1758
AT1G33110	-1.78792	6.51381	7.96278e-13	1.49715e-10	0.23802	6.51381	0.233586	0.586583	0.0372233	6.51381	0.881295	0.999727	-0.341888	6.51381	0.481644	1	0.0601391	6.51381	0.879256	0.993424	0.402027	6.51381	0.559497	0.96472	-0.216882	6.51381	0.010432	0.243706	-0.32731	6.51381	0.000168895	0.00451283	-0.082157	6.51381	0.336662	0.849699	-0.355367	6.51381	0.00014415	0.00485889	0.171424	6.51381	0.241071	0.651717	-0.113259	6.51381	0.496878	1	-0.330564
AT2G02390	-2.21209	5.69723	8.56624e-13	1.59597e-10	0.176633	5.69723	0.368868	0.717505	0.250173	5.69723	0.294251	0.999727	0.931739	5.69723	0.0494232	0.892436	0.354422	5.69723	0.361269	0.931996	-0.577317	5.69723	0.393053	0.929455	-0.332509	5.69723	6.08758e-05	0.00826217	-0.415324	5.69723	1.03951e-06	9.95502e-05	-0.0438246	5.69723	0.599448	0.936141	-0.13541	5.69723	0.133488	0.533303	-0.00205417	5.69723	0.988456	0.997608	-0.314682	5.69723	0.0535149	1	-0.292322
AT5G51500	-4.42069	2.06155	9.75712e-13	1.80146e-10	0.480059	2.06155	0.207109	0.555924	0.602096	2.06155	0.136661	0.999727	0.94087	2.06155	0.285314	1	-1.68506	2.06155	0.0209174	0.368139	-2.62593	2.06155	0.0320805	0.426091	-0.402396	2.06155	0.00942639	0.229917	-0.566384	2.06155	0.000428919	0.00900643	-0.30565	2.06155	0.0497876	0.479712	-0.650935	2.06155	0.000177252	0.00577519	-0.519723	2.06155	0.0560007	0.333774	-0.221114	2.06155	0.482761	1	-0.616832
AT3G51340	4.63939	2.56013	1.00559e-12	1.84005e-10	-0.561684	2.56013	0.0679253	0.308319	-0.176302	2.56013	0.656804	0.999727	0.174047	2.56013	0.813001	1	-0.313228	2.56013	0.602133	0.972777	-0.487274	2.56013	0.642334	0.975104	0.495732	2.56013	0.000156933	0.016751	0.899815	2.56013	1.70814e-11	9.46123e-09	0.112682	2.56013	0.399754	0.877544	0.896396	2.56013	3.61288e-10	4.65675e-08	-0.333216	2.56013	0.152057	0.538771	0.498074	2.56013	0.0586507	1	0.847668
AT4G27290	4.20144	2.15502	1.11278e-12	2.01818e-10	-0.488077	2.15502	0.150218	0.472299	-0.0142687	2.15502	0.972972	0.999727	0.123136	2.15502	0.87327	1	0.695803	2.15502	0.286574	0.904207	0.572668	2.15502	0.60505	0.970817	0.218857	2.15502	0.131078	0.72579	0.562901	2.15502	9.25049e-05	0.00293922	0.225521	2.15502	0.122727	0.653461	0.619432	2.15502	7.04094e-05	0.00262358	0.403945	2.15502	0.0878261	0.420736	0.675425	2.15502	0.0134478	0.827061	0.543298
AT3G20110	-4.29346	1.84561	1.15812e-12	2.08197e-10	-0.0759018	1.84561	0.842386	0.956778	0.492006	1.84561	0.269825	0.999727	1.55493	1.84561	0.0864577	0.992085	-1.01263	1.84561	0.175417	0.819542	-2.56756	1.84561	0.0480435	0.518949	-0.479328	1.84561	0.00233571	0.102404	-0.666911	1.84561	5.32138e-05	0.0019826	-0.0121522	1.84561	0.942092	0.992523	-0.521944	1.84561	0.00277487	0.0535541	-0.487386	1.84561	0.0858283	0.41593	-1.04325	1.84561	0.00151707	0.31916	-0.365516
AT1G30730	4.36551	5.94895	1.27109e-12	2.26519e-10	0.202298	5.94895	0.511671	0.807239	-0.530434	5.94895	0.184421	0.999727	0.754591	5.94895	0.307139	1	0.887131	5.94895	0.147703	0.798492	0.13254	5.94895	0.898157	0.993869	0.134427	5.94895	0.299971	0.897084	0.531252	5.94895	4.15164e-05	0.00161632	0.526333	5.94895	5.71087e-05	0.0132998	0.822117	5.94895	7.31383e-09	7.27619e-07	0.209739	5.94895	0.346884	0.74394	1.15193	5.94895	8.89265e-06	0.0140189	-0.418478
AT3G24170	-2.50916	7.7248	1.3554e-12	2.39461e-10	-0.416013	7.7248	0.0442604	0.242209	0.334514	7.7248	0.188691	0.999727	0.877687	7.7248	0.0789209	0.976915	0.104368	7.7248	0.797394	0.987922	-0.773319	7.7248	0.279052	0.877265	-0.26087	7.7248	0.00284177	0.115097	-0.578694	7.7248	2.16456e-10	7.9215e-08	-0.182638	7.7248	0.0397217	0.43481	-0.257457	7.7248	0.00729216	0.109084	-0.380276	7.7248	0.0142619	0.155831	-0.243033	7.7248	0.158828	1	-0.135711
AT5G24530	3.70072	6.69722	1.40977e-12	2.46938e-10	0.00839447	6.69722	0.974683	0.994674	-0.295518	6.69722	0.364988	0.999727	-1.43342	6.69722	0.0258506	0.772984	1.85362	6.69722	0.00044861	0.0383482	3.28704	6.69722	0.000311989	0.0308884	0.471109	6.69722	2.09725e-05	0.0038376	0.151003	6.69722	0.178095	0.532907	0.18789	6.69722	0.0959112	0.605733	1.23647	6.69722	4.70718e-23	1.60782e-19	-0.365738	6.69722	0.0610283	0.349069	1.21839	6.69722	5.74604e-08	0.000364224	-0.60823
AT4G11600	-2.62594	6.50382	1.6013e-12	2.7811e-10	-0.156313	6.50382	0.448153	0.7731	0.292281	6.50382	0.236548	0.999727	0.112469	6.50382	0.821146	1	0.248061	6.50382	0.542636	0.965282	0.135592	6.50382	0.849049	0.992769	-0.301171	6.50382	0.000610502	0.0417446	-0.502936	6.50382	4.30585e-08	8.32491e-06	-0.199124	6.50382	0.0243642	0.349693	-0.236132	6.50382	0.0140544	0.161646	-0.275469	6.50382	0.0683835	0.369404	-0.264191	6.50382	0.123807	1	-0.329147
AT1G66280	3.34327	6.81692	1.72308e-12	2.96745e-10	-0.95093	6.81692	0.000111814	0.00511434	0.229124	6.81692	0.447234	0.999727	0.521705	6.81692	0.370646	1	-0.381885	6.81692	0.422233	0.951219	-0.903589	6.81692	0.273834	0.875294	0.034392	6.81692	0.738979	0.993821	0.314491	6.81692	0.00211087	0.0285357	0.307933	6.81692	0.00328825	0.132136	0.23132	6.81692	0.0395255	0.293704	0.862095	6.81692	8.34824e-07	0.000280474	-0.0147012	6.81692	0.941839	1	0.687779
AT4G21250	9.15475	1.33338	2.12291e-12	3.59562e-10	-1.28618	1.33338	0.0145952	0.124996	-0.00197904	1.33338	0.994926	0.999727	5.5061	1.33338	2.77105e-05	0.0709874	-0.853495	1.33338	0.430448	0.951834	-6.35959	1.33338	0.000683406	0.0507454	1.14654	1.33338	1.45717e-06	0.000514885	1.54918	1.33338	9.06845e-11	3.87185e-08	0.157765	1.33338	0.511108	0.915443	1.12395	1.33338	2.3248e-05	0.00101587	0.284986	1.33338	0.463243	0.817135	0.752651	1.33338	0.102285	1	2.44562
AT5G57540	12.2666	0.950161	2.10713e-12	3.59562e-10	-1.43038	0.950161	0.0295913	0.190407	-0.124822	0.950161	0.821058	0.999727	0.811141	0.950161	0.599145	1	0.965963	0.950161	0.427023	0.951309	0.154822	0.950161	0.924749	0.995797	1.15275	0.950161	0.000296328	0.0258423	1.46446	0.950161	3.7879e-06	0.000261378	0.687573	0.950161	0.0338708	0.406755	1.02466	0.950161	0.00373482	0.0675623	1.90871	0.950161	5.48918e-05	0.00437725	1.29326	0.950161	0.0127525	0.820642	2.13003
AT1G30410	-2.67069	5.42602	2.18971e-12	3.67835e-10	0.698588	5.42602	0.00106322	0.0223943	-0.513354	5.42602	0.052614	0.999727	-0.728238	5.42602	0.161051	1	0.596417	5.42602	0.158275	0.807199	1.32466	5.42602	0.0713484	0.608495	-0.0988617	5.42602	0.267426	0.87606	-0.194455	5.42602	0.0353757	0.209716	-0.297487	5.42602	0.00113746	0.0771342	-0.275043	5.42602	0.00523787	0.0855673	-0.382103	5.42602	0.0153964	0.163072	-0.133348	5.42602	0.450985	1	-0.485757
AT1G67810	-4.84153	3.36699	2.38232e-12	3.96937e-10	0.0789839	3.36699	0.85144	0.959866	-0.195153	3.36699	0.6486	0.999727	0.0396993	3.36699	0.96379	1	1.59929	3.36699	0.0449122	0.528092	1.55959	3.36699	0.248051	0.863709	-0.640817	3.36699	0.000150197	0.0162865	-1.10968	3.36699	1.12978e-09	3.73448e-07	0.121944	3.36699	0.454188	0.896426	-0.187965	3.36699	0.304683	0.730856	-1.09218	3.36699	0.000418447	0.0172896	-0.225288	3.36699	0.521341	1	-1.06988
AT1G61820	3.45924	4.85131	3.85876e-12	6.37753e-10	-0.0569794	4.85131	0.821569	0.949741	-0.277704	4.85131	0.395465	0.999727	0.994446	4.85131	0.0997148	1	-0.447677	4.85131	0.37013	0.935224	-1.44212	4.85131	0.0883648	0.661171	0.171494	4.85131	0.109179	0.681086	0.352889	4.85131	0.000931807	0.0157172	0.450754	4.85131	2.98447e-05	0.0088643	0.492165	4.85131	2.50441e-05	0.001076	0.790444	4.85131	9.65016e-06	0.00135459	0.169374	4.85131	0.414655	1	0.307084
AT5G49480	-4.74268	6.93879	4.29355e-12	7.03936e-10	-0.713996	6.93879	0.0676033	0.307402	-0.145007	6.93879	0.763234	0.999727	-0.251913	6.93879	0.78831	1	0.253462	6.93879	0.740183	0.983119	0.505375	6.93879	0.702006	0.979792	-0.47918	6.93879	0.00413644	0.142235	-1.0304	6.93879	9.26998e-09	2.31682e-06	-0.355127	6.93879	0.0340296	0.4076	-0.398341	6.93879	0.0293784	0.249803	-1.03268	6.93879	0.000460317	0.0185339	-0.296247	6.93879	0.35997	1	-0.430659
AT3G25250	-4.28399	3.19094	4.34107e-12	7.06078e-10	-2.01202	3.19094	2.15473e-07	7.2392e-05	0.347497	3.19094	0.382118	0.999727	2.17485	3.19094	0.00792487	0.535059	-0.431414	3.19094	0.528366	0.964829	-2.60626	3.19094	0.0246905	0.371141	-0.86474	3.19094	5.28148e-08	3.18349e-05	-1.1726	3.19094	4.56335e-12	3.22487e-09	-0.324744	3.19094	0.0331181	0.403041	-0.276912	3.19094	0.108005	0.48915	-0.881111	3.19094	0.0010467	0.0308995	-0.413806	3.19094	0.169989	1	-0.0411861
AT5G40780	4.01542	6.14219	4.46993e-12	7.21312e-10	0.606977	6.14219	0.039779	0.226705	-0.190691	6.14219	0.600623	0.999727	-1.39518	6.14219	0.051299	0.904098	1.10548	6.14219	0.058622	0.597711	2.50066	6.14219	0.0150098	0.28938	0.451678	6.14219	0.000201486	0.0198245	0.351363	6.14219	0.0047102	0.0517561	0.582753	6.14219	3.22742e-06	0.00275594	1.08535	6.14219	7.59746e-16	3.46005e-13	0.00446372	6.14219	0.983457	0.996087	0.760998	6.14219	0.00221153	0.389495	-0.213119
AT1G63440	-2.30799	4.83634	5.02972e-12	8.05305e-10	-0.0561493	4.83634	0.783913	0.935892	0.336684	4.83634	0.175986	0.999727	1.34233	4.83634	0.00607036	0.488017	-0.0438381	4.83634	0.913457	0.994439	-1.38617	4.83634	0.047019	0.512557	-0.31323	4.83634	0.00025385	0.0231218	-0.370078	4.83634	2.60479e-05	0.00114375	-0.0926538	4.83634	0.281889	0.819976	-0.284279	4.83634	0.00251773	0.0497094	-0.199899	4.83634	0.18099	0.580744	-0.32804	4.83634	0.053179	1	-0.303942
AT3G09270	-2.6881	5.71327	5.39056e-12	8.56389e-10	0.300304	5.71327	0.167835	0.500307	0.26756	5.71327	0.313906	0.999727	-0.14798	5.71327	0.777083	1	0.881267	5.71327	0.0397915	0.49938	1.02925	5.71327	0.159278	0.788085	-0.412804	5.71327	1.0494e-05	0.00217236	-0.488962	5.71327	3.81415e-07	4.72261e-05	-0.0486895	5.71327	0.596083	0.936141	-0.260314	5.71327	0.0103976	0.13559	-0.238374	5.71327	0.128871	0.502735	0.0118042	5.71327	0.947627	1	-0.984794
AT3G04670	-1.62044	5.8674	5.44919e-12	8.59044e-10	-0.258424	5.8674	0.187648	0.530948	0.199784	5.8674	0.414757	0.999727	0.602692	5.8674	0.20224	1	0.215505	5.8674	0.576715	0.97035	-0.387187	5.8674	0.559748	0.96472	-0.206785	5.8674	0.0123964	0.265997	-0.362395	5.8674	2.11423e-05	0.000996069	-0.0980984	5.8674	0.241087	0.791397	-0.0986148	5.8674	0.278415	0.706252	-0.309051	5.8674	0.0307107	0.244369	-0.13664	5.8674	0.402192	1	-0.161927
AT2G19190	12.3931	4.64424	5.7888e-12	9.05616e-10	3.2128	4.64424	2.36446e-05	0.00184814	-1.04743	4.64424	0.345421	0.999727	-4.63081	4.64424	0.0101124	0.588763	4.647	4.64424	0.00237575	0.108426	9.27781	4.64424	0.000371434	0.0347588	2.02605	4.64424	1.00861e-10	2.29673e-07	1.63928	4.64424	5.4109e-07	5.77557e-05	1.53652	4.64424	3.06429e-06	0.00273042	2.67614	4.64424	6.07273e-15	2.1094e-12	0.759075	4.64424	0.169141	0.563821	1.76699	4.64424	0.00681343	0.636248	-0.694049
AT1G23850	3.85312	3.42518	5.90119e-12	9.16205e-10	-0.548137	3.42518	0.0506124	0.262596	-0.117865	3.42518	0.73757	0.999727	-0.464983	3.42518	0.482096	1	-0.88823	3.42518	0.10152	0.712761	-0.423247	3.42518	0.650057	0.975672	0.403655	3.42518	0.000763053	0.0485346	0.172047	3.42518	0.155369	0.497448	0.334129	3.42518	0.00601913	0.179819	0.372024	3.42518	0.00431005	0.0751268	0.681143	3.42518	0.000604585	0.0216237	0.432151	3.42518	0.0573207	1	0.596718
AT1G75280	-2.25357	5.34797	6.11503e-12	9.42266e-10	0.269752	5.34797	0.167253	0.49937	0.277453	5.34797	0.248651	0.999727	0.306231	5.34797	0.520092	1	-0.567146	5.34797	0.144833	0.793217	-0.873377	5.34797	0.199246	0.821962	-0.19486	5.34797	0.0179881	0.319655	-0.270315	5.34797	0.00140193	0.0211849	-0.000681902	5.34797	0.993691	0.99971	-0.492254	5.34797	8.27137e-08	6.7649e-06	0.104778	5.34797	0.462174	0.816463	-0.664633	5.34797	4.95543e-05	0.0556526	0.141063
AT4G14630	4.55855	5.67912	6.23179e-12	9.53091e-10	-1.19148	5.67912	0.000400582	0.0116283	0.0113587	5.67912	0.977019	0.999727	0.694455	5.67912	0.371183	1	0.751258	5.67912	0.240923	0.878201	0.0568035	5.67912	0.958978	0.997702	0.0941867	5.67912	0.497224	0.963292	0.540619	5.67912	0.000106196	0.00325805	0.23943	5.67912	0.0865067	0.583732	1.27417	5.67912	6.88251e-17	4.27425e-14	-0.424182	5.67912	0.0862743	0.41741	0.7686	5.67912	0.00554233	0.59364	-0.00974973
AT5G16960	-6.48151	1.11958	6.39036e-12	9.70104e-10	-0.491831	1.11958	0.409893	0.747828	0.786717	1.11958	0.291878	0.999727	0.152116	1.11958	0.919605	1	-1.47682	1.11958	0.203131	0.849718	-1.62893	1.11958	0.426116	0.936666	-0.431695	1.11958	0.100374	0.660717	-1.42088	1.11958	1.19012e-06	0.000108885	-0.595403	1.11958	0.0235035	0.346036	-1.47161	1.11958	1.4999e-06	9.32963e-05	0.2997	1.11958	0.472213	0.821798	-0.905475	1.11958	0.0571557	1	-0.38609
AT3G45730	5.19842	3.47177	8.17025e-12	1.23119e-09	0.355559	3.47177	0.331494	0.684153	-1.14632	3.47177	0.0180033	0.891084	1.30097	3.47177	0.137881	1	0.13113	3.47177	0.854943	0.990848	-1.16984	3.47177	0.326786	0.906058	0.469586	3.47177	0.00272481	0.112585	0.684033	3.47177	1.31901e-05	0.000715129	0.567519	3.47177	0.00037309	0.0410418	0.774593	3.47177	6.71534e-06	0.000341499	0.756612	3.47177	0.00272438	0.0569729	0.580501	3.47177	0.0556395	1	-0.0387158
AT5G59510	-5.52496	1.53024	8.59536e-12	1.28579e-09	-1.28863	1.53024	0.0128163	0.114674	0.0081184	1.53024	0.98878	0.999727	0.173302	1.53024	0.882969	1	-0.82399	1.53024	0.379399	0.938435	-0.997291	1.53024	0.539649	0.959894	-0.807118	1.53024	0.000202172	0.0198245	-1.29954	1.53024	3.34772e-08	6.86082e-06	-0.349858	1.53024	0.0983522	0.61095	-0.77988	1.53024	0.00126394	0.0289421	-0.831375	1.53024	0.025362	0.219959	-0.289301	1.53024	0.481438	1	-0.300235
AT1G64780	-4.00459	6.30871	9.08092e-12	1.34858e-09	0.337827	6.30871	0.309903	0.665042	0.0566202	6.30871	0.887435	0.999727	0.0653772	6.30871	0.93531	1	-0.179759	6.30871	0.78494	0.987922	-0.245136	6.30871	0.83242	0.992769	-0.410597	6.30871	0.00394567	0.138884	-0.334288	6.30871	0.0217677	0.151531	-0.351739	6.30871	0.0140858	0.269034	-0.549236	6.30871	0.000469756	0.0129746	-0.771546	6.30871	0.0024632	0.0531378	-0.152738	6.30871	0.583278	1	-0.4199
AT5G25260	11.8675	2.9589	9.73504e-12	1.43532e-09	2.15245	2.9589	0.0020466	0.0346354	-0.926064	2.9589	0.385335	0.999727	-3.34086	2.9589	0.0457503	0.878836	4.88809	2.9589	0.000741059	0.0529173	8.22895	2.9589	0.000736474	0.0527959	1.75541	2.9589	3.63301e-09	3.23717e-06	1.77979	2.9589	5.21307e-09	1.42449e-06	1.06137	2.9589	0.000667943	0.0575325	2.69365	2.9589	1.77912e-17	1.30219e-14	0.225087	2.9589	0.642282	0.89845	1.90805	2.9589	0.00155734	0.31916	-0.180944
AT3G57260	13.7064	3.26709	1.02181e-11	1.49578e-09	2.92913	3.26709	0.000153451	0.00619774	-0.656672	3.26709	0.577267	0.999727	-3.02388	3.26709	0.0809971	0.979006	5.31232	3.26709	0.000544469	0.0432494	8.3362	3.26709	0.000922176	0.0600519	2.42107	3.26709	1.17164e-13	2.40117e-09	1.69121	3.26709	3.82528e-07	4.72261e-05	1.27025	3.26709	0.000174435	0.0256689	3.20678	3.26709	1.11832e-20	1.63707e-17	0.345422	3.26709	0.51268	0.84027	2.31828	3.26709	0.000581281	0.201912	-0.97505
AT1G21140	-4.3162	3.76074	1.6571e-11	2.37925e-09	0.285661	3.76074	0.445758	0.771087	0.615836	3.76074	0.16492	0.999727	-0.842005	3.76074	0.350074	1	1.03436	3.76074	0.152749	0.800288	1.87636	3.76074	0.125812	0.737526	-0.493328	3.76074	0.00189504	0.0888861	-0.224309	3.76074	0.160751	0.505823	-0.50687	3.76074	0.0016283	0.0926953	-0.562473	3.76074	0.00132192	0.0298137	-0.648028	3.76074	0.0162981	0.168523	-0.371024	3.76074	0.236528	1	-1.46062
AT4G15340	4.15464	2.56749	1.66016e-11	2.37925e-09	-1.28588	2.56749	3.41666e-05	0.00230836	-0.283998	2.56749	0.477128	0.999727	0.567962	2.56749	0.43311	1	-0.499673	2.56749	0.400072	0.944336	-1.06764	2.56749	0.2932	0.888355	0.114635	2.56749	0.387871	0.937733	0.410472	2.56749	0.00198552	0.0273278	0.0464136	2.56749	0.73008	0.964623	0.581337	2.56749	5.44036e-05	0.00209948	0.84994	2.56749	6.42741e-05	0.00487864	0.294447	2.56749	0.226063	1	0.888472
AT5G57530	10.9682	1.69232	1.64062e-11	2.37925e-09	-1.1723	1.69232	0.0694881	0.311822	0.177605	1.69232	0.887395	0.999727	0.36819	1.69232	0.806098	1	-0.474319	1.69232	0.695173	0.978389	-0.842509	1.69232	0.692264	0.979661	1.18252	1.69232	0.000106941	0.0128166	1.60951	1.69232	8.81314e-08	1.53065e-05	0.289747	1.69232	0.359606	0.863273	0.881108	1.69232	0.00870645	0.121193	2.14969	1.69232	3.05073e-06	0.000625217	0.601583	1.69232	0.240287	1	2.31323
AT4G28850	15.0643	1.34834	1.7407e-11	2.47735e-09	-2.77484	1.34834	0.000349613	0.0106781	0.0623272	1.34834	0.962014	0.999727	1.3489	1.34834	0.404404	1	-1.26685	1.34834	0.340184	0.924568	-2.61576	1.34834	0.259757	0.869197	1.40671	1.34834	0.000319867	0.027314	1.86306	1.34834	1.56293e-06	0.000135723	0.477962	1.34834	0.206305	0.762711	1.55219	1.34834	0.000311598	0.00932725	2.10605	1.34834	0.000152986	0.00900947	1.13576	1.34834	0.0563624	1	3.71972
AT1G01720	-4.51436	6.75138	2.28173e-11	3.20286e-09	-1.31768	6.75138	0.000682965	0.0168027	0.0735122	6.75138	0.877172	0.999727	0.859456	6.75138	0.35053	1	-0.167189	6.75138	0.823385	0.989801	-1.02664	6.75138	0.425291	0.936666	-0.571127	6.75138	0.000590957	0.0413	-1.22016	6.75138	1.02432e-11	5.99781e-09	-0.187449	6.75138	0.254902	0.801804	-0.722745	6.75138	0.00010651	0.00376996	-1.09569	6.75138	0.000155947	0.0091575	-0.0561386	6.75138	0.860436	1	-0.230454
AT5G41070	-2.61471	3.84338	2.27931e-11	3.20286e-09	0.206192	3.84338	0.392137	0.734863	-0.279281	3.84338	0.337396	0.999727	0.137621	3.84338	0.809535	1	-0.359867	3.84338	0.448349	0.95492	-0.497487	3.84338	0.54085	0.959894	-0.316764	3.84338	0.00158736	0.0803641	-0.438854	3.84338	2.46699e-05	0.00110149	-0.0536699	3.84338	0.594082	0.936141	-0.461056	3.84338	3.59058e-05	0.00148059	-0.100062	3.84338	0.566609	0.866129	-0.228824	3.84338	0.248647	1	-0.290247
AT1G33840	9.43049	0.978957	2.84482e-11	3.9661e-09	0.577837	0.978957	0.302272	0.660151	-0.489236	0.978957	0.586037	0.999727	-1.11116	0.978957	0.436893	1	1.00815	0.978957	0.405328	0.945803	2.1193	0.978957	0.309427	0.898597	0.765136	0.978957	0.00316526	0.121477	1.76397	0.978957	7.57063e-12	4.81624e-09	1.0395	0.978957	7.53984e-05	0.0150155	1.28284	0.978957	3.31907e-06	0.00018384	1.64688	0.978957	3.03164e-05	0.00304852	-0.0586037	0.978957	0.942806	1	1.33028
AT1G14130	-2.52895	3.85245	3.32069e-11	4.59825e-09	0.105115	3.85245	0.656327	0.880517	0.321998	3.85245	0.257277	0.999727	-0.319626	3.85245	0.573731	1	0.391554	3.85245	0.395381	0.944336	0.71118	3.85245	0.373038	0.924214	-0.192695	3.85245	0.05256	0.521497	-0.514777	3.85245	6.08536e-07	6.33511e-05	-0.117248	3.85245	0.24032	0.791214	-0.391003	3.85245	0.000370151	0.0107297	-0.341464	3.85245	0.0481363	0.310064	-0.04193	3.85245	0.830271	1	-0.517729
AT2G39410	3.00025	2.92245	3.4739e-11	4.77812e-09	-0.447933	2.92245	0.102821	0.38502	-0.321994	2.92245	0.361371	0.999727	-0.593402	2.92245	0.364038	1	1.22307	2.92245	0.0234628	0.390447	1.81647	2.92245	0.0461815	0.509662	0.150279	2.92245	0.197231	0.817735	0.282771	2.92245	0.0157744	0.121443	0.188568	2.92245	0.109089	0.631189	0.418571	2.92245	0.000939518	0.0228404	0.474446	2.92245	0.0129398	0.148005	0.416065	2.92245	0.0616865	1	0.0563831
AT4G25220	9.05417	1.70822	3.84459e-11	5.25273e-09	-2.09013	1.70822	0.000238012	0.00819696	-0.309693	1.70822	0.643168	0.999727	4.42192	1.70822	0.000354359	0.181556	-0.465904	1.70822	0.656618	0.977837	-4.88783	1.70822	0.00705689	0.193972	0.85823	1.70822	0.000726077	0.0475407	1.21439	1.70822	1.47439e-06	0.000129225	0.416761	1.70822	0.102189	0.617298	1.04958	1.70822	0.000198143	0.00633501	0.418148	1.70822	0.317891	0.722109	0.517548	1.70822	0.278893	1	2.74666
AT5G22890	-5.62128	1.2609	3.91499e-11	5.3135e-09	0.358307	1.2609	0.521894	0.813794	1.29265	1.2609	0.0246996	0.947929	0.770156	1.2609	0.542036	1	0.270492	1.2609	0.80393	0.988052	-0.499664	1.2609	0.782748	0.987239	-1.03076	1.2609	3.6414e-06	0.00105108	-1.11339	1.2609	2.87383e-06	0.000213287	0.215767	1.2609	0.288567	0.821436	-0.286491	1.2609	0.220577	0.654504	-0.808537	1.2609	0.0336322	0.256541	-0.311158	1.2609	0.48495	1	-0.583314
AT1G72700	-1.91138	6.15599	4.29494e-11	5.79082e-09	-0.0736478	6.15599	0.710778	0.907925	-0.0982274	6.15599	0.684441	0.999727	0.654999	6.15599	0.173447	1	-0.3352	6.15599	0.393078	0.944336	-0.990199	6.15599	0.151479	0.779984	-0.202318	6.15599	0.0156074	0.297872	-0.257366	6.15599	0.00269673	0.0342847	-0.1683	6.15599	0.0480487	0.472394	-0.260989	6.15599	0.0045504	0.0781693	-0.209022	6.15599	0.156171	0.543784	-0.259047	6.15599	0.118329	1	-0.064063
AT3G45860	10.9445	1.93906	4.67019e-11	6.25561e-09	2.10749	1.93906	0.00177352	0.0316884	1.39231	1.93906	0.225745	0.999727	-4.42573	1.93906	0.00632097	0.488017	4.21116	1.93906	0.00192418	0.0952514	8.63689	1.93906	0.000147646	0.019273	1.46652	1.93906	4.07996e-07	0.00017542	1.68834	1.93906	5.83382e-09	1.57314e-06	0.810511	1.93906	0.00667964	0.18918	2.72931	1.93906	7.98461e-20	1.02273e-16	0.0837466	1.93906	0.824909	0.961285	2.30824	1.93906	5.15955e-05	0.0556526	-1.11853
AT4G33070	-6.17333	1.97282	7.30996e-11	9.72795e-09	-0.893324	1.97282	0.154313	0.478586	0.780556	1.97282	0.210948	0.999727	3.12271	1.97282	0.0150899	0.653811	-1.55341	1.97282	0.181311	0.823703	-4.67612	1.97282	0.0124613	0.262443	-1.15526	1.97282	4.41188e-06	0.00113021	-1.22371	1.97282	2.58005e-06	0.000195113	0.0750503	1.97282	0.743673	0.967291	-0.771591	1.97282	0.00585516	0.0932367	-1.29816	1.97282	0.00394129	0.0727029	-0.38908	1.97282	0.452707	1	-0.494235
AT5G03240	-1.75569	9.56231	7.38445e-11	9.76367e-09	0.21576	9.56231	0.296571	0.655271	-0.113456	9.56231	0.66101	0.999727	-0.109565	9.56231	0.827325	1	0.456083	9.56231	0.264744	0.891459	0.565648	9.56231	0.424576	0.936324	-0.252223	9.56231	0.00416624	0.14271	-0.201828	9.56231	0.0246062	0.164991	-0.125176	9.56231	0.158929	0.708986	-0.000854318	9.56231	0.992889	0.998822	-0.205102	9.56231	0.179191	0.577413	-0.175519	9.56231	0.310265	1	-0.256513
AT3G01420	-3.27969	8.57678	7.56898e-11	9.94351e-09	0.859918	8.57678	0.0022846	0.0371887	0.684964	8.57678	0.0494704	0.999727	0.402034	8.57678	0.555848	1	0.777972	8.57678	0.162589	0.81012	0.375938	8.57678	0.698322	0.979661	-0.38408	8.57678	0.00154271	0.0790407	-0.536912	8.57678	1.59979e-05	0.000809534	-0.178043	8.57678	0.141008	0.682363	-0.207218	8.57678	0.113242	0.497276	-0.238601	8.57678	0.253212	0.66275	0.224119	8.57678	0.339858	1	-1.54834
AT5G48430	3.79279	5.43932	8.63149e-11	1.12671e-08	0.577918	5.43932	0.0502148	0.261592	-0.682864	5.43932	0.0676949	0.999727	-1.02745	5.43932	0.149878	1	1.19017	5.43932	0.0429456	0.519249	2.21762	5.43932	0.029162	0.407394	0.322123	5.43932	0.00857147	0.217137	0.899774	5.43932	1.00204e-12	8.92864e-10	0.272241	5.43932	0.0300531	0.384921	0.851028	5.43932	3.01504e-10	4.03858e-08	0.191925	5.43932	0.375293	0.76393	0.339475	5.43932	0.169884	1	-0.129911
AT1G26240	9.96162	4.44161	9.29124e-11	1.19009e-08	-2.18391	4.44161	0.0026071	0.0407863	1.56906	4.44161	0.101479	0.999727	1.71894	4.44161	0.216555	1	0.455979	4.44161	0.732899	0.982472	-1.26297	4.44161	0.540668	0.959894	0.403664	4.44161	0.158232	0.777113	0.601162	4.44161	0.0331433	0.200899	1.1143	4.44161	7.94488e-05	0.0153606	2.4318	4.44161	8.37921e-16	3.65369e-13	-0.555072	4.44161	0.258707	0.666826	1.66272	4.44161	0.0037528	0.468962	0.438087
AT3G61280	9.10341	2.37091	9.24776e-11	1.19009e-08	1.95054	2.37091	0.00158866	0.0294873	-1.02781	2.37091	0.201284	0.999727	-3.73814	2.37091	0.00595217	0.488017	5.16776	2.37091	1.98841e-05	0.00558226	8.9059	2.37091	5.51848e-06	0.00213388	1.25595	2.37091	3.12718e-07	0.000139323	0.91604	2.37091	0.000293176	0.00680447	1.07702	2.37091	1.86535e-05	0.00695063	2.64742	2.37091	2.96783e-24	2.02742e-20	-0.235376	2.37091	0.599756	0.879447	2.14389	2.37091	2.44341e-05	0.029456	-1.16798
AT4G15330	4.22375	3.16825	9.22912e-11	1.19009e-08	-1.22492	3.16825	0.000171353	0.00666359	0.255872	3.16825	0.535895	0.999727	-0.399887	3.16825	0.595845	1	-0.41888	3.16825	0.503271	0.963123	-0.0189926	3.16825	0.986793	0.999914	0.266512	3.16825	0.0546025	0.530846	0.462508	3.16825	0.000865073	0.0149367	0.105349	3.16825	0.454922	0.896426	0.315188	3.16825	0.0385229	0.28972	0.783332	3.16825	0.000722479	0.0241426	0.23157	3.16825	0.376383	1	1.0638
AT1G05880	8.24875	0.859957	9.88975e-11	1.25111e-08	-1.75602	0.859957	0.00291466	0.0436008	1.72534	0.859957	0.0494106	0.999727	2.41227	0.859957	0.050754	0.898232	4.55718	0.859957	5.89554e-05	0.0106427	2.14491	0.859957	0.227278	0.847442	0.24147	0.859957	0.287641	0.891319	0.727557	0.859957	0.00206005	0.0279779	0.565613	0.859957	0.0158818	0.285818	2.59179	0.859957	6.81072e-26	6.97895e-22	-0.805888	0.859957	0.0412373	0.286272	1.63754	0.859957	0.00044305	0.181597	0.25765
AT3G14940	-4.51178	6.4776	9.87792e-11	1.25111e-08	-0.867202	6.4776	0.0310646	0.195468	0.213477	6.4776	0.646797	0.999727	0.678459	6.4776	0.480306	1	-0.298133	6.4776	0.705415	0.979213	-0.976592	6.4776	0.483334	0.949112	-0.592687	6.4776	0.000588326	0.0413	-0.572512	6.4776	0.00114401	0.0182615	-0.35616	6.4776	0.0375753	0.425887	-0.776035	6.4776	5.17536e-05	0.00201136	-0.781501	6.4776	0.00970372	0.125176	-0.778733	6.4776	0.0206776	0.948051	0.0731183
AT2G37770	-7.02258	3.10419	1.03625e-10	1.30288e-08	-0.109783	3.10419	0.878157	0.967893	1.21093	3.10419	0.148505	0.999727	1.81576	3.10419	0.264403	1	-0.446694	3.10419	0.748899	0.984883	-2.26246	3.10419	0.33475	0.908321	-0.74181	3.10419	0.0108715	0.247776	-1.80538	3.10419	1.60987e-08	3.62556e-06	-0.203224	3.10419	0.47291	0.903751	-1.01905	3.10419	0.00178307	0.0375562	-0.0448617	3.10419	0.927957	0.982554	-0.567623	3.10419	0.304012	1	-0.842983
AT1G11580	2.03272	7.54801	1.10696e-10	1.38329e-08	-0.855561	7.54801	3.18823e-05	0.00219017	0.419605	7.54801	0.0996114	0.999727	0.409268	7.54801	0.408793	1	-0.520365	7.54801	0.19794	0.844402	-0.929633	7.54801	0.188213	0.810948	0.0809671	7.54801	0.347234	0.924308	0.203584	7.54801	0.0181756	0.134183	0.0572416	7.54801	0.512683	0.915843	0.257018	7.54801	0.00601193	0.094995	0.26597	7.54801	0.0754789	0.388464	-0.0294113	7.54801	0.86343	1	0.54336
AT2G31940	-4.98524	1.39203	1.2586e-10	1.56326e-08	-1.08341	1.39203	0.0266415	0.178254	0.551289	1.39203	0.291301	0.999727	1.60421	1.39203	0.136345	1	0.689486	1.39203	0.43268	0.952199	-0.914721	1.39203	0.542694	0.96013	-0.691217	1.39203	0.000544217	0.0392718	-1.22332	1.39203	2.1468e-08	4.73082e-06	-0.193128	1.39203	0.321838	0.843595	-0.71817	1.39203	0.00150758	0.0327291	-0.589646	1.39203	0.0900225	0.425097	-0.545513	1.39203	0.162601	1	-0.531248
AT3G53590	11.7828	0.159834	1.4562e-10	1.79593e-08	-1.79205	0.159834	0.00780481	0.0829195	0.293095	0.159834	0.873376	0.999727	2.66666	0.159834	0.0486961	0.890257	-0.75815	0.159834	0.52534	0.964829	-3.42481	0.159834	0.0866885	0.656724	1.22146	0.159834	4.08802e-05	0.00625222	1.42284	0.159834	2.6326e-06	0.000197628	0.771858	0.159834	0.00827638	0.20794	2.13151	0.159834	3.28613e-11	5.56577e-09	-0.520944	0.159834	0.510551	0.839532	1.54788	0.159834	0.00740223	0.668287	2.30042
AT5G23020	2.9276	6.01384	1.46345e-10	1.79593e-08	-0.613771	6.01384	0.0099459	0.0974121	0.400764	6.01384	0.173302	0.999727	0.272279	6.01384	0.63395	1	0.209297	6.01384	0.654077	0.977837	-0.0629819	6.01384	0.939097	0.997037	0.168758	6.01384	0.0880146	0.632435	0.355865	6.01384	0.00035473	0.00779189	0.188143	6.01384	0.0611437	0.520166	0.346996	6.01384	0.00124972	0.0287128	0.464308	6.01384	0.00807457	0.111475	0.0769974	6.01384	0.696726	1	0.535591
AT4G10540	17.0785	-0.0633529	1.48764e-10	1.81475e-08	-1.45426	-0.0633529	0.14927	0.470925	0.619028	-0.0633529	0.648412	0.999727	4.76205	-0.0633529	0.427632	1	11.5177	-0.0633529	1.03111e-06	0.00115078	6.75562	-0.0633529	0.0056897	0.172764	1.46708	-0.0633529	2.69658e-05	0.00476237	2.51436	-0.0633529	7.99423e-11	3.5616e-08	1.08427	-0.0633529	0.000668134	0.0575325	3.6622	-0.0633529	3.21427e-20	4.39155e-17	-0.683884	-0.0633529	0.316354	0.721381	2.51454	-0.0633529	0.000769404	0.219002	0.81514
AT4G27830	-2.40748	4.35611	1.70116e-10	2.06294e-08	0.687426	4.35611	0.00185023	0.0324091	-0.0142498	4.35611	0.957009	0.999727	-0.170491	4.35611	0.7461	1	0.90534	4.35611	0.0369701	0.479841	1.07583	4.35611	0.147222	0.771524	-0.336624	4.35611	0.000234141	0.0220114	-0.49424	4.35611	2.12025e-07	3.01752e-05	0.053853	4.35611	0.555598	0.929139	-0.0597229	4.35611	0.549545	0.87096	-0.327496	4.35611	0.0392468	0.278725	0.221188	4.35611	0.220518	1	-0.84418
AT2G05440	-2.56314	8.34417	1.74002e-10	2.09764e-08	0.388448	8.34417	0.0801168	0.33632	-0.160163	8.34417	0.560841	0.999727	-0.496601	8.34417	0.358229	1	1.31024	8.34417	0.00308061	0.123792	1.80684	8.34417	0.0178073	0.317624	-0.380357	8.34417	7.49491e-05	0.00960004	-0.369375	8.34417	0.000158281	0.00433564	0.135169	8.34417	0.151133	0.6978	-0.169123	8.34417	0.103571	0.478057	-0.347544	8.34417	0.0340642	0.257892	-0.428898	8.34417	0.021485	0.948051	-0.678447
AT3G26690	-2.71068	4.71685	1.78472e-10	2.13896e-08	0.429098	4.71685	0.0743539	0.324837	0.225758	4.71685	0.450463	0.999727	-0.0652378	4.71685	0.911116	1	0.443544	4.71685	0.349829	0.927153	0.508782	4.71685	0.528313	0.957422	-0.328617	4.71685	0.00139258	0.0751798	-0.456326	4.71685	1.64809e-05	0.000829874	-0.226442	4.71685	0.0275801	0.37064	-0.280665	4.71685	0.0126936	0.153749	-0.00585683	4.71685	0.972049	0.993178	0.0277095	4.71685	0.887709	1	-0.611588
AT5G24140	6.97971	2.64751	1.87601e-10	2.23528e-08	-0.635148	2.64751	0.212145	0.561283	0.43588	2.64751	0.539122	0.999727	0.36594	2.64751	0.761617	1	-0.321999	2.64751	0.742172	0.984152	-0.687939	2.64751	0.688887	0.979243	0.638967	2.64751	0.00471697	0.154147	0.833586	2.64751	0.000207239	0.00521764	0.235215	2.64751	0.310347	0.836038	0.479178	2.64751	0.0499476	0.33267	1.85595	2.64751	3.10204e-07	0.000155333	0.593898	2.64751	0.146079	1	0.585712
AT1G72680	-3.04054	4.77398	2.37111e-10	2.80888e-08	0.867194	4.77398	0.00167641	0.030541	0.123669	4.77398	0.714582	0.999727	0.719578	4.77398	0.278797	1	0.234207	4.77398	0.667875	0.978389	-0.485371	4.77398	0.604198	0.970817	-0.410831	4.77398	0.000418322	0.0329734	-0.533545	4.77398	8.38632e-06	0.000504015	0.0242936	4.77398	0.831832	0.977218	-0.332152	4.77398	0.00845988	0.119406	0.211844	4.77398	0.275295	0.681141	-0.212869	4.77398	0.344215	1	-0.693259
AT1G09560	-2.61707	7.69627	2.41e-10	2.83854e-08	0.0292635	7.69627	0.899209	0.974065	-0.100267	7.69627	0.722732	0.999727	-0.877736	7.69627	0.118091	1	1.23037	7.69627	0.00699715	0.203418	2.1081	7.69627	0.00777573	0.204827	-0.310555	7.69627	0.00165546	0.081555	-0.158066	7.69627	0.117585	0.430361	-0.39378	7.69627	9.07564e-05	0.0160342	-0.214102	7.69627	0.0453999	0.316149	-0.559441	7.69627	0.0011848	0.0331892	-0.0894572	7.69627	0.640842	1	-0.845188
AT5G26280	2.69393	6.98122	2.48055e-10	2.90494e-08	0.231467	6.98122	0.292974	0.651444	-0.636674	6.98122	0.0202809	0.901247	-0.389928	6.98122	0.467288	1	1.51751	6.98122	0.000590836	0.0451813	1.90744	6.98122	0.0125881	0.263423	0.151338	6.98122	0.101012	0.662002	0.52039	6.98122	3.27754e-08	6.78484e-06	0.202921	6.98122	0.0302189	0.385861	0.453591	6.98122	7.67557e-06	0.000385547	0.538528	6.98122	0.000746974	0.0246066	0.183983	6.98122	0.316618	1	0.196082
AT3G27240	-1.29333	6.61044	2.6632e-10	3.10112e-08	0.0286293	6.61044	0.886583	0.97027	0.20527	6.61044	0.40715	0.999727	0.0883498	6.61044	0.856011	1	-0.0775169	6.61044	0.845047	0.990113	-0.165867	6.61044	0.810442	0.990581	-0.100289	6.61044	0.235962	0.847117	-0.111813	6.61044	0.195163	0.558223	-0.202987	6.61044	0.0189262	0.310336	-0.146095	6.61044	0.116758	0.503863	-0.247579	6.61044	0.0956135	0.439026	-0.0408486	6.61044	0.807522	1	-0.138145
AT2G45360	4.50601	3.02134	2.89568e-10	3.35277e-08	0.564412	3.02134	0.104609	0.388662	-0.399509	3.02134	0.386295	0.999727	-2.15816	3.02134	0.011179	0.596621	1.51954	3.02134	0.0296224	0.431166	3.6777	3.02134	0.00184027	0.0915398	0.339888	3.02134	0.0221996	0.352383	0.889228	3.02134	2.86687e-09	8.54557e-07	0.34592	3.02134	0.0219592	0.333851	0.654151	3.02134	4.99313e-05	0.00195285	0.761014	3.02134	0.00180696	0.0438315	0.505188	3.02134	0.0785586	1	-0.209671
AT3G11340	-2.94033	5.21488	3.02057e-10	3.47773e-08	-0.49175	5.21488	0.0660931	0.303634	0.241621	5.21488	0.44265	0.999727	0.743504	5.21488	0.237366	1	0.0986949	5.21488	0.848577	0.990113	-0.644809	5.21488	0.473908	0.947724	-0.469779	5.21488	3.11054e-05	0.00508153	-0.685257	5.21488	5.9107e-09	1.57317e-06	-0.0959237	5.21488	0.390009	0.873962	0.0184391	5.21488	0.877198	0.97401	-0.735783	5.21488	0.000206936	0.0109869	-0.21282	5.21488	0.334212	1	-0.225701
AT1G69310	-1.94949	3.83594	3.13567e-10	3.59008e-08	0.305191	3.83594	0.199515	0.545545	-0.0228302	3.83594	0.936656	0.999727	-0.105982	3.83594	0.853206	1	0.256335	3.83594	0.583523	0.971124	0.362317	3.83594	0.656073	0.975928	-0.200426	3.83594	0.0437913	0.484851	-0.210413	3.83594	0.0395511	0.224757	-0.127395	3.83594	0.204735	0.761797	-0.245473	3.83594	0.0245251	0.224684	-0.222154	3.83594	0.204774	0.607242	-0.100209	3.83594	0.612247	1	-0.359604
AT4G08470	2.66517	4.82139	3.4321e-10	3.90763e-08	0.569889	4.82139	0.00960006	0.0956459	0.253397	4.82139	0.357435	0.999727	-0.832409	4.82139	0.115863	1	1.57764	4.82139	0.000296802	0.0299639	2.41004	4.82139	0.00132925	0.0755115	0.352032	4.82139	0.000111108	0.0131168	0.245371	4.82139	0.00836479	0.0782253	0.345639	4.82139	0.000211945	0.0293486	0.80658	4.82139	1.41794e-15	5.69789e-13	-0.109296	4.82139	0.495012	0.833437	0.651695	4.82139	0.000380299	0.177133	-0.36538
AT2G22330	3.17529	7.308	3.46372e-10	3.92185e-08	-0.299506	7.308	0.253309	0.610261	0.344714	7.308	0.288015	0.999727	-0.0169563	7.308	0.978684	1	0.0178678	7.308	0.972403	0.998576	0.0348241	7.308	0.969283	0.998962	0.388788	7.308	0.000431074	0.0335338	0.26164	7.308	0.0173517	0.129804	0.0614133	7.308	0.586588	0.934095	0.141328	7.308	0.239758	0.6719	0.853404	7.308	7.69595e-06	0.00119849	0.457371	7.308	0.036198	1	0.25583
AT1G67030	-2.65879	4.46789	3.73193e-10	4.20232e-08	-0.158781	4.46789	0.50815	0.805853	0.584036	4.46789	0.044389	0.999727	-0.571387	4.46789	0.324375	1	0.669752	4.46789	0.154132	0.802126	1.24114	4.46789	0.130262	0.742807	-0.151304	4.46789	0.131735	0.727332	-0.385679	4.46789	0.000238861	0.00579316	-0.342049	4.46789	0.000893271	0.0675524	-0.0981016	4.46789	0.370612	0.778465	-0.829014	4.46789	4.94739e-06	0.000897272	-0.132395	4.46789	0.508982	1	-0.376512
AT3G53480	-3.12651	7.02992	4.12804e-10	4.62295e-08	-0.427471	7.02992	0.13371	0.443758	-0.190945	7.02992	0.579432	0.999727	0.336822	7.02992	0.623174	1	0.867397	7.02992	0.117371	0.743272	0.530575	7.02992	0.580202	0.968604	-0.577237	7.02992	2.75002e-06	0.000853923	-0.207573	7.02992	0.0960131	0.38454	-0.444331	7.02992	0.000309339	0.0368581	-0.292008	7.02992	0.0260812	0.232686	-0.634802	7.02992	0.00241669	0.0525213	-0.168892	7.02992	0.470242	1	-0.681038
AT5G57625	5.48264	4.06308	4.26844e-10	4.7542e-08	-1.20117	4.06308	0.00455879	0.0586859	0.135103	4.06308	0.789443	0.999727	0.946031	4.06308	0.333688	1	-0.533946	4.06308	0.506137	0.963252	-1.47998	4.06308	0.288282	0.884161	0.219925	4.06308	0.231171	0.842577	0.983771	4.06308	5.9679e-08	1.10186e-05	0.133198	4.06308	0.478721	0.905065	0.445035	4.06308	0.0274643	0.240125	0.620177	4.06308	0.0411564	0.286112	0.542466	4.06308	0.117813	1	1.38391
AT2G27510	-1.52624	5.85818	4.33206e-10	4.78012e-08	-0.184005	5.85818	0.348277	0.698531	0.401847	5.85818	0.0991103	0.999727	0.847029	5.85818	0.0740973	0.966754	-0.255842	5.85818	0.508479	0.96339	-1.10287	5.85818	0.101625	0.689542	-0.221593	5.85818	0.0076091	0.203313	-0.220142	5.85818	0.00924229	0.0838104	-0.101226	5.85818	0.227369	0.780795	-0.22913	5.85818	0.0120024	0.148847	-0.188828	5.85818	0.192209	0.593779	-0.206363	5.85818	0.207331	1	0.066094
AT4G02270	6.09828	4.27757	4.33836e-10	4.78012e-08	-1.27962	4.27757	0.00586688	0.0686669	0.314772	4.27757	0.565416	0.999727	1.52738	4.27757	0.153633	1	-0.283889	4.27757	0.747266	0.984555	-1.81127	4.27757	0.23529	0.854786	0.399651	4.27757	0.0474683	0.500323	0.898388	4.27757	6.64737e-06	0.000420466	0.23563	4.27757	0.25497	0.801804	0.590094	4.27757	0.00797015	0.115109	0.636918	4.27757	0.0547124	0.329981	0.52431	4.27757	0.169002	1	1.5507
AT5G59260	4.41635	2.04518	4.73886e-10	5.19349e-08	0.0694631	2.04518	0.83745	0.955321	-1.0575	2.04518	0.0303366	0.992293	0.0669181	2.04518	0.94887	1	0.249204	2.04518	0.727916	0.981248	0.182286	2.04518	0.874147	0.993168	0.314539	2.04518	0.0329191	0.428954	0.990511	2.04518	2.58359e-11	1.35765e-08	0.0438182	2.04518	0.771574	0.969946	0.824595	2.04518	2.15949e-07	1.64861e-05	0.745332	2.04518	0.00185964	0.0444189	0.218153	2.04518	0.435024	1	0.400896
AT3G10500	-1.93302	5.29293	5.57526e-10	6.07763e-08	-0.131044	5.29293	0.50785	0.80571	-0.0479713	5.29293	0.841108	0.999727	1.29996	5.29293	0.00604127	0.488017	0.209346	5.29293	0.5885	0.971124	-1.09061	5.29293	0.104531	0.696671	-0.293706	5.29293	0.000417688	0.0329734	-0.4409	5.29293	2.79145e-07	3.76368e-05	-0.00722058	5.29293	0.931183	0.991553	-0.184396	5.29293	0.0433402	0.308534	-0.283831	5.29293	0.0490478	0.312981	-0.112183	5.29293	0.493347	1	-0.258487
AT4G24340	4.56566	2.31593	5.79303e-10	6.28161e-08	-1.07455	2.31593	0.00351092	0.0487155	-0.315984	2.31593	0.512462	0.999727	0.926256	2.31593	0.282469	1	0.487471	2.31593	0.498447	0.961914	-0.438786	2.31593	0.725154	0.982351	0.189208	2.31593	0.225706	0.840894	0.251857	2.31593	0.109958	0.414546	0.475549	2.31593	0.00247209	0.114106	0.362426	2.31593	0.0338083	0.269188	1.19942	2.31593	2.54053e-06	0.00053676	0.0960312	2.31593	0.736572	1	1.17571
AT5G60950	2.78221	4.08837	5.94796e-10	6.41566e-08	-0.54233	4.08837	0.0199492	0.151182	-0.0813031	4.08837	0.776635	0.999727	-0.161643	4.08837	0.768072	1	1.77144	4.08837	0.000103838	0.0152005	1.93308	4.08837	0.0122457	0.259936	0.0196541	4.08837	0.84058	0.996466	0.168223	4.08837	0.0864143	0.363968	0.28516	4.08837	0.00380777	0.141525	0.718175	4.08837	2.21855e-11	3.88607e-09	0.158174	4.08837	0.332013	0.732277	0.417459	4.08837	0.0277945	0.979891	0.149964
AT3G44300	-4.38665	5.36055	6.53981e-10	7.01711e-08	0.689707	5.36055	0.103503	0.386726	-0.931228	5.36055	0.0662732	0.999727	0.753241	5.36055	0.446632	1	2.69708	5.36055	0.00123585	0.0746682	1.94384	5.36055	0.159943	0.78921	-0.740302	5.36055	2.77289e-05	0.00481589	-1.04061	5.36055	2.27487e-08	4.90748e-06	0.215492	5.36055	0.215794	0.769826	0.03024	5.36055	0.869492	0.972575	-0.931989	5.36055	0.00227138	0.0505425	0.335639	5.36055	0.325016	1	-1.62528
AT1G06870	-1.59105	4.49642	7.56864e-10	8.07873e-08	-0.37813	4.49642	0.0762597	0.329025	0.174247	4.49642	0.50035	0.999727	0.510868	4.49642	0.315576	1	0.0321174	4.49642	0.938514	0.99658	-0.478751	4.49642	0.506626	0.953336	-0.161524	4.49642	0.0702961	0.58352	-0.257988	4.49642	0.0050002	0.0542141	-0.212918	4.49642	0.0187834	0.309194	-0.219963	4.49642	0.0258525	0.231464	-0.282646	4.49642	0.0694874	0.372062	-0.201713	4.49642	0.253905	1	-0.0597166
AT2G46950	-4.312	0.937552	8.99956e-10	9.55632e-08	-0.635676	0.937552	0.19531	0.540902	-0.420813	0.937552	0.470034	0.999727	1.64902	0.937552	0.158124	1	-2.03824	0.937552	0.0335464	0.457724	-3.68725	0.937552	0.0272908	0.393872	-0.5806	0.937552	0.00395519	0.138884	-0.671195	0.937552	0.00121114	0.0190054	-0.411648	0.937552	0.0394659	0.434412	-0.374294	0.937552	0.087561	0.441794	-0.548089	0.937552	0.112193	0.470106	-0.698404	0.937552	0.0787004	1	0.451423
AT3G53230	-2.48889	4.89921	9.06751e-10	9.57884e-08	0.366988	4.89921	0.112334	0.404101	0.597411	4.89921	0.0338971	0.999727	0.0434028	4.89921	0.937797	1	0.676453	4.89921	0.134934	0.777923	0.63305	4.89921	0.418604	0.935398	-0.314784	4.89921	0.00116305	0.0662097	-0.315861	4.89921	0.00154531	0.0227373	-0.140609	4.89921	0.149289	0.694596	-0.241445	4.89921	0.0218042	0.211002	-0.175327	4.89921	0.299309	0.705552	-0.162624	4.89921	0.393901	1	-0.901534
AT1G60050	12.163	0.0650259	1.08425e-09	1.13952e-07	-2.21165	0.0650259	0.00170693	0.030808	0.488713	0.0650259	0.657331	0.999727	5.0404	0.0650259	0.014429	0.642844	-0.0342117	0.0650259	0.867686	0.992432	-5.07461	0.0650259	0.119784	0.724413	1.66557	0.0650259	8.14903e-07	0.000315106	1.51427	0.0650259	1.05954e-05	0.000609949	0.411964	0.0650259	0.205671	0.761797	1.01766	0.0650259	0.00841381	0.119155	0.537158	0.0650259	0.322244	0.726091	1.21289	0.0650259	0.0467342	1	3.42209
AT4G14690	-6.54576	3.71007	1.09981e-09	1.14414e-07	1.0342	3.71007	0.123649	0.425823	-1.25716	3.71007	0.113668	0.999727	-0.137834	3.71007	0.932927	1	1.81803	3.71007	0.178037	0.820087	1.95586	3.71007	0.397939	0.931189	0.0450171	3.71007	0.86388	0.996466	-0.741864	3.71007	0.0122998	0.101848	-0.580945	3.71007	0.0353519	0.414238	-1.0972	3.71007	0.000399752	0.0114581	-1.35302	3.71007	0.00856836	0.115299	-0.505759	3.71007	0.378527	1	-0.588069
AT5G22410	7.3055	2.12443	1.09626e-09	1.14414e-07	-1.23535	2.12443	0.0222163	0.160148	0.00392479	2.12443	0.986424	0.999727	0.919808	2.12443	0.451785	1	0.70589	2.12443	0.477217	0.961337	-0.213918	2.12443	0.902217	0.994401	0.438816	2.12443	0.0726031	0.589045	1.06045	2.12443	9.12291e-06	0.000538804	0.276626	2.12443	0.265775	0.809357	0.635862	2.12443	0.0169131	0.18053	1.49275	2.12443	7.83856e-05	0.00567645	0.389746	2.12443	0.360795	1	1.09262
AT3G22930	-3.02712	3.0636	1.16574e-09	1.2066e-07	0.0023487	3.0636	0.993829	0.999257	0.164045	3.0636	0.613828	0.999727	0.694048	3.0636	0.300653	1	0.0296421	3.0636	0.956073	0.998021	-0.664405	3.0636	0.486411	0.949112	-0.249692	3.0636	0.034061	0.434013	-0.517187	3.0636	3.17724e-05	0.00132331	-0.136545	3.0636	0.24839	0.798887	-0.24156	3.0636	0.0635293	0.37892	-0.382069	3.0636	0.0642003	0.358605	-0.594289	3.0636	0.0134643	0.827061	-0.371297
AT3G22231	18.7343	2.80413	1.19668e-09	1.2324e-07	2.77692	2.80413	0.00379168	0.0512916	-0.5931	2.80413	0.728796	0.999727	-8.02587	2.80413	0.000197859	0.148915	7.6552	2.80413	4.83514e-05	0.00981103	15.6811	2.80413	3.71032e-07	0.000421174	2.95929	2.80413	8.06964e-11	2.06724e-07	2.03285	2.80413	3.68615e-05	0.00146687	2.0078	2.80413	3.3096e-05	0.00929135	3.9014	2.80413	5.81878e-17	3.72657e-14	0.776894	2.80413	0.243797	0.654233	2.83305	2.80413	0.00153446	0.31916	-0.575
AT3G21690	-2.24255	6.18746	1.23003e-09	1.26041e-07	0.566081	6.18746	0.00641774	0.0727865	-0.453452	6.18746	0.0724306	0.999727	-0.417777	6.18746	0.40533	1	0.216814	6.18746	0.596884	0.971949	0.634591	6.18746	0.378791	0.926173	-0.391868	6.18746	1.06326e-05	0.00217905	-0.267391	6.18746	0.00300426	0.0373601	0.054595	6.18746	0.531638	0.922677	-0.272781	6.18746	0.00437752	0.075848	0.0272431	6.18746	0.859094	0.969388	-0.221602	6.18746	0.199824	1	-0.432954
AT1G55500	-1.79737	4.45249	1.46967e-09	1.49848e-07	-0.330854	4.45249	0.125778	0.429551	0.221915	4.45249	0.393502	0.999727	1.1028	4.45249	0.0314779	0.800465	-0.0629086	4.45249	0.88153	0.993705	-1.16571	4.45249	0.11062	0.707135	-0.304015	4.45249	0.000764939	0.0485346	-0.335902	4.45249	0.000292267	0.00679106	-0.154571	4.45249	0.0901	0.592589	-0.192808	4.45249	0.0518958	0.339319	-0.0335888	4.45249	0.829086	0.961753	-0.312855	4.45249	0.0780373	1	0.028419
AT2G36750	-6.84451	0.332758	1.50516e-09	1.52707e-07	2.68176	0.332758	0.00042792	0.0121634	0.522829	0.332758	0.521436	0.999727	-1.85573	0.332758	0.307905	1	0.235001	0.332758	0.835764	0.990113	2.09074	0.332758	0.40492	0.932432	-0.665622	0.332758	0.0247107	0.374849	-0.642846	0.332758	0.0355367	0.210367	0.22079	0.332758	0.394595	0.876206	-1.36214	0.332758	4.93069e-05	0.00193581	0.465829	0.332758	0.349065	0.746424	-1.09108	0.332758	0.0729299	1	-1.91597
AT1G19250	9.9748	2.00616	1.57175e-09	1.58677e-07	0.535905	2.00616	0.446536	0.771905	-0.115202	2.00616	0.901069	0.999727	-1.19881	2.00616	0.400368	1	6.1743	2.00616	9.97213e-06	0.00364944	7.37311	2.00616	0.000349987	0.033517	0.418583	2.00616	0.13845	0.743814	1.41865	2.00616	4.43221e-07	5.28104e-05	1.17034	2.00616	3.90842e-05	0.0104025	2.39167	2.00616	1.01544e-15	4.24701e-13	0.149661	2.00616	0.72782	0.930215	1.95424	2.00616	0.000632176	0.204728	-0.953923
AT5G52350	10.84	0.212734	1.76307e-09	1.77119e-07	-1.50584	0.212734	0.0311184	0.195686	-0.554538	0.212734	0.62992	0.999727	0.673356	0.212734	0.696644	1	2.52057	0.212734	0.0685943	0.628506	1.84721	0.212734	0.416192	0.934732	1.04932	0.212734	0.000851952	0.0525339	1.47411	0.212734	3.4002e-06	0.000240289	0.372639	0.212734	0.207644	0.764819	2.07699	0.212734	3.73452e-10	4.78345e-08	0.284741	0.212734	0.466496	0.818904	1.18032	0.212734	0.0382099	1	1.37089
AT5G66052	-2.28837	6.03891	1.96677e-09	1.9662e-07	-0.188431	6.03891	0.376617	0.72256	-0.130613	6.03891	0.627288	0.999727	-0.33942	6.03891	0.5102	1	0.246264	6.03891	0.556916	0.96663	0.585684	6.03891	0.413116	0.934732	-0.252627	6.03891	0.00526966	0.165893	-0.315379	6.03891	0.000779489	0.013855	-0.283127	6.03891	0.00210586	0.105778	-0.209679	6.03891	0.0349713	0.27411	-0.25547	6.03891	0.0975771	0.442324	-0.309381	6.03891	0.0805422	1	-0.102121
AT1G64400	3.74975	6.45626	2.01875e-09	2.00837e-07	0.586897	6.45626	0.067715	0.307637	-0.337388	6.45626	0.39989	0.999727	-1.1618	6.45626	0.13554	1	1.9761	6.45626	0.00194679	0.0961384	3.1379	6.45626	0.00474497	0.158572	0.685216	6.45626	2.19027e-07	0.000102017	0.493725	6.45626	0.000297913	0.00686775	0.245662	6.45626	0.0723059	0.545669	1.09301	6.45626	7.98505e-14	2.30487e-11	-0.348913	6.45626	0.149746	0.534371	0.743337	6.45626	0.00585628	0.61234	-0.0910297
AT4G10500	7.62402	2.5193	2.27226e-09	2.24965e-07	-1.19959	2.5193	0.0493014	0.258293	0.748751	2.5193	0.368717	0.999727	0.10177	2.5193	0.928432	1	0.360053	2.5193	0.730675	0.981975	0.258282	2.5193	0.876151	0.99352	0.526167	2.5193	0.0318982	0.423121	0.269955	2.5193	0.269947	0.645488	0.747064	2.5193	0.00242348	0.11388	2.04433	2.5193	2.53306e-15	9.10746e-13	0.038833	2.5193	0.911954	0.979509	1.2549	2.5193	0.00765038	0.678069	0.128981
AT3G18250	9.66257	2.7963	2.35355e-09	2.31893e-07	2.25025	2.7963	0.00187028	0.0326208	-0.789367	2.7963	0.389274	0.999727	-3.65915	2.7963	0.0195577	0.70186	7.1442	2.7963	8.32645e-07	0.00115078	10.8034	2.7963	1.31174e-06	0.000790668	1.12467	2.7963	7.49398e-05	0.00960004	1.15842	2.7963	5.599e-05	0.00203211	1.42335	2.7963	1.00655e-06	0.00147344	2.40282	2.7963	1.79002e-15	6.92163e-13	0.221592	2.7963	0.629205	0.892555	1.87554	2.7963	0.00154753	0.31916	-1.77188
AT5G54610	12.4544	2.18313	2.43398e-09	2.3867e-07	2.60279	2.18313	0.00147599	0.028191	-0.184971	2.18313	0.872319	0.999727	-5.5493	2.18313	0.00180479	0.374413	6.92854	2.18313	1.5e-05	0.0048663	12.4778	2.18313	1.14759e-06	0.00071269	2.04107	2.18313	9.70003e-10	1.11546e-06	1.40532	2.18313	5.66864e-05	0.0020453	1.17835	2.18313	0.000711384	0.0597504	3.25886	2.18313	6.82768e-21	1.16605e-17	-0.100211	2.18313	0.912356	0.979509	2.64909	2.18313	0.000150548	0.11019	-1.67076
AT2G42850	7.22566	1.19746	2.54197e-09	2.48072e-07	-1.09292	1.19746	0.0408277	0.230312	-0.352609	1.19746	0.60724	0.999727	-0.652313	1.19746	0.597225	1	-0.19318	1.19746	0.844343	0.990113	0.459133	1.19746	0.792175	0.988734	0.823154	1.19746	0.000605726	0.0417075	1.05381	1.19746	1.14397e-05	0.000647641	0.0384264	1.19746	0.861352	0.981729	0.81998	1.19746	0.0018	0.037835	1.21885	1.19746	0.0011473	0.0324763	0.263132	1.19746	0.528372	1	1.5451
AT1G13530	3.82618	2.28264	2.58395e-09	2.50974e-07	0.317184	2.28264	0.333943	0.686118	0.139601	2.28264	0.736413	0.999727	0.113777	2.28264	0.880116	1	1.14606	2.28264	0.0762256	0.649554	1.03228	2.28264	0.335436	0.908813	0.207329	2.28264	0.127184	0.720634	0.456503	2.28264	0.000824059	0.0144591	0.483256	2.28264	0.000371208	0.0410418	0.917204	2.28264	2.06316e-10	2.81883e-08	0.0224296	2.28264	0.919466	0.980413	0.909559	2.28264	0.000649327	0.204728	-0.155679
AT1G23120	3.48481	2.79736	2.81119e-09	2.71757e-07	-0.340022	2.79736	0.249009	0.605774	0.14944	2.79736	0.680742	0.999727	-1.15706	2.79736	0.0948878	1	1.37429	2.79736	0.014894	0.302216	2.53135	2.79736	0.00890284	0.220356	0.0901829	2.79736	0.47666	0.956947	0.299409	2.79736	0.0195364	0.141167	0.404836	2.79736	0.0014149	0.0868175	0.562085	2.79736	4.10476e-05	0.00167243	0.573703	2.79736	0.00492755	0.083039	0.420142	2.79736	0.0779311	1	0.0413944
AT5G14360	7.14409	0.746603	2.89566e-09	2.78609e-07	-0.716628	0.746603	0.171897	0.50594	0.220626	0.746603	0.80284	0.999727	0.0193332	0.746603	0.988611	1	-0.620027	0.746603	0.533925	0.964829	-0.63936	0.746603	0.701353	0.979661	0.399048	0.746603	0.108914	0.680941	1.02295	0.746603	3.14268e-05	0.00131441	0.532411	0.746603	0.0333574	0.404034	0.272533	0.746603	0.31876	0.740142	1.54597	0.746603	3.92449e-05	0.0036229	0.700148	0.746603	0.0966796	1	0.952395
AT3G27380	-1.29235	5.89452	3.07521e-09	2.94501e-07	-0.0865543	5.89452	0.658808	0.88168	0.325163	5.89452	0.179446	0.999727	-0.0535854	5.89452	0.909996	1	-0.147109	5.89452	0.703009	0.979205	-0.0935239	5.89452	0.888737	0.993869	-0.148424	5.89452	0.0734594	0.591183	-0.239641	5.89452	0.00462228	0.0511114	-0.125646	5.89452	0.135358	0.671516	-0.161295	5.89452	0.0769944	0.4158	0.0266268	5.89452	0.851264	0.96658	-0.216819	5.89452	0.183787	1	-0.133287
AT2G18750	1.31004	6.42419	3.42369e-09	3.26349e-07	-0.0824393	6.42419	0.678033	0.891716	-0.0220547	6.42419	0.929597	0.999727	0.221381	6.42419	0.645279	1	-0.0779893	6.42419	0.842243	0.990113	-0.29937	6.42419	0.657997	0.976254	0.0683156	6.42419	0.41548	0.949355	0.156689	6.42419	0.0621313	0.297078	0.111153	6.42419	0.191239	0.749093	0.0815399	6.42419	0.375201	0.782714	0.365873	6.42419	0.0103953	0.130693	0.107876	6.42419	0.513913	1	0.136751
AT1G34520	13.0361	-0.226844	3.66024e-09	3.47282e-07	-1.5073	-0.226844	0.0388745	0.223979	0.383024	-0.226844	0.760901	0.999727	-0.897586	-0.226844	0.603237	1	-2.90047	-0.226844	0.0500973	0.559852	-2.00289	-0.226844	0.446665	0.943528	0.842806	-0.226844	0.0235053	0.364385	2.33112	-0.226844	8.4729e-10	2.99386e-07	0.891139	-0.226844	0.0160814	0.287836	0.772413	-0.226844	0.0483308	0.326571	2.91471	-0.226844	1.43812e-07	0.000101259	-0.28849	-0.226844	0.954658	1	2.83002
AT1G22810	-8.0162	1.82149	4.17798e-09	3.94339e-07	-2.21039	1.82149	0.0213064	0.156506	0.697858	1.82149	0.436406	0.999727	0.614408	1.82149	0.75749	1	-0.15942	1.82149	0.926977	0.995422	-0.773828	1.82149	0.787059	0.988032	-0.947539	1.82149	0.0136359	0.275596	-1.60541	1.82149	8.738e-05	0.00280684	-0.930407	1.82149	0.0139303	0.268175	-1.16412	1.82149	0.00879013	0.12172	-1.74635	1.82149	0.0151978	0.162119	-0.349407	1.82149	0.652937	1	-0.0427357
AT2G28320	-1.42978	5.41142	4.19469e-09	3.94339e-07	-0.00442899	5.41142	0.981891	0.99602	-0.0917246	5.41142	0.703843	0.999727	0.407308	5.41142	0.388802	1	-0.0607029	5.41142	0.874877	0.992566	-0.468011	5.41142	0.487866	0.949112	-0.0685447	5.41142	0.401333	0.943998	-0.321887	5.41142	0.000144266	0.00405567	-0.121046	5.41142	0.14676	0.692199	-0.216033	5.41142	0.0165494	0.177946	-0.104466	5.41142	0.470504	0.820778	-0.090752	5.41142	0.576977	1	-0.0642256
AT3G04120	-1.42443	9.3313	4.36215e-09	4.0821e-07	-0.242037	9.3313	0.243042	0.598625	0.263354	9.3313	0.304547	0.999727	-0.0320712	9.3313	0.949104	1	-0.276082	9.3313	0.499393	0.962064	-0.244011	9.3313	0.731656	0.982485	-0.164978	9.3313	0.0594865	0.549737	-0.248143	9.3313	0.00569958	0.0592929	-0.109231	9.3313	0.220144	0.773584	-0.118856	9.3313	0.216542	0.648788	-0.356767	9.3313	0.0200171	0.191428	-0.146142	9.3313	0.398009	1	-0.159871
AT5G17380	-2.02128	6.23258	4.41753e-09	4.11513e-07	0.126185	6.23258	0.526853	0.81705	0.353389	6.23258	0.148436	0.999727	0.253084	6.23258	0.599645	1	0.0233125	6.23258	0.952679	0.99759	-0.229772	6.23258	0.737636	0.98322	-0.263081	6.23258	0.00178031	0.0858486	-0.437253	6.23258	4.27296e-07	5.12105e-05	-0.0262803	6.23258	0.758115	0.968017	-0.269538	6.23258	0.00348592	0.0643607	0.0657734	6.23258	0.650952	0.900847	-0.238102	6.23258	0.150691	1	-0.301292
AT1G79310	4.84616	3.12455	4.78011e-09	4.41278e-07	-2.55109	3.12455	9.55614e-10	1.39888e-06	-0.00678109	3.12455	0.97697	0.999727	-0.646756	3.12455	0.481565	1	-1.91735	3.12455	0.00978934	0.242298	-1.27059	3.12455	0.321049	0.903982	0.388001	3.12455	0.028751	0.401091	-0.041178	3.12455	0.826598	0.957837	0.149812	3.12455	0.409116	0.881858	0.216188	3.12455	0.279583	0.707327	0.668025	3.12455	0.0207589	0.194837	0.417588	3.12455	0.197561	1	1.51064
AT4G12490	12.2231	5.61426	4.77285e-09	4.41278e-07	3.52599	5.61426	0.000119597	0.00528236	-2.01264	5.61426	0.0901158	0.999727	-5.69722	5.61426	0.00815014	0.544068	7.3214	5.61426	7.55481e-05	0.0126909	13.0186	5.61426	3.51289e-05	0.00695194	1.678	5.61426	4.22897e-06	0.00113021	1.79497	5.61426	2.98857e-06	0.000219526	1.59808	5.61426	3.23454e-05	0.00920675	3.30979	5.61426	2.07356e-16	1.06239e-13	0.614258	5.61426	0.345865	0.743345	1.68292	5.61426	0.0299988	1	-0.899356
AT5G04740	-1.52482	5.95103	4.89728e-09	4.50067e-07	0.251294	5.95103	0.200397	0.546653	0.383954	5.95103	0.111503	0.999727	0.193121	5.95103	0.685142	1	0.573508	5.95103	0.140737	0.78633	0.380387	5.95103	0.571829	0.966379	-0.2589	5.95103	0.00190924	0.0893333	-0.0926013	5.95103	0.270179	0.645488	0.00278958	5.95103	0.97336	0.996757	-0.196329	5.95103	0.032056	0.262362	-0.0643448	5.95103	0.650995	0.900847	-0.31543	5.95103	0.0544416	1	-0.228533
AT5G47980	7.56313	2.15813	5.10283e-09	4.66863e-07	-0.0446188	2.15813	0.938098	0.983145	0.899089	2.15813	0.301457	0.999727	-0.855132	2.15813	0.55579	1	-1.4731	2.15813	0.218867	0.858626	-0.61797	2.15813	0.763428	0.985645	0.821285	2.15813	0.00175835	0.0851905	1.11207	2.15813	1.43889e-05	0.00076793	0.286597	2.15813	0.28676	0.821092	0.746813	2.15813	0.0074087	0.109707	1.69983	2.15813	5.35095e-05	0.00430296	0.631975	2.15813	0.18403	1	0.644603
AT1G12210	-2.93782	2.18505	5.53229e-09	5.03906e-07	-0.0221429	2.18505	0.949337	0.986731	-0.227583	2.18505	0.577318	0.999727	1.18185	2.18505	0.142659	1	0.302381	2.18505	0.655873	0.977837	-0.87947	2.18505	0.449923	0.944297	-0.419196	2.18505	0.00283613	0.115096	-0.376579	2.18505	0.00950902	0.0855102	0.0168842	2.18505	0.903161	0.987125	-0.144349	2.18505	0.347528	0.76314	-0.757376	2.18505	0.00311864	0.0624154	-0.500459	2.18505	0.0896039	1	-0.287953
AT5G45490	1.51204	6.21873	5.59096e-09	5.06996e-07	0.00695172	6.21873	0.97178	0.993887	0.142069	6.21873	0.567241	0.999727	-0.375272	6.21873	0.433594	1	0.449223	6.21873	0.249342	0.882082	0.824494	6.21873	0.221689	0.841929	0.12661	6.21873	0.125577	0.717873	0.270453	6.21873	0.00115387	0.0183182	0.0775549	6.21873	0.356252	0.861478	0.250332	6.21873	0.00553569	0.0898246	0.301545	6.21873	0.0340353	0.257863	0.0178758	6.21873	0.913189	1	0.257422
AT1G02880	-1.96463	4.38197	5.83341e-09	5.26651e-07	-0.512632	4.38197	0.0192674	0.148001	-0.225847	4.38197	0.391164	0.999727	0.14769	4.38197	0.776158	1	0.00205574	4.38197	0.996055	1	-0.145635	4.38197	0.842621	0.992769	-0.244261	4.38197	0.00760536	0.203313	-0.481942	4.38197	4.5131e-07	5.29222e-05	-0.185365	4.38197	0.0450474	0.45999	-0.151405	4.38197	0.131516	0.529215	-0.294741	4.38197	0.0630879	0.355883	-0.20798	4.38197	0.247661	1	-0.0946101
AT5G51830	-2.56777	4.61061	5.94455e-09	5.34332e-07	0.280966	4.61061	0.26589	0.621128	0.423571	4.61061	0.163251	0.999727	0.960813	4.61061	0.108959	1	0.393089	4.61061	0.426656	0.951309	-0.567724	4.61061	0.504399	0.952766	-0.371569	4.61061	0.000475754	0.0360595	-0.561119	4.61061	3.57789e-07	4.49848e-05	0.10047	4.61061	0.337798	0.850937	-0.183572	4.61061	0.109295	0.491007	-0.291057	4.61061	0.110865	0.468179	-0.147738	4.61061	0.476722	1	-0.461815
AT2G32160	5.04663	2.33596	6.03179e-09	5.39806e-07	1.40562	2.33596	0.000752107	0.0179438	-0.0135568	2.33596	0.970172	0.999727	-2.11365	2.33596	0.0391905	0.845441	1.00341	2.33596	0.231333	0.869884	3.11706	2.33596	0.0279756	0.398701	0.810578	2.33596	3.92634e-06	0.00108738	0.748261	2.33596	2.28922e-05	0.00104488	0.500177	2.33596	0.00496661	0.160545	1.15245	2.33596	7.42365e-10	8.79424e-08	0.142238	2.33596	0.621119	0.888746	1.03952	2.33596	0.00280238	0.422625	-0.740725
AT4G25434	-3.19394	2.09344	6.15919e-09	5.48811e-07	0.337472	2.09344	0.335344	0.687047	0.356743	2.09344	0.391478	0.999727	1.79358	2.09344	0.0321536	0.803212	-0.00508927	2.09344	0.994581	1	-1.79867	2.09344	0.127125	0.738468	-0.331229	2.09344	0.0206896	0.344167	-0.45623	2.09344	0.00222161	0.0296417	-0.0551647	2.09344	0.700031	0.958733	-0.288325	2.09344	0.0682572	0.391839	-0.558962	2.09344	0.025983	0.222709	-0.323938	2.09344	0.266863	1	-0.370546
AT5G42580	7.54327	2.05387	6.31074e-09	5.5988e-07	-0.355104	2.05387	0.540281	0.823909	0.816894	2.05387	0.296964	0.999727	-0.120686	2.05387	0.931708	1	-1.29051	2.05387	0.250578	0.882789	-1.16982	2.05387	0.551078	0.96304	0.718115	2.05387	0.00674737	0.191028	1.07107	2.05387	3.89593e-05	0.00152956	0.317478	2.05387	0.242872	0.79334	0.342848	2.05387	0.232313	0.665539	2.07432	2.05387	7.62715e-07	0.000279127	0.557673	2.05387	0.232541	1	0.970931
AT4G23510	3.09522	2.42331	6.39913e-09	5.65275e-07	-0.739718	2.42331	0.0203074	0.15228	-0.059309	2.42331	0.879277	0.999727	1.25952	2.42331	0.0842253	0.979148	-0.607734	2.42331	0.319149	0.916616	-1.86726	2.42331	0.0712692	0.608495	0.051498	2.42331	0.70157	0.992205	0.42635	2.42331	0.00153964	0.0227165	0.186213	2.42331	0.172068	0.723653	0.329303	2.42331	0.0249959	0.226867	0.374991	2.42331	0.0981545	0.443282	0.323081	2.42331	0.209998	1	0.734873
AT1G05300	4.44043	2.79884	6.49371e-09	5.67668e-07	1.37388	2.79884	0.000289535	0.0094037	-0.550146	2.79884	0.246305	0.999727	-2.35326	2.79884	0.00983348	0.588763	2.03309	2.79884	0.0072501	0.207229	4.38635	2.79884	0.000800105	0.0555843	0.633413	2.79884	4.39754e-05	0.00643736	0.665028	2.79884	3.16103e-05	0.00131939	0.45761	2.79884	0.00414049	0.147318	1.1705	2.79884	2.35894e-12	4.98392e-10	-0.0237109	2.79884	0.934322	0.984001	1.15542	2.79884	0.000230809	0.147819	-0.386428
AT1G26770	-3.40928	5.22277	6.48547e-09	5.67668e-07	-0.549299	5.22277	0.102341	0.384206	0.943074	5.22277	0.0261866	0.974591	1.04994	5.22277	0.195848	1	-0.375807	5.22277	0.568986	0.969136	-1.42575	5.22277	0.210152	0.832478	-0.131482	5.22277	0.350367	0.925195	-0.77684	5.22277	2.94821e-07	3.8981e-05	-0.487117	5.22277	0.000879447	0.0671627	-0.613911	5.22277	0.000134335	0.00459611	-0.171492	5.22277	0.481599	0.82531	-0.382297	5.22277	0.168502	1	-0.163085
AT2G36800	-2.80654	3.85862	6.50932e-09	5.67668e-07	0.932133	3.85862	0.000804535	0.0186096	-0.371818	3.85862	0.278214	0.999727	-1.01947	3.85862	0.133724	1	-0.0558039	3.85862	0.919192	0.994862	0.963669	3.85862	0.314094	0.902092	-0.3291	3.85862	0.00474	0.154147	-0.381945	3.85862	0.00154548	0.0227373	0.0610338	3.85862	0.593073	0.935892	-0.283665	3.85862	0.025116	0.227252	-0.152507	3.85862	0.445326	0.805446	-0.138207	3.85862	0.545374	1	-0.555047
AT5G44720	2.33548	5.66374	6.88324e-09	5.97733e-07	-0.120373	5.66374	0.567874	0.839087	0.418216	5.66374	0.114782	0.999727	-0.490495	5.66374	0.336197	1	0.505286	5.66374	0.223511	0.863658	0.995781	5.66374	0.163566	0.796464	0.266405	5.66374	0.0028888	0.115857	0.161778	5.66374	0.0706124	0.322849	0.167986	5.66374	0.0644415	0.527902	0.191087	5.66374	0.0500371	0.332834	0.630837	5.66374	2.93846e-05	0.00302617	0.200844	5.66374	0.248655	1	0.039622
AT4G04490	7.66597	2.47517	6.9721e-09	6.02895e-07	1.20143	2.47517	0.0470316	0.251007	0.583456	2.47517	0.496918	0.999727	-1.37024	2.47517	0.3163	1	2.83979	2.47517	0.0156452	0.311078	4.21003	2.47517	0.0318282	0.425636	1.22851	2.47517	4.1086e-07	0.00017542	0.565915	2.47517	0.025683	0.169245	0.935634	2.47517	0.000202628	0.0286391	2.11291	2.47517	3.48154e-16	1.65932e-13	-0.353451	2.47517	0.425796	0.794438	1.64782	2.47517	0.00116262	0.277055	-0.358673
AT2G23620	4.64915	1.62286	7.18997e-09	6.19123e-07	0.495411	1.62286	0.199369	0.545545	-0.345026	1.62286	0.525077	0.999727	-0.976302	1.62286	0.312577	1	1.03234	1.62286	0.192683	0.836934	2.00864	1.62286	0.134844	0.752637	0.492077	1.62286	0.00353239	0.129273	0.632546	1.62286	0.000185845	0.00482726	0.493633	1.62286	0.00383788	0.141655	0.375867	1.62286	0.0408992	0.299888	1.08424	1.62286	6.37625e-05	0.0048578	0.447947	1.62286	0.15489	1	0.211041
AT1G07030	-1.60454	4.60536	7.24626e-09	6.2136e-07	-0.240555	4.60536	0.251026	0.608164	0.303233	4.60536	0.238712	0.999727	0.279085	4.60536	0.578097	1	0.0876338	4.60536	0.830647	0.990113	-0.191452	4.60536	0.787718	0.988032	-0.0843833	4.60536	0.332962	0.916817	-0.341632	4.60536	0.000173905	0.00462257	-0.179134	4.60536	0.0444751	0.457567	-0.197472	4.60536	0.0414875	0.301735	-0.449167	4.60536	0.0037713	0.0707775	0.0118483	4.60536	0.945508	1	-0.157418
AT2G04080	4.67769	3.04945	7.37201e-09	6.26897e-07	0.0641319	3.04945	0.872535	0.966322	1.54155	3.04945	0.00355235	0.70746	-0.0139921	3.04945	0.98807	1	-0.831485	3.04945	0.285917	0.904207	-0.817493	3.04945	0.545251	0.961154	0.847363	3.04945	7.93691e-07	0.000312806	0.303789	3.04945	0.0824695	0.353067	0.0651909	3.04945	0.714233	0.961999	0.507926	3.04945	0.00636072	0.0988266	0.812946	3.04945	0.00406377	0.0742272	0.988269	3.04945	0.00228287	0.390653	0.0149802
AT4G00390	-5.90646	0.858701	7.34258e-09	6.26897e-07	0.206186	0.858701	0.75587	0.925377	0.803862	0.858701	0.243689	0.999727	-0.334576	0.858701	0.820481	1	1.53692	0.858701	0.228504	0.866733	1.8715	0.858701	0.384552	0.927348	-0.232473	0.858701	0.344508	0.923155	-1.1542	0.858701	3.3134e-05	0.00135105	-0.193885	0.858701	0.431723	0.890924	-0.561826	0.858701	0.0467747	0.320527	-1.90584	0.858701	0.000202476	0.0109009	-0.0714826	0.858701	0.924596	1	-0.845608
AT1G63580	3.76244	1.6324	7.65964e-09	6.48664e-07	-0.248164	1.6324	0.509516	0.806458	-0.324743	1.6324	0.515069	0.999727	0.0890638	1.6324	0.923155	1	0.119793	1.6324	0.872573	0.992528	0.0307295	1.6324	0.979718	0.999914	0.369739	1.6324	0.0205042	0.34303	0.357073	1.6324	0.0279388	0.17933	0.132547	1.6324	0.419946	0.886724	0.690429	1.6324	5.54807e-05	0.00213016	0.388545	1.6324	0.136853	0.513594	0.716587	1.6324	0.0170788	0.88936	0.222501
AT5G13930	-3.01093	7.00821	7.93349e-09	6.6909e-07	-0.639004	7.00821	0.0307789	0.194446	0.124048	7.00821	0.724361	0.999727	0.122622	7.00821	0.863347	1	0.165721	7.00821	0.775855	0.987922	0.0430995	7.00821	0.966579	0.998933	-0.134413	7.00821	0.279573	0.885632	-0.572633	7.00821	1.52416e-05	0.000787672	-0.401603	7.00821	0.00172408	0.0948078	-0.443113	7.00821	0.00149188	0.0325955	-0.760885	7.00821	0.000690516	0.0236251	-0.228643	7.00821	0.3519	1	-0.0863452
AT2G44380	3.67748	4.03329	8.1446e-09	6.8408e-07	0.96029	4.03329	0.00297073	0.0440536	-0.943384	4.03329	0.0220451	0.929666	-1.3134	4.03329	0.0958892	1	1.86193	4.03329	0.00407945	0.14642	3.17533	4.03329	0.00426037	0.150016	0.266656	4.03329	0.0489883	0.507392	0.708763	4.03329	2.10162e-07	3.01193e-05	0.375735	4.03329	0.00655772	0.187926	0.940981	4.03329	1.9969e-10	2.76516e-08	0.421637	4.03329	0.0657883	0.362941	0.572841	4.03329	0.0322079	1	-0.372744
AT1G61080	6.50313	1.47469	8.42851e-09	7.05037e-07	-2.13978	1.47469	6.0376e-05	0.00335324	0.110056	1.47469	0.876995	0.999727	3.37061	1.47469	0.00195212	0.374413	1.2571	1.47469	0.172213	0.816514	-2.11351	1.47469	0.172676	0.802319	0.415408	1.47469	0.0605126	0.552822	0.7997	1.47469	0.000335692	0.00748603	-0.0688571	1.47469	0.795131	0.972921	1.33907	1.47469	2.57683e-08	2.35757e-06	-0.421674	1.47469	0.269701	0.678006	1.15345	1.47469	0.00642313	0.621077	1.19939
AT2G02120	-4.69499	0.958504	8.63711e-09	7.19549e-07	0.252055	0.958504	0.618566	0.864373	0.00384864	0.958504	0.991031	0.999727	0.996168	0.958504	0.41494	1	1.01321	0.958504	0.318305	0.91628	0.0170449	0.958504	0.999662	1	-0.569167	0.958504	0.00473836	0.154147	-0.569435	0.958504	0.00615878	0.0626788	-0.0876635	0.958504	0.659591	0.951947	-0.246187	0.958504	0.254428	0.686353	-0.528969	0.958504	0.127998	0.501107	-1.21524	0.958504	0.00449716	0.529148	-0.397397
AT1G24147	8.27873	2.15184	9.22834e-09	7.65691e-07	0.873192	2.15184	0.167261	0.49937	0.823284	2.15184	0.311515	0.999727	-4.9635	2.15184	0.000609489	0.25349	6.00035	2.15184	8.27541e-07	0.00115078	10.9638	2.15184	7.53749e-08	0.000204823	1.09012	2.15184	4.21479e-05	0.00634967	0.830147	2.15184	0.00216285	0.0290849	0.890939	2.15184	0.000872936	0.0670035	2.29862	2.15184	1.20434e-16	7.05193e-14	-0.77059	2.15184	0.0977165	0.442585	2.00148	2.15184	0.000259906	0.154799	-1.17291
AT3G62680	5.99404	4.62926	9.33818e-09	7.7168e-07	-1.4887	4.62926	0.0035105	0.0487155	-0.183456	4.62926	0.755622	0.999727	1.48392	4.62926	0.206097	1	-1.10143	4.62926	0.256145	0.884189	-2.58535	4.62926	0.131155	0.744773	0.436829	4.62926	0.0444478	0.488575	0.922159	4.62926	1.59581e-05	0.000809519	0.0253591	4.62926	0.908695	0.987337	0.537856	4.62926	0.0232658	0.217724	0.691479	4.62926	0.0590636	0.343487	0.50731	4.62926	0.220665	1	1.68796
AT3G22235	14.4741	1.92618	9.57575e-09	7.88134e-07	1.73341	1.92618	0.0484826	0.255676	-1.27108	1.92618	0.415228	0.999727	-6.61563	1.92618	0.00116452	0.317166	3.98592	1.92618	0.0195029	0.352152	10.6015	1.92618	0.000264003	0.0280335	2.25782	1.92618	1.74107e-08	1.32153e-05	1.42837	1.92618	0.000759914	0.0136224	1.64923	1.92618	6.76025e-05	0.0139944	3.46372	1.92618	1.13949e-17	8.98182e-15	-0.0681519	1.92618	0.994305	0.999377	2.14112	1.92618	0.00896274	0.717028	0.193827
AT3G28910	-2.38653	3.8308	9.8257e-09	8.05471e-07	-0.0079857	3.8308	0.973215	0.994399	-0.540381	3.8308	0.0647496	0.999727	-0.287959	3.8308	0.617275	1	0.728086	3.8308	0.122783	0.754294	1.01604	3.8308	0.21128	0.832478	-0.257493	3.8308	0.00996607	0.237494	-0.38486	3.8308	0.000213208	0.00532865	-0.0503186	3.8308	0.614772	0.941317	-0.179363	3.8308	0.101638	0.473726	-0.702058	3.8308	8.03489e-05	0.00569782	-0.127752	3.8308	0.524478	1	-0.281092
AT2G34000	7.69703	0.706337	1.0248e-08	8.36741e-07	1.12185	0.706337	0.0500527	0.261013	-0.181694	0.706337	0.840365	0.999727	-0.0228599	0.706337	0.986115	1	0.102552	0.706337	0.915904	0.994443	0.125412	0.706337	0.941496	0.997037	0.610612	0.706337	0.0223634	0.353092	1.5282	0.706337	3.78477e-09	1.06254e-06	0.846127	0.706337	0.00156838	0.0910547	0.54434	0.706337	0.0558667	0.353994	2.30561	0.706337	8.27845e-09	1.65358e-05	-0.000953695	0.706337	0.975515	1	0.810304
AT1G13470	12.5738	2.24605	1.06436e-08	8.65592e-07	3.12228	2.24605	0.000327463	0.010293	-0.581301	2.24605	0.641089	0.999727	-3.31061	2.24605	0.0758992	0.97096	8.07837	2.24605	2.47186e-06	0.00168861	11.389	2.24605	2.1907e-05	0.00516048	1.89499	2.24605	5.88275e-08	3.4446e-05	1.33734	2.24605	0.00024566	0.00591604	1.55314	2.24605	1.72911e-05	0.00656227	3.155	2.24605	2.74104e-18	2.5534e-15	-0.281044	2.24605	0.685897	0.916988	3.25116	2.24605	6.18687e-06	0.0115267	-1.44914
AT5G17040	-5.35206	1.07456	1.15082e-08	9.32209e-07	-1.97026	1.07456	0.00134356	0.0263998	0.136929	1.07456	0.801566	0.999727	1.31627	1.07456	0.305281	1	-0.782614	1.07456	0.468215	0.959338	-2.09888	1.07456	0.261138	0.869828	-0.735788	1.07456	0.00218885	0.0970957	-0.965756	1.07456	0.000149036	0.00413878	-0.557557	1.07456	0.0188332	0.309766	-0.514471	1.07456	0.0623063	0.374928	-1.60033	1.07456	0.0005183	0.0197573	-0.689315	1.07456	0.178814	1	0.358755
AT2G32680	8.38417	3.677	1.18479e-08	9.50017e-07	-0.151746	3.677	0.818689	0.948803	0.335764	3.677	0.729784	0.999727	-2.38671	3.677	0.12658	1	2.60872	3.677	0.0429779	0.519333	4.99543	3.677	0.0271884	0.393225	1.21825	3.677	1.04754e-05	0.00217236	0.43429	3.677	0.135577	0.464211	0.845179	3.677	0.0030595	0.128844	2.27419	3.677	2.33707e-14	7.48375e-12	-0.804982	3.677	0.11735	0.480307	1.76777	3.677	0.00190517	0.361524	0.147412
AT4G13300	7.08342	1.53022	1.18674e-08	9.50017e-07	-2.0091	1.53022	0.000469748	0.0130447	-1.28729	1.53022	0.159644	0.999727	3.75577	1.53022	0.00763071	0.531367	-0.12957	1.53022	0.897394	0.994439	-3.88534	1.53022	0.0437113	0.496287	0.5491	1.53022	0.0297206	0.408789	0.390415	1.53022	0.126798	0.447973	0.469066	1.53022	0.0694689	0.537363	0.73545	1.53022	0.00842366	0.119155	1.26006	1.53022	0.00129619	0.0353716	0.261642	1.53022	0.555965	1	1.22797
AT4G37370	-6.2216	4.5817	1.18984e-08	9.50017e-07	-0.867008	4.5817	0.208918	0.558865	0.328151	4.5817	0.663929	0.999727	1.82017	4.5817	0.240067	1	-0.182579	4.5817	0.889077	0.994439	-2.00275	4.5817	0.366612	0.92048	-0.668549	4.5817	0.0166386	0.308799	-1.54246	4.5817	3.90541e-07	4.76414e-05	-0.136705	4.5817	0.622547	0.943964	-0.399422	4.5817	0.190024	0.615134	-1.70023	4.5817	0.00113328	0.0323025	-0.293533	4.5817	0.607388	1	-0.478392
AT5G65170	-2.5032	2.32671	1.19135e-08	9.50017e-07	0.365709	2.32671	0.269151	0.624899	0.0470851	2.32671	0.903953	0.999727	0.480497	2.32671	0.546793	1	-0.459704	2.32671	0.481125	0.961337	-0.940201	2.32671	0.408626	0.933033	-0.242	2.32671	0.0770632	0.603029	-0.213285	2.32671	0.129878	0.454296	-0.178698	2.32671	0.196706	0.753935	-0.364419	2.32671	0.0152814	0.170761	-0.324282	2.32671	0.184003	0.585096	-0.180822	2.32671	0.511144	1	-0.279305
AT4G01430	-3.17322	3.45912	1.25114e-08	9.93831e-07	1.60855	3.45912	8.80962e-07	0.000212405	-0.306053	3.45912	0.508277	0.999727	0.578322	3.45912	0.491441	1	0.149532	3.45912	0.828718	0.990113	-0.42879	3.45912	0.703584	0.979792	-0.140707	3.45912	0.293567	0.894801	-0.178664	3.45912	0.196127	0.559342	-0.231933	3.45912	0.0858003	0.581687	0.0314297	3.45912	0.825033	0.959836	-0.38919	3.45912	0.0911683	0.427927	-0.1043	3.45912	0.694937	1	-1.52868
AT2G14560	18.3299	3.01742	1.2685e-08	1.00373e-06	3.22559	3.01742	0.00185919	0.0325104	-4.41483	3.01742	0.0339891	0.999727	-8.19291	3.01742	0.000387062	0.193475	7.7604	3.01742	0.000173975	0.0207836	15.9533	3.01742	2.77859e-06	0.00129419	2.92443	3.01742	4.96376e-10	7.82518e-07	2.03282	3.01742	7.56653e-05	0.00255467	1.95661	3.01742	9.95732e-05	0.0172937	4.25993	3.01742	7.61874e-19	8.21781e-16	0.444109	3.01742	0.512065	0.840126	3.02371	3.01742	0.00138851	0.305979	-0.647952
AT5G09290	4.26574	1.95363	1.29005e-08	1.01686e-06	-1.39113	1.95363	0.000228561	0.00799338	0.152031	1.95363	0.737731	0.999727	0.277044	1.95363	0.73777	1	0.259035	1.95363	0.710274	0.979213	-0.018009	1.95363	0.987169	0.999914	-0.134802	1.95363	0.409137	0.947014	0.418268	1.95363	0.0085157	0.0792196	0.471062	1.95363	0.00288995	0.124196	0.827065	1.95363	1.21809e-06	7.82554e-05	0.313573	1.95363	0.227767	0.636111	0.224922	1.95363	0.449473	1	0.997666
AT5G67400	5.47	4.85207	1.29573e-08	1.01742e-06	-1.39337	4.85207	0.00315369	0.0454574	0.27532	4.85207	0.619044	0.999727	1.80434	4.85207	0.099427	1	-0.881621	4.85207	0.326235	0.919826	-2.68596	4.85207	0.0873237	0.658672	0.433407	4.85207	0.0306612	0.415689	0.927815	4.85207	3.13602e-06	0.000227529	-0.0936266	4.85207	0.655408	0.951026	0.548005	4.85207	0.0128443	0.154293	0.668374	4.85207	0.0454116	0.300797	0.325061	4.85207	0.398366	1	1.63027
AT3G42180	-2.90498	2.16483	1.31054e-08	1.02512e-06	-0.299121	2.16483	0.387674	0.730378	0.919445	2.16483	0.0262979	0.974591	-0.644067	2.16483	0.429987	1	0.67037	2.16483	0.315328	0.915286	1.31444	2.16483	0.249915	0.863994	-0.284392	2.16483	0.0437752	0.484851	-0.416809	2.16483	0.00419149	0.0474851	-0.304083	2.16483	0.0326072	0.400871	0.0688054	2.16483	0.64945	0.910155	-1.13144	2.16483	7.01198e-06	0.00112268	-0.130896	2.16483	0.650509	1	-0.68228
AT1G10340	5.28638	3.79635	1.34656e-08	1.04929e-06	1.26134	3.79635	0.00535213	0.0650261	-0.803367	3.79635	0.173323	0.999727	-2.07191	3.79635	0.0589515	0.935098	3.06372	3.79635	0.000812616	0.0556981	5.13563	3.79635	0.00108258	0.0654468	0.911248	3.79635	9.52236e-07	0.00035482	0.80363	3.79635	2.49569e-05	0.00111188	0.35951	3.79635	0.0606784	0.519691	1.4281	3.79635	1.44517e-12	3.18466e-10	-0.0300048	3.79635	0.929702	0.983174	1.00084	3.79635	0.00836012	0.696473	-0.308822
AT4G12550	5.60168	4.62874	1.41891e-08	1.10148e-06	-0.260257	4.62874	0.591289	0.850199	0.543729	4.62874	0.429955	0.999727	-1.25972	4.62874	0.332722	1	1.77853	4.62874	0.0898224	0.684065	3.03825	4.62874	0.100304	0.685995	0.483367	4.62874	0.0200766	0.338642	0.938455	4.62874	7.15617e-06	0.00044442	0.0606793	4.62874	0.78179	0.971251	0.659006	4.62874	0.00384512	0.0690184	0.855119	4.62874	0.011746	0.140215	0.8623	4.62874	0.0317771	1	2.16974
AT5G13490	-2.44561	4.53467	1.5837e-08	1.22476e-06	0.307026	4.53467	0.214287	0.564255	0.11353	4.53467	0.704861	0.999727	0.447683	4.53467	0.448746	1	0.0651084	4.53467	0.893527	0.994439	-0.382575	4.53467	0.649323	0.975672	-0.263474	4.53467	0.0103453	0.242665	-0.546066	4.53467	5.29121e-07	5.73747e-05	0.0233309	4.53467	0.821098	0.975888	-0.18251	4.53467	0.104857	0.480626	-0.0304097	4.53467	0.86381	0.970981	-0.353248	4.53467	0.0828643	1	-0.286369
AT2G38760	4.71087	3.67595	1.61111e-08	1.24128e-06	-0.528477	3.67595	0.201902	0.549069	1.09991	3.67595	0.0418105	0.999727	-0.183864	3.67595	0.855454	1	-1.49692	3.67595	0.0632754	0.613012	-1.31306	3.67595	0.348945	0.915188	0.54803	3.67595	0.0025573	0.107838	0.374414	3.67595	0.03909	0.223225	0.192587	3.67595	0.301038	0.830347	0.0726147	3.67595	0.71447	0.932786	1.33488	3.67595	5.50866e-06	0.000951887	0.544838	3.67595	0.104553	1	0.48135
AT1G16400	2.84536	4.99338	1.82219e-08	1.39865e-06	-1.16772	4.99338	1.28378e-05	0.00136597	0.299401	4.99338	0.360449	0.999727	-0.160261	4.99338	0.798717	1	-0.536931	4.99338	0.296825	0.908397	-0.37667	4.99338	0.678126	0.978362	0.29396	4.99338	0.00732952	0.200549	0.146901	4.99338	0.190353	0.550925	0.0883996	4.99338	0.429612	0.89002	0.373854	4.99338	0.0017991	0.037835	0.111782	4.99338	0.568912	0.866626	0.133479	4.99338	0.542191	1	0.744107
AT2G31751	-2.81802	1.85612	1.90114e-08	1.45381e-06	0.124486	1.85612	0.741877	0.920508	0.291696	1.85612	0.518317	0.999727	-0.0844493	1.85612	0.92551	1	0.477837	1.85612	0.514959	0.96339	0.562286	1.85612	0.652194	0.975903	-0.20858	1.85612	0.171677	0.794873	-0.589465	1.85612	0.000282351	0.00661315	-0.262022	1.85612	0.0894484	0.590283	-0.115729	1.85612	0.490291	0.84539	-0.623522	1.85612	0.0188161	0.183453	0.165851	1.85612	0.583862	1	-0.635878
AT5G14200	1.80945	6.85473	2.05867e-08	1.56842e-06	0.0399419	6.85473	0.842885	0.956784	0.249977	6.85473	0.317477	0.999727	0.0311149	6.85473	0.949333	1	-0.374895	6.85473	0.347079	0.927153	-0.40601	6.85473	0.560464	0.96472	0.202424	6.85473	0.0166822	0.309118	0.206083	6.85473	0.0154796	0.119894	0.148058	6.85473	0.0861951	0.582997	-0.0644701	6.85473	0.4903	0.84539	0.852522	6.85473	3.65171e-09	1.06912e-05	-0.0517893	6.85473	0.758094	1	0.356982
AT3G16690	2.8078	3.91698	2.10255e-08	1.59591e-06	0.0476589	3.91698	0.85229	0.959923	0.225728	3.91698	0.490504	0.999727	-0.949751	3.91698	0.132756	1	-0.521748	3.91698	0.304133	0.910727	0.428003	3.91698	0.628297	0.973619	0.387888	3.91698	0.000424908	0.0332369	0.282913	3.91698	0.0109246	0.0942857	0.108673	3.91698	0.334474	0.848069	0.228637	3.91698	0.0565879	0.35574	0.772779	3.91698	2.75716e-05	0.00286829	0.295091	3.91698	0.163344	1	0.201622
AT5G38200	-3.02952	3.50942	2.25982e-08	1.70896e-06	0.105232	3.50942	0.741326	0.920335	-0.200945	3.50942	0.624975	0.999727	1.03701	3.50942	0.172686	1	0.741972	3.50942	0.246323	0.880824	-0.295036	3.50942	0.782967	0.987271	-0.554117	3.50942	3.15269e-05	0.00508749	-0.667732	3.50942	1.35237e-06	0.000121028	-0.0136452	3.50942	0.916006	0.988762	-0.11168	3.50942	0.431407	0.815031	-0.3812	3.50942	0.0916624	0.429336	0.0395833	3.50942	0.876514	1	-0.750793
AT5G17000	-3.26079	4.92601	2.32906e-08	1.75484e-06	-0.682266	4.92601	0.0423243	0.235719	0.0286064	4.92601	0.943469	0.999727	-0.787285	4.92601	0.324815	1	0.516475	4.92601	0.427172	0.951309	1.30376	4.92601	0.246094	0.862755	-0.260791	4.92601	0.064987	0.568118	-0.838285	4.92601	3.39582e-08	6.89048e-06	-0.263904	4.92601	0.0647717	0.527902	-0.506352	4.92601	0.0014689	0.0323001	-0.498005	4.92601	0.0429652	0.293021	-0.212738	4.92601	0.442209	1	-0.464049
AT4G32070	-1.67797	5.76161	2.37724e-08	1.78458e-06	-0.0795843	5.76161	0.685223	0.895861	-0.108992	5.76161	0.649573	0.999727	0.77842	5.76161	0.10037	1	-0.488387	5.76161	0.207192	0.851112	-1.26681	5.76161	0.0619479	0.577269	-0.177258	5.76161	0.0321169	0.424647	-0.262073	5.76161	0.00197074	0.0272122	-0.155106	5.76161	0.0638007	0.527902	-0.286203	5.76161	0.0016497	0.0351445	-0.129305	5.76161	0.373205	0.762456	-0.153168	5.76161	0.349061	1	-0.0808117
AT1G13300	2.95093	4.74771	2.41329e-08	1.80504e-06	-0.568887	4.74771	0.0371544	0.218366	0.291003	4.74771	0.40732	0.999727	-0.0549348	4.74771	0.934032	1	-0.345406	4.74771	0.519906	0.963655	-0.290471	4.74771	0.753926	0.984827	0.233468	4.74771	0.0437846	0.484851	0.43977	4.74771	0.000158667	0.00433564	-0.0493287	4.74771	0.679098	0.955266	0.30281	4.74771	0.0171106	0.181504	0.405397	4.74771	0.0374235	0.271297	0.426023	4.74771	0.0586822	1	0.417372
AT1G69720	7.96727	1.06771	2.42327e-08	1.80591e-06	1.60773	1.06771	0.0101926	0.0985317	0.365849	1.06771	0.677931	0.999727	-2.06019	1.06771	0.141411	1	4.36765	1.06771	0.000449086	0.0383482	6.42784	1.06771	0.00131754	0.0755115	1.29657	1.06771	2.05347e-07	0.000101923	0.951971	1.06771	0.000206085	0.00519496	0.727885	1.06771	0.00437929	0.151348	2.27779	1.06771	3.61653e-18	3.22249e-15	-0.232695	1.06771	0.624776	0.890634	1.57707	1.06771	0.00308189	0.44168	-1.10348
AT1G05805	2.13647	4.85581	2.63345e-08	1.95543e-06	0.483096	4.85581	0.0159078	0.132141	-0.0915183	4.85581	0.719421	0.999727	-1.06876	4.85581	0.0302799	0.799685	-0.306407	4.85581	0.440812	0.952512	0.762352	4.85581	0.270412	0.874374	0.347387	4.85581	4.4548e-05	0.00647495	0.31912	4.85581	0.000195819	0.00500387	0.130109	4.85581	0.133463	0.667389	0.254749	4.85581	0.00595761	0.0943412	0.436313	4.85581	0.00265704	0.0560219	0.335268	4.85581	0.0443201	1	-0.0222742
AT2G24980	7.50558	4.56015	2.68242e-08	1.9846e-06	-2.06449	4.56015	0.00114704	0.023531	0.0474143	4.56015	0.949969	0.999727	1.65968	4.56015	0.242092	1	-1.33339	4.56015	0.257692	0.885588	-2.99307	4.56015	0.15293	0.780223	0.543124	4.56015	0.0456722	0.494456	1.15514	4.56015	1.45287e-05	0.00077128	0.0575717	4.56015	0.83414	0.977637	0.882576	4.56015	0.00262174	0.0512289	0.553675	4.56015	0.227258	0.635826	0.493171	4.56015	0.337966	1	2.23273
AT2G17740	9.83253	3.69295	2.70316e-08	1.99276e-06	3.37133	3.69295	1.35632e-05	0.00140386	-1.56515	3.69295	0.132128	0.999727	-6.06903	3.69295	0.000887148	0.297418	5.63288	3.69295	0.000399493	0.03655	11.7019	3.69295	9.77533e-06	0.00295763	1.56006	3.69295	5.11007e-07	0.000209452	1.57225	3.69295	1.14426e-06	0.00010708	1.42744	3.69295	9.54859e-06	0.0047729	2.42267	3.69295	5.04399e-13	1.26063e-10	0.130609	3.69295	0.80634	0.954791	1.53106	3.69295	0.020977	0.948051	-1.25484
AT4G28390	-2.60974	4.18708	2.82233e-08	2.07315e-06	0.175507	4.18708	0.517394	0.810415	-0.183561	4.18708	0.577515	0.999727	-0.208974	4.18708	0.747016	1	0.708775	4.18708	0.183889	0.825003	0.917748	4.18708	0.318357	0.903098	-0.281799	4.18708	0.0117694	0.258801	-0.561071	4.18708	2.27886e-06	0.000181019	-0.0787699	4.18708	0.486266	0.906455	0.0416923	4.18708	0.729364	0.937996	-0.538023	4.18708	0.00656059	0.0990079	-0.0946243	4.18708	0.670955	1	-0.488723
AT1G31050	-3.24378	3.73676	2.83354e-08	2.07395e-06	-0.664317	3.73676	0.0516081	0.265409	-0.0771707	3.73676	0.841907	0.999727	0.905449	3.73676	0.254736	1	0.350532	3.73676	0.592246	0.971154	-0.554917	3.73676	0.627648	0.973619	-0.431427	3.73676	0.00238386	0.103726	-0.464182	3.73676	0.00151099	0.0223926	-0.252558	3.73676	0.0741864	0.551778	-0.310648	3.73676	0.0458171	0.317651	-0.6676	3.73676	0.00840684	0.113831	-0.633513	3.73676	0.0267233	0.974729	-0.0934067
AT5G03490	-1.86104	4.09995	2.94968e-08	2.15127e-06	0.0408625	4.09995	0.856788	0.961137	0.551162	4.09995	0.0463653	0.999727	0.0964406	4.09995	0.85949	1	0.0533915	4.09995	0.90463	0.994439	-0.043049	4.09995	0.955708	0.997526	-0.136075	4.09995	0.149359	0.75898	-0.420932	4.09995	1.70201e-05	0.000848684	-0.134919	4.09995	0.159776	0.710077	-0.238307	4.09995	0.0219208	0.211544	-0.367417	4.09995	0.0281281	0.232738	0.169396	4.09995	0.365057	1	-0.357952
AT2G24710	4.63571	2.54669	2.97016e-08	2.15853e-06	0.28132	2.54669	0.483219	0.790508	-0.288198	2.54669	0.65849	0.999727	3.14783	2.54669	0.00481756	0.471332	1.00007	2.54669	0.259598	0.886111	-2.14776	2.54669	0.183605	0.810767	0.423917	2.54669	0.0135186	0.27455	1.12514	2.54669	5.48979e-11	2.55699e-08	0.25357	2.54669	0.151275	0.6978	0.746286	2.54669	6.58458e-05	0.00247604	0.749534	2.54669	0.00791808	0.110471	-0.184046	2.54669	0.591018	1	1.24496
AT3G49780	3.34931	4.59237	2.99905e-08	2.16732e-06	0.347078	4.59237	0.265795	0.621118	-0.343841	4.59237	0.382332	0.999727	-1.11184	4.59237	0.134408	1	2.56581	4.59237	3.63544e-05	0.00842519	3.67766	4.59237	0.000423045	0.0373702	0.253273	4.59237	0.0513897	0.517453	0.20901	4.59237	0.110237	0.415295	0.280674	4.59237	0.0317118	0.395799	0.971633	4.59237	6.61729e-12	1.24417e-09	0.0258158	4.59237	0.906829	0.979509	1.21303	4.59237	2.76265e-06	0.00629085	-0.925059
AT5G04960	5.63717	3.82673	3.00341e-08	2.16732e-06	-1.40499	3.82673	0.00471607	0.0600418	0.225516	3.82673	0.702302	0.999727	1.1936	3.82673	0.295216	1	-0.246909	3.82673	0.791752	0.987922	-1.44051	3.82673	0.379498	0.926173	0.416683	3.82673	0.0507105	0.514256	0.821842	3.82673	9.75079e-05	0.00305885	-0.055666	3.82673	0.804355	0.973583	0.474213	3.82673	0.0425177	0.30574	1.049	3.82673	0.00270245	0.0566299	0.343254	3.82673	0.389481	1	1.58503
AT4G08380	16.94	0.113412	3.06164e-08	2.20159e-06	-0.162007	0.113412	0.806095	0.943414	1.57926	0.113412	0.448174	0.999727	2.91454	0.113412	0.599253	1	6.08976	0.113412	0.00889142	0.230659	3.17521	0.113412	0.11929	0.724149	2.7517	0.113412	5.47826e-11	1.87119e-07	2.59028	0.113412	1.07997e-09	3.62836e-07	1.13624	0.113412	0.00679826	0.191038	2.56407	0.113412	1.38702e-08	1.33453e-06	0.0565872	0.113412	0.501242	0.835159	1.20086	0.113412	0.106591	1	3.19572
AT3G22370	-2.95018	5.75658	3.36637e-08	2.41225e-06	-0.561164	5.75658	0.0661382	0.30367	-0.0527962	5.75658	0.88585	0.999727	0.398687	5.75658	0.580304	1	-0.11759	5.75658	0.842478	0.990113	-0.516276	5.75658	0.610506	0.971677	-0.424053	5.75658	0.00106106	0.0614277	-0.764861	5.75658	2.20187e-08	4.80055e-06	-0.0619686	5.75658	0.629149	0.945035	-0.300409	5.75658	0.0338478	0.269188	-0.603431	5.75658	0.00693783	0.102957	-0.105743	5.75658	0.67426	1	-0.573752
AT3G49960	7.642	3.09692	3.44921e-08	2.463e-06	-1.28707	3.09692	0.0395309	0.225982	-0.31179	3.09692	0.66907	0.999727	-0.0980099	3.09692	0.946605	1	-0.909816	3.09692	0.432537	0.952199	-0.811806	3.09692	0.687721	0.979243	0.611885	3.09692	0.0291803	0.404068	1.10252	3.09692	6.82807e-05	0.00236376	0.145815	3.09692	0.617087	0.941942	0.653474	3.09692	0.03359	0.268152	1.18973	3.09692	0.00733659	0.106259	0.791295	3.09692	0.115523	1	1.74614
AT2G30750	9.65729	5.00287	3.62713e-08	2.58105e-06	1.10966	5.00287	0.198735	0.545248	1.12563	5.00287	0.278297	0.999727	1.34551	5.00287	0.441544	1	4.27053	5.00287	0.0113562	0.26358	2.92502	5.00287	0.240931	0.860058	0.969519	5.00287	0.00207631	0.0933156	0.629102	5.00287	0.0483987	0.255311	1.81073	5.00287	5.44563e-08	0.000186005	2.17483	5.00287	9.55723e-11	1.45086e-08	0.144051	5.00287	0.79601	0.951896	1.62937	5.00287	0.0161639	0.868848	-0.838365
AT5G22555	9.03275	0.837933	3.73217e-08	2.64661e-06	-3.48125	0.837933	1.26068e-06	0.000283917	-0.33198	0.837933	0.687612	0.999727	-1.01138	0.837933	0.487708	1	1.42599	0.837933	0.239906	0.877859	2.43738	0.837933	0.22613	0.846201	0.208528	0.837933	0.485009	0.959761	0.25759	0.837933	0.402836	0.760196	1.00324	0.837933	0.0013916	0.0861613	1.14144	0.837933	0.00125767	0.0288307	0.563734	0.837933	0.241779	0.652234	0.907618	0.837933	0.0910982	1	1.53354
AT1G65970	5.81104	3.63083	3.76251e-08	2.65893e-06	1.0969	3.63083	0.0349265	0.210351	-1.71749	3.63083	0.00933545	0.821168	-1.84794	3.63083	0.123358	1	4.06541	3.63083	8.27681e-05	0.0133563	5.91334	3.63083	0.000388346	0.0355342	0.35044	3.63083	0.0994596	0.658799	0.721106	3.63083	0.000623444	0.0117977	0.812664	3.63083	0.000129353	0.0207106	2.02646	3.63083	5.7651e-19	6.56389e-16	-0.208158	3.63083	0.555197	0.860275	1.32122	3.63083	0.00192793	0.362486	-0.872432
AT1G79270	-1.90189	6.61724	3.94125e-08	2.77567e-06	-0.354479	6.61724	0.0788917	0.3336	0.0825781	6.61724	0.739253	0.999727	0.648624	6.61724	0.182709	1	-0.404654	6.61724	0.307561	0.912454	-1.05328	6.61724	0.128409	0.73947	-0.211928	6.61724	0.0130022	0.269994	-0.394444	6.61724	6.74042e-06	0.000425041	-0.134228	6.61724	0.12037	0.65003	-0.36961	6.61724	8.9466e-05	0.00323371	-0.177997	6.61724	0.23148	0.64004	-0.227562	6.61724	0.175702	1	-0.00801766
AT1G67560	1.85984	5.46637	4.14217e-08	2.90718e-06	-0.032412	5.46637	0.867266	0.964654	0.290854	5.46637	0.228349	0.999727	-0.460481	5.46637	0.326393	1	-0.564226	5.46637	0.141362	0.787285	-0.103744	5.46637	0.877036	0.99352	0.23404	5.46637	0.00383967	0.136615	0.14066	5.46637	0.0869917	0.36503	0.181971	5.46637	0.0276215	0.370954	0.123781	5.46637	0.163114	0.577991	0.407501	5.46637	0.00404089	0.0740072	0.182802	5.46637	0.257747	1	0.247716
AT4G19410	-1.37403	7.34434	4.28416e-08	2.99657e-06	-0.338779	7.34434	0.0982529	0.37668	0.194077	7.34434	0.45341	0.999727	0.0734229	7.34434	0.88223	1	0.0899424	7.34434	0.823588	0.989801	0.0165195	7.34434	0.981056	0.999914	-0.124842	7.34434	0.148494	0.757832	-0.191224	7.34434	0.0317561	0.19497	-0.298963	7.34434	0.000716279	0.059916	-0.123121	7.34434	0.194868	0.619934	-0.284152	7.34434	0.0596735	0.345298	-0.0754731	7.34434	0.657739	1	-0.00366159
AT1G02220	-2.54628	4.78065	4.37608e-08	3.05045e-06	-0.0451265	4.78065	0.867831	0.965053	0.0569548	4.78065	0.860575	0.999727	0.243901	4.78065	0.693434	1	1.63634	4.78065	0.00182229	0.0918519	1.39244	4.78065	0.109657	0.706176	-0.40896	4.78065	0.000239264	0.0223903	-0.622611	4.78065	9.85783e-08	1.65595e-05	-0.134971	4.78065	0.22012	0.773584	0.307453	4.78065	0.00973625	0.130018	-1.05994	4.78065	1.03558e-07	8.48929e-05	0.494167	4.78065	0.0247079	0.961403	-1.2706
AT3G12220	4.22526	1.61395	4.62318e-08	3.21178e-06	-1.88714	1.61395	3.42372e-06	0.000578908	1.22641	1.61395	0.014431	0.862779	-0.386402	1.61395	0.666988	1	0.641122	1.61395	0.3903	0.942875	1.02752	1.61395	0.414278	0.934732	-0.0245399	1.61395	0.895717	0.996466	0.179464	1.61395	0.302291	0.678698	0.390846	1.61395	0.0216816	0.331831	0.993071	1.61395	4.8573e-08	4.14773e-06	-0.0407645	1.61395	0.888232	0.976317	0.294279	1.61395	0.366289	1	0.956646
AT1G51420	-2.66361	4.11956	4.96879e-08	3.4057e-06	-0.325769	4.11956	0.25442	0.611622	0.233712	4.11956	0.468268	0.999727	1.45129	4.11956	0.0271646	0.782998	0.897889	4.11956	0.10262	0.715895	-0.553401	4.11956	0.557909	0.96472	-0.554747	4.11956	3.52447e-06	0.00105108	-0.70743	4.11956	1.23242e-08	2.95669e-06	0.170946	4.11956	0.136596	0.674126	-0.137613	4.11956	0.281463	0.708513	-0.475291	4.11956	0.020865	0.195254	-0.194013	4.11956	0.405232	1	-0.438758
AT4G08620	6.24836	1.70952	4.95814e-08	3.4057e-06	-1.07391	1.70952	0.0390982	0.224608	0.129889	1.70952	0.840968	0.999727	2.58793	1.70952	0.0315569	0.800465	-0.52257	1.70952	0.60794	0.97412	-3.1105	1.70952	0.075268	0.620489	0.709586	1.70952	0.00189178	0.0888861	1.12787	1.70952	6.31557e-07	6.53694e-05	0.0409542	1.70952	0.852514	0.980604	0.394204	1.70952	0.126225	0.520915	0.341202	1.70952	0.383436	0.769953	0.682229	1.70952	0.120202	1	1.87598
AT5G51040	-1.21087	5.60543	4.93694e-08	3.4057e-06	-0.0541531	5.60543	0.781633	0.934993	0.151641	5.60543	0.527715	0.999727	-0.358039	5.60543	0.446302	1	0.62421	5.60543	0.103154	0.716378	0.982249	5.60543	0.136589	0.756426	-0.171088	5.60543	0.0378207	0.454092	-0.176546	5.60543	0.0365299	0.213955	-0.150052	5.60543	0.071923	0.544832	-0.123288	5.60543	0.173148	0.59192	-0.115489	5.60543	0.415239	0.787965	-0.0308775	5.60543	0.848803	1	-0.381024
AT5G66760	-1.28299	7.10177	4.93165e-08	3.4057e-06	-0.0354431	7.10177	0.862251	0.962532	0.0712248	7.10177	0.776536	0.999727	0.355561	7.10177	0.472103	1	0.00804797	7.10177	0.984039	0.998576	-0.347513	7.10177	0.622512	0.973619	-0.220865	7.10177	0.0104765	0.243706	-0.197473	7.10177	0.0247785	0.165436	-0.0533492	7.10177	0.541909	0.924774	-0.190016	7.10177	0.0443912	0.312603	-0.0791968	7.10177	0.599687	0.879427	-0.105848	7.10177	0.534479	1	-0.171236
AT1G78660	2.31267	5.63668	5.00099e-08	3.41634e-06	-0.106254	5.63668	0.632955	0.871584	0.273543	5.63668	0.326256	0.999727	-0.0638442	5.63668	0.905694	1	-0.343848	5.63668	0.432161	0.952199	-0.280004	5.63668	0.711915	0.980746	0.190496	5.63668	0.044873	0.490582	0.173856	5.63668	0.0662052	0.309262	0.149177	5.63668	0.122616	0.653208	0.0686874	5.63668	0.508203	0.852012	0.901348	5.63668	1.86872e-08	2.73554e-05	0.209327	5.63668	0.254403	1	0.209364
AT3G45060	7.66065	4.25135	5.02746e-08	3.42301e-06	1.82242	4.25135	0.0057708	0.0681653	-1.61384	4.25135	0.0751382	0.999727	-1.52137	4.25135	0.343608	1	0.126511	4.25135	0.922093	0.995203	1.64788	4.25135	0.468575	0.947724	1.18344	4.25135	1.85014e-05	0.0034786	1.2862	4.25135	5.37581e-06	0.000350866	0.667914	4.25135	0.0246025	0.351116	0.981918	4.25135	0.00139721	0.0309896	1.45446	4.25135	0.00257636	0.0548857	0.77158	4.25135	0.168771	1	-0.337712
AT3G16470	2.3526	7.61534	5.10442e-08	3.46391e-06	0.293105	7.61534	0.196557	0.542817	0.184884	7.61534	0.516083	0.999727	0.595773	7.61534	0.27942	1	-0.454541	7.61534	0.310227	0.913074	-1.05031	7.61534	0.176553	0.80603	0.268097	7.61534	0.00547118	0.169081	0.208863	7.61534	0.0292012	0.184821	0.207304	7.61534	0.0347879	0.41203	0.0097487	7.61534	0.92655	0.98512	1.13813	7.61534	5.7467e-12	5.88864e-08	0.129296	7.61534	0.493249	1	0.127344
AT2G33710	-3.5187	2.90305	5.25071e-08	3.53974e-06	0.342907	2.90305	0.374441	0.720951	0.110569	2.90305	0.792314	0.999727	-0.634167	2.90305	0.479778	1	1.10315	2.90305	0.13878	0.78373	1.73731	2.90305	0.177158	0.806831	-0.394324	2.90305	0.0119384	0.260817	-0.710693	2.90305	2.05577e-05	0.000975254	0.093419	2.90305	0.542826	0.924954	-0.257019	2.90305	0.13376	0.533946	-0.781111	2.90305	0.00590688	0.0929766	-0.114469	2.90305	0.72197	1	-0.507437
AT4G17840	-1.25462	6.61915	5.24749e-08	3.53974e-06	0.592741	6.61915	0.0029782	0.0441325	0.0985463	6.61915	0.694466	0.999727	-0.319777	6.61915	0.511162	1	0.0117052	6.61915	0.976469	0.998576	0.331482	6.61915	0.629081	0.973619	-0.0386745	6.61915	0.646023	0.989239	-0.170125	6.61915	0.0485533	0.255732	-0.0754275	6.61915	0.378716	0.872722	-0.305618	6.61915	0.00109864	0.0260397	0.163402	6.61915	0.260696	0.66902	0.0487952	6.61915	0.769753	1	-0.393706
AT2G39300	-1.7202	3.51352	5.27126e-08	3.54194e-06	-0.272247	3.51352	0.279025	0.63629	-0.244279	3.51352	0.421185	0.999727	0.519847	3.51352	0.384276	1	-0.229591	3.51352	0.640548	0.975706	-0.749438	3.51352	0.377542	0.926173	-0.369953	3.51352	0.000485742	0.0365985	-0.248654	3.51352	0.0203644	0.145064	-0.0531246	3.51352	0.612689	0.941029	-0.136084	3.51352	0.236283	0.669682	-0.106541	3.51352	0.555232	0.860275	-0.406359	3.51352	0.0499652	1	0.00681554
AT3G20100	-1.59805	5.16468	5.3559e-08	3.58705e-06	0.813508	5.16468	3.7062e-05	0.00245016	0.0232803	5.16468	0.923701	0.999727	-0.623845	5.16468	0.194247	1	0.474618	5.16468	0.22778	0.86585	1.09846	5.16468	0.109242	0.705803	-0.0264752	5.16468	0.747276	0.993821	-0.088157	5.16468	0.29956	0.675823	-0.0261024	5.16468	0.754706	0.968017	-0.244312	5.16468	0.00728437	0.109047	-0.0452901	5.16468	0.755622	0.940001	-0.213472	5.16468	0.195812	1	-0.329187
AT2G43500	-2.17475	3.97748	5.38768e-08	3.59658e-06	-0.186338	3.97748	0.431021	0.760984	0.0895021	3.97748	0.746815	0.999727	0.791248	3.97748	0.15424	1	0.20751	3.97748	0.650228	0.977536	-0.583738	3.97748	0.462786	0.946905	-0.336446	3.97748	0.000653958	0.0436554	-0.512536	3.97748	4.67929e-07	5.41794e-05	0.0334341	3.97748	0.73365	0.965366	-0.293371	3.97748	0.00682352	0.10374	-0.159449	3.97748	0.352096	0.749093	-0.277174	3.97748	0.153777	1	-0.184744
AT1G73300	4.96524	1.33692	5.59801e-08	3.72486e-06	-0.108076	1.33692	0.807411	0.943712	-0.59907	1.33692	0.479397	0.999727	-0.496146	1.33692	0.673902	1	1.63214	1.33692	0.0923549	0.691206	2.12829	1.33692	0.210055	0.832478	0.496143	1.33692	0.0121609	0.263493	0.92477	1.33692	2.45606e-06	0.000189227	-0.0467027	1.33692	0.820023	0.975443	0.21374	1.33692	0.313407	0.737086	1.83261	1.33692	2.65054e-09	9.05335e-06	0.0623944	1.33692	0.849567	1	0.901349
AT2G36380	-2.10387	7.69648	5.72931e-08	3.79988e-06	-0.0646008	7.69648	0.764823	0.928567	-0.00612449	7.69648	0.98149	0.999727	0.101411	7.69648	0.846709	1	-0.772349	7.69648	0.0715084	0.636817	-0.87376	7.69648	0.246459	0.862848	-0.153613	7.69648	0.0920703	0.642752	-0.320753	7.69648	0.000699401	0.012775	-0.274687	7.69648	0.00335502	0.133977	-0.310903	7.69648	0.00208401	0.0425819	-0.209528	7.69648	0.193078	0.594492	-0.149938	7.69648	0.406181	1	-0.12073
AT3G09940	3.63052	5.52393	5.786e-08	3.82511e-06	-1.9882	5.52393	2.59585e-08	1.83446e-05	0.459328	5.52393	0.269427	0.999727	0.0316667	5.52393	0.968468	1	0.0445902	5.52393	0.946253	0.99735	0.0129235	5.52393	0.991299	0.999914	0.33161	5.52393	0.0225768	0.355914	0.0892692	5.52393	0.541463	0.84751	-0.144856	5.52393	0.332824	0.848069	0.93559	5.52393	3.35626e-09	3.43916e-07	-0.196567	5.52393	0.440485	0.803506	0.351246	5.52393	0.218123	1	0.733316
AT2G01890	-2.059	4.17839	5.87575e-08	3.85954e-06	0.218741	4.17839	0.326592	0.680063	0.584608	4.17839	0.0308178	0.992293	-0.363888	4.17839	0.502112	1	0.0549172	4.17839	0.900694	0.994439	0.418806	4.17839	0.580093	0.968604	-0.0944057	4.17839	0.315984	0.907237	-0.326	4.17839	0.000760417	0.0136224	-0.302054	4.17839	0.00167313	0.0934309	-0.312209	4.17839	0.00271827	0.0526542	0.128228	4.17839	0.418003	0.789514	-0.211355	4.17839	0.249666	1	-0.49278
AT4G11170	8.57412	3.138	5.86718e-08	3.85954e-06	2.08339	3.138	0.00432719	0.0565931	-0.864351	3.138	0.381726	0.999727	-2.42372	3.138	0.128987	1	5.50543	3.138	0.000174431	0.0207836	7.92915	3.138	0.000584364	0.0460324	1.27788	3.138	4.38133e-06	0.00113021	1.17258	3.138	4.79063e-05	0.00181181	0.853539	3.138	0.00357168	0.138742	2.59695	3.138	5.04884e-18	4.31129e-15	-0.680345	3.138	0.187324	0.589042	2.13292	3.138	0.000439324	0.181597	-1.17698
AT1G30250	-5.5429	2.05065	6.00198e-08	3.92986e-06	-0.566871	2.05065	0.392523	0.73525	2.81939	2.05065	0.000114907	0.308091	3.0441	2.05065	0.0404634	0.854503	-0.140878	2.05065	0.909944	0.994439	-3.18497	2.05065	0.136472	0.756426	-0.0733869	2.05065	0.777986	0.994689	-1.53276	2.05065	1.6507e-07	2.52458e-05	-0.591683	2.05065	0.0265305	0.36491	-0.561375	2.05065	0.0538976	0.346589	-1.34038	2.05065	0.00637704	0.0970959	0.187637	2.05065	0.720776	1	-0.531165
AT4G39950	3.24025	7.22472	6.0846e-08	3.97127e-06	-0.450292	7.22472	0.156659	0.482719	0.380214	7.22472	0.315708	0.999727	-0.446461	7.22472	0.559449	1	-0.184247	7.22472	0.767396	0.987922	0.262214	7.22472	0.813594	0.991469	0.360238	7.22472	0.00590521	0.178761	0.055731	7.22472	0.673325	0.907441	0.42288	7.22472	0.0017711	0.0960238	0.322517	7.22472	0.0223304	0.213676	0.376107	7.22472	0.10965	0.465829	0.41364	7.22472	0.117194	1	0.385021
AT5G48110	2.75408	4.5321	6.93397e-08	4.51126e-06	-0.768261	4.5321	0.00390372	0.052344	-0.000379806	4.5321	0.998859	0.999727	0.354768	4.5321	0.575863	1	0.386982	4.5321	0.455086	0.95492	0.0322145	4.5321	0.970788	0.998962	-0.028861	4.5321	0.799926	0.996466	0.421696	4.5321	0.000185517	0.00482726	0.0447847	4.5321	0.698779	0.958304	0.288411	4.5321	0.0207239	0.203798	0.476798	4.5321	0.0103425	0.130197	0.34537	4.5321	0.112349	1	0.425747
AT5G41300	4.24448	1.37089	7.2746e-08	4.7179e-06	-1.12805	1.37089	0.00678014	0.0755175	0.628406	1.37089	0.251774	0.999727	1.39016	1.37089	0.148914	1	0.608519	1.37089	0.456712	0.95492	-0.781641	1.37089	0.578274	0.968604	-0.0400033	1.37089	0.836744	0.996466	0.686308	1.37089	7.48639e-05	0.00253178	0.30782	1.37089	0.0779534	0.560783	0.897881	1.37089	1.6177e-06	0.000100161	0.369305	1.37089	0.193	0.594429	-0.0590032	1.37089	0.869216	1	1.07116
AT3G60470	9.45119	0.736658	7.40335e-08	4.78626e-06	-0.598455	0.736658	0.483868	0.790655	-0.0214924	0.736658	0.959474	0.999727	0.0722067	0.736658	0.945834	1	5.29119	0.736658	0.000241861	0.0256824	5.21899	0.736658	0.0144352	0.282825	0.548122	0.736658	0.0608643	0.553438	0.460483	0.736658	0.117937	0.430914	1.46847	0.736658	7.47705e-07	0.00127696	2.0139	0.736658	4.92408e-10	6.04275e-08	0.238043	0.736658	0.585012	0.873403	1.64663	0.736658	0.00460915	0.533672	0.413243
AT2G41220	-2.08017	7.19525	7.45386e-08	4.80375e-06	-0.19474	7.19525	0.367767	0.716782	0.110111	7.19525	0.677642	0.999727	0.421923	7.19525	0.419647	1	-0.17925	7.19525	0.674206	0.978389	-0.601173	7.19525	0.422539	0.935398	-0.26174	7.19525	0.00432197	0.145682	-0.233279	7.19525	0.012687	0.10388	-0.182733	7.19525	0.0491466	0.477804	-0.293984	7.19525	0.00346936	0.0642286	-0.38845	7.19525	0.0171402	0.174156	-0.236975	7.19525	0.18999	1	-0.0955041
AT5G25830	3.08077	2.96893	7.80159e-08	5.0121e-06	-0.909525	2.96893	0.00202754	0.0344834	0.695141	2.96893	0.0549583	0.999727	0.112927	2.96893	0.866982	1	-0.28384	2.96893	0.612403	0.974902	-0.396768	2.96893	0.67708	0.978362	0.0365641	2.96893	0.771245	0.994349	0.20972	2.96893	0.0982694	0.389091	0.45161	2.96893	0.000368902	0.0410418	0.0987073	2.96893	0.476829	0.841137	0.335684	2.96893	0.1106	0.46725	0.341063	2.96893	0.153586	1	0.816515
AT5G59680	3.60489	3.83234	8.01595e-08	5.13371e-06	-0.596608	3.83234	0.0809677	0.338781	-0.291275	3.83234	0.506757	0.999727	0.601196	3.83234	0.462732	1	0.650468	3.83234	0.334948	0.924111	0.0492717	3.83234	0.965039	0.998919	0.169291	3.83234	0.238977	0.849787	0.724648	3.83234	5.09117e-07	5.57959e-05	-0.0445756	3.83234	0.761467	0.968759	0.919629	3.83234	3.18962e-09	3.31818e-07	0.106409	3.83234	0.662564	0.906146	0.283521	3.83234	0.312761	1	0.453979
AT5G50260	-3.59587	2.00197	8.07533e-08	5.15563e-06	0.955317	2.00197	0.0187284	0.145221	-0.386762	2.00197	0.422796	0.999727	1.43126	2.00197	0.138068	1	-1.08826	2.00197	0.17523	0.819542	-2.51952	2.00197	0.0591068	0.56524	-0.519698	2.00197	0.0020669	0.0932098	-0.86421	2.00197	1.61179e-06	0.00013879	0.342138	2.00197	0.0319668	0.398012	-0.688906	2.00197	0.000239853	0.00741409	-0.235136	2.00197	0.413378	0.786375	0.367031	2.00197	0.258725	1	-0.788271
AT4G40090	4.72161	4.57141	8.28517e-08	5.27318e-06	-1.20517	4.57141	0.00610712	0.0705319	0.0728519	4.57141	0.889706	0.999727	0.56474	4.57141	0.582196	1	-0.654356	4.57141	0.43618	0.952199	-1.2191	4.57141	0.409441	0.933033	0.324623	4.57141	0.0851869	0.62373	0.711867	4.57141	0.000134241	0.00383167	0.0490946	4.57141	0.800543	0.973583	0.323007	4.57141	0.118607	0.507585	0.721056	4.57141	0.0224551	0.203266	0.301198	4.57141	0.401493	1	1.45078
AT5G22570	13.5369	0.692709	8.58066e-08	5.44434e-06	-0.974196	0.692709	0.319017	0.67242	-0.808856	0.692709	0.469174	0.999727	-2.15324	0.692709	0.247281	1	2.88384	0.692709	0.0761576	0.649554	5.03708	0.692709	0.0493457	0.526166	1.85444	0.692709	7.49581e-06	0.00168812	0.673802	0.692709	0.085742	0.362159	0.842687	0.692709	0.0355175	0.414881	3.65448	0.692709	9.42408e-20	1.1361e-16	-0.592773	0.692709	0.588448	0.874711	2.7591	0.692709	0.000416968	0.181597	0.599691
AT3G21070	-3.6462	6.23328	8.64515e-08	5.46832e-06	-1.26228	6.23328	0.00144056	0.0278518	-0.491183	6.23328	0.294369	0.999727	0.456813	6.23328	0.625487	1	-0.331063	6.23328	0.662403	0.978389	-0.787876	6.23328	0.552954	0.963461	-0.29762	6.23328	0.0728062	0.589526	-0.963842	6.23328	7.65107e-08	1.36349e-05	-0.177598	6.23328	0.289436	0.821436	-0.681888	6.23328	0.00026797	0.00816015	-0.723303	6.23328	0.0135597	0.151918	-0.625162	6.23328	0.055893	1	0.367504
AT1G53840	1.3931	6.19236	8.75634e-08	5.52161e-06	0.179868	6.19236	0.360039	0.709484	-0.264521	6.19236	0.284057	0.999727	0.464729	6.19236	0.330872	1	-0.303133	6.19236	0.436729	0.952199	-0.767862	6.19236	0.258463	0.86884	0.215788	6.19236	0.00887029	0.221153	0.183028	6.19236	0.0277584	0.178668	0.0540382	6.19236	0.521659	0.919333	0.0373151	6.19236	0.681295	0.920946	0.346075	6.19236	0.0158159	0.165796	0.283869	6.19236	0.0836674	1	0.0993439
AT1G32700	1.69899	6.37721	9.33662e-08	5.86947e-06	0.112456	6.37721	0.569501	0.839261	0.21066	6.37721	0.397083	0.999727	-0.329531	6.37721	0.493045	1	0.586305	6.37721	0.13401	0.777923	0.915836	6.37721	0.173358	0.803093	0.140913	6.37721	0.0906642	0.640273	0.200974	6.37721	0.0164349	0.124793	0.0984792	6.37721	0.244037	0.794487	0.203339	6.37721	0.025882	0.231526	0.42808	6.37721	0.00244556	0.0528495	0.299293	6.37721	0.0688856	1	-0.0608639
AT1G53180	2.05195	3.70582	9.84087e-08	6.16755e-06	-0.15581	3.70582	0.515815	0.809118	0.100267	3.70582	0.737855	0.999727	0.565489	3.70582	0.319519	1	-0.314745	3.70582	0.500834	0.962296	-0.880234	3.70582	0.267962	0.874374	0.0166332	3.70582	0.870543	0.996466	0.232125	3.70582	0.0233522	0.158997	0.237	3.70582	0.0206925	0.325208	0.0552644	3.70582	0.622404	0.901573	0.568881	3.70582	0.000778114	0.0254739	0.300482	3.70582	0.125169	1	0.236335
AT2G44300	-3.07763	3.36525	1.03567e-07	6.47106e-06	-1.02741	3.36525	0.00260316	0.040784	0.431418	3.36525	0.26376	0.999727	1.57143	3.36525	0.0443837	0.874621	-0.870825	3.36525	0.176539	0.819675	-2.44225	3.36525	0.030143	0.414597	-0.406575	3.36525	0.00371359	0.134148	-0.706982	3.36525	1.80203e-06	0.000151356	-0.112765	3.36525	0.419286	0.886501	-0.281485	3.36525	0.0685903	0.393191	-0.775477	3.36525	0.00204327	0.0470504	-0.595441	3.36525	0.0355161	1	0.214154
AT1G55230	-9.6515	-0.329869	1.04055e-07	6.48177e-06	-0.152554	-0.329869	0.508396	0.805862	1.0774	-0.329869	0.275475	0.999727	-1.45311	-0.329869	0.580125	1	7.299	-0.329869	0.0068308	0.201821	8.75211	-0.329869	0.0333313	0.432916	-1.69864	-0.329869	0.000901444	0.0549827	-0.836581	-0.329869	0.0959767	0.38454	-0.526511	-0.329869	0.285815	0.820265	-0.511077	-0.329869	0.451772	0.82762	-1.7673	-0.329869	0.130499	0.505088	-1.40222	-0.329869	0.22862	1	-2.1139
AT1G03040	-1.2659	5.42886	1.07489e-07	6.67536e-06	-0.155076	5.42886	0.428174	0.75912	0.114036	5.42886	0.636074	0.999727	0.689585	5.42886	0.143484	1	-0.0508685	5.42886	0.894862	0.994439	-0.740453	5.42886	0.269593	0.874374	-0.14568	5.42886	0.0756301	0.599135	-0.265186	5.42886	0.00173391	0.0247521	0.00754574	5.42886	0.927681	0.990819	-0.10843	5.42886	0.230003	0.663932	-0.187683	5.42886	0.192337	0.593786	-0.318217	5.42886	0.0512931	1	0.0541984
AT5G36870	4.31556	1.7939	1.08801e-07	6.73645e-06	-0.0826337	1.7939	0.835643	0.954792	-1.27823	1.7939	0.0265301	0.976767	-0.740576	1.7939	0.477069	1	0.480662	1.7939	0.547883	0.965707	1.22124	1.7939	0.401288	0.932218	0.446271	1.7939	0.00864038	0.21792	0.705129	1.7939	4.19154e-05	0.00162384	0.330346	1.7939	0.0564853	0.507493	0.881737	1.7939	9.45759e-07	6.23233e-05	0.244293	1.7939	0.383761	0.770001	0.143399	1.7939	0.65949	1	0.979376
AT1G70530	-2.60228	5.34835	1.11204e-07	6.84605e-06	0.238676	5.34835	0.394341	0.7365	-0.599917	5.34835	0.0768232	0.999727	0.0311191	5.34835	0.962788	1	0.920991	5.34835	0.0948108	0.695264	0.889872	5.34835	0.353855	0.915916	-0.213213	5.34835	0.0658672	0.569905	-0.53081	5.34835	1.77234e-05	0.00087104	-0.00481199	5.34835	0.967456	0.994959	0.0826119	5.34835	0.510469	0.852598	-0.727591	5.34835	0.00056286	0.0207469	-0.220959	5.34835	0.342868	1	-0.320117
AT2G41380	-3.93129	2.55399	1.11239e-07	6.84605e-06	-0.187554	2.55399	0.690598	0.898896	0.837656	2.55399	0.08685	0.999727	0.112224	2.55399	0.910915	1	1.64859	2.55399	0.0572855	0.592934	1.53637	2.55399	0.289272	0.885224	-0.713403	2.55399	0.000116263	0.0133859	-0.996353	2.55399	5.01416e-07	5.54417e-05	0.139523	2.55399	0.438677	0.893	-0.139335	2.55399	0.489561	0.845316	-0.68721	2.55399	0.0343639	0.259509	-0.151832	2.55399	0.685172	1	-0.99831
AT1G66800	6.00969	1.34601	1.2143e-07	7.45086e-06	-1.12804	1.34601	0.0331928	0.203746	-0.180477	1.34601	0.795323	0.999727	-1.36765	1.34601	0.269313	1	-0.340722	1.34601	0.730124	0.981835	1.02692	1.34601	0.550459	0.96304	0.176755	1.34601	0.471946	0.956947	0.702677	1.34601	0.00388841	0.0449206	0.487284	1.34601	0.0459794	0.463872	0.25481	1.34601	0.337954	0.75505	1.57901	1.34601	2.34087e-05	0.00264641	0.31439	1.34601	0.445232	1	1.03649
AT2G29630	-1.4514	8.34374	1.29585e-07	7.92754e-06	-0.195438	8.34374	0.345156	0.696423	0.148415	8.34374	0.562897	0.999727	-0.356149	8.34374	0.478127	1	-0.472074	8.34374	0.248049	0.881771	-0.115925	8.34374	0.871157	0.993168	-0.0984	8.34374	0.260575	0.866941	-0.169651	8.34374	0.0587443	0.287604	-0.214557	8.34374	0.0157402	0.285818	-0.336929	8.34374	0.000493803	0.0134933	-0.140506	8.34374	0.360384	0.755108	-0.204191	8.34374	0.237756	1	0.182429
AT4G25790	6.3828	2.22016	1.39802e-07	8.52708e-06	-2.03617	2.22016	0.000272316	0.00898817	0.461246	2.22016	0.479621	0.999727	2.20106	2.22016	0.06643	0.948722	-0.890602	2.22016	0.376962	0.937391	-3.09166	2.22016	0.0787423	0.627753	0.533584	2.22016	0.0287434	0.401091	0.824103	2.22016	0.000749315	0.0134706	0.0983075	2.22016	0.687178	0.955266	0.511872	2.22016	0.061809	0.373112	0.436244	2.22016	0.293974	0.700385	0.486529	2.22016	0.28685	1	2.19922
AT3G21720	-7.48367	2.26894	1.41932e-07	8.63133e-06	-0.520034	2.26894	0.600663	0.854906	-1.16618	2.26894	0.226362	0.999727	1.99774	2.26894	0.329104	1	1.97887	2.26894	0.288851	0.904207	-0.0188718	2.26894	0.994904	0.999914	-1.7337	2.26894	5.21339e-06	0.00130297	-1.94449	2.26894	2.45511e-06	0.000189227	1.08727	2.26894	0.00102934	0.0732478	-0.196259	2.26894	0.624121	0.902011	-1.45378	2.26894	0.0291949	0.237503	-1.17181	2.26894	0.153992	1	-0.863839
AT1G13260	2.65289	5.2606	1.42723e-07	8.65373e-06	0.710736	5.2606	0.00697585	0.0771106	0.0983252	5.2606	0.767622	0.999727	-1.15311	5.2606	0.0741636	0.966754	0.660642	5.2606	0.204785	0.849718	1.81375	5.2606	0.0435109	0.495671	0.398491	5.2606	0.000393916	0.0318512	0.228385	5.2606	0.0409081	0.229313	0.274195	5.2606	0.0164148	0.289505	0.293831	5.2606	0.0162088	0.175851	0.599589	5.2606	0.0013706	0.0366698	0.668064	5.2606	0.00219636	0.389495	-0.349074
AT3G46500	3.59553	1.67404	1.45805e-07	8.81454e-06	-0.809998	1.67404	0.0304475	0.193546	0.555938	1.67404	0.257301	0.999727	0.0655541	1.67404	0.942191	1	0.0846617	1.67404	0.907772	0.994439	0.0191077	1.67404	0.987385	0.999914	0.0767288	1.67404	0.636565	0.98846	0.521264	1.67404	0.00138384	0.0209921	0.21384	1.67404	0.193252	0.750535	0.254713	1.67404	0.152866	0.56124	0.964476	1.67404	0.00022562	0.0115597	-0.0573239	1.67404	0.854058	1	0.709474
AT2G20750	-3.0849	2.78929	1.48341e-07	8.94146e-06	-0.385299	2.78929	0.257202	0.614403	0.117921	2.78929	0.759482	0.999727	-1.49715	2.78929	0.0655786	0.946759	-0.425148	2.78929	0.512265	0.96339	1.072	2.78929	0.344241	0.912542	-0.310782	2.78929	0.0288087	0.401091	-0.256259	2.78929	0.0781971	0.342869	-0.299139	2.78929	0.0370226	0.423015	-0.252479	2.78929	0.103485	0.477877	-1.30044	2.78929	7.94266e-07	0.000279136	-0.184917	2.78929	0.529858	1	-0.214856
AT1G53240	-1.15169	7.44948	1.52627e-07	9.146e-06	-0.131358	7.44948	0.521872	0.813794	0.130423	7.44948	0.608753	0.999727	-0.223415	7.44948	0.652764	1	-0.135281	7.44948	0.737896	0.982887	0.0881347	7.44948	0.900402	0.99428	-0.162704	7.44948	0.0603076	0.552501	-0.112802	7.44948	0.202463	0.568571	-0.0920216	7.44948	0.293312	0.824234	-0.137216	7.44948	0.147948	0.554395	-0.369788	7.44948	0.0157665	0.165787	-0.0409923	7.44948	0.810809	1	-0.115333
AT1G62980	4.88572	2.95786	1.52299e-07	9.146e-06	-0.852431	2.95786	0.0602691	0.287636	0.328462	2.95786	0.542414	0.999727	-0.598189	2.95786	0.563407	1	0.00647543	2.95786	0.992516	0.999563	0.604665	2.95786	0.677012	0.978362	0.467002	2.95786	0.0172325	0.315605	0.572318	2.95786	0.00363022	0.0429053	0.0851253	2.95786	0.671264	0.954646	0.575404	2.95786	0.00742599	0.109804	0.384215	2.95786	0.234763	0.643903	0.824784	2.95786	0.0252355	0.963061	0.643167
AT5G39000	5.25312	0.965435	1.53625e-07	9.17901e-06	-0.399474	0.965435	0.403686	0.743237	-0.658534	0.965435	0.281121	0.999727	-0.675688	0.965435	0.531314	1	2.05466	0.965435	0.0263349	0.411533	2.73035	0.965435	0.0826719	0.641871	0.493798	0.965435	0.0125149	0.266888	0.769956	0.965435	0.000129816	0.00375769	0.137943	0.965435	0.485401	0.906455	1.32129	0.965435	3.86814e-10	4.89343e-08	-0.36168	0.965435	0.298403	0.704766	1.09064	0.965435	0.0053304	0.584177	0.444865
AT5G23820	3.04436	6.55464	1.55732e-07	9.27784e-06	0.280198	6.55464	0.354579	0.704483	0.771058	6.55464	0.0427411	0.999727	-0.239285	6.55464	0.745551	1	-0.81974	6.55464	0.170773	0.815376	-0.580455	6.55464	0.577551	0.968604	0.410777	6.55464	0.00150792	0.0778328	0.196411	6.55464	0.125284	0.4449	0.232585	6.55464	0.0797289	0.566555	0.019706	6.55464	0.88973	0.977064	1.31737	6.55464	2.01667e-09	8.26595e-06	0.307937	6.55464	0.220891	1	0.192574
AT5G44110	-3.20994	4.651	1.57106e-07	9.33257e-06	-0.618738	4.651	0.0827866	0.342578	0.229202	4.651	0.575729	0.999727	-0.216669	4.651	0.795988	1	0.219034	4.651	0.748998	0.984883	0.435703	4.651	0.715144	0.980935	-0.431284	4.651	0.00403673	0.139509	-0.467288	4.651	0.00231064	0.0305117	-0.442572	4.651	0.00349191	0.137622	-0.365921	4.651	0.0255447	0.22956	-0.43296	4.651	0.096013	0.43903	-0.347508	4.651	0.235039	1	-0.216511
AT2G02800	-1.55233	5.52002	1.58237e-07	9.37258e-06	-0.187979	5.52002	0.33649	0.688158	-0.315131	5.52002	0.189685	0.999727	0.57578	5.52002	0.221436	1	-0.409479	5.52002	0.286037	0.904207	-0.985259	5.52002	0.138656	0.76006	-0.201426	5.52002	0.0145126	0.285433	-0.212373	5.52002	0.0119257	0.0999615	-0.131866	5.52002	0.113299	0.635455	-0.0899562	5.52002	0.318538	0.740142	-0.313469	5.52002	0.0282824	0.233713	-0.245558	5.52002	0.13121	1	0.0167675
AT3G47780	-2.53906	5.07045	1.6178e-07	9.55483e-06	-0.444562	5.07045	0.111046	0.40175	0.443886	5.07045	0.177902	0.999727	1.67435	5.07045	0.0100544	0.588763	0.570462	5.07045	0.289892	0.904207	-1.10389	5.07045	0.23105	0.851909	-0.56451	5.07045	1.91544e-06	0.000633146	-0.353274	5.07045	0.00282135	0.0355164	-0.187888	5.07045	0.103338	0.620514	0.0434492	5.07045	0.727896	0.937767	-1.02256	5.07045	9.51311e-07	0.000306451	0.206832	5.07045	0.36769	1	-0.788428
AT4G19680	6.91372	1.0716	1.72124e-07	1.01365e-05	-2.04378	1.0716	0.000750838	0.0179438	0.0794236	1.0716	0.921343	0.999727	0.781975	1.0716	0.558216	1	1.38561	1.0716	0.216343	0.858191	0.603636	1.0716	0.751417	0.984657	0.535837	1.0716	0.0433616	0.483812	0.850854	1.0716	0.00139648	0.0211525	0.049645	1.0716	0.83456	0.977637	0.697312	1.0716	0.0180967	0.188356	0.886303	1.0716	0.036826	0.269252	0.413652	1.0716	0.381508	1	0.93134
AT4G17970	-2.65825	3.0465	1.72856e-07	1.01505e-05	-0.434607	3.0465	0.13558	0.447075	0.163392	3.0465	0.636333	0.999727	0.901972	3.0465	0.188459	1	-0.949336	3.0465	0.0947167	0.695264	-1.85131	3.0465	0.0587845	0.5636	-0.243695	3.0465	0.0451106	0.491753	-0.410834	3.0465	0.00121697	0.0190677	-0.152331	3.0465	0.213555	0.768961	-0.678101	3.0465	1.49999e-06	9.32963e-05	-0.173903	3.0465	0.415422	0.78801	-0.627134	3.0465	0.0103766	0.758824	0.318999
AT3G61198	6.68388	1.43412	1.75297e-07	1.02644e-05	1.52865	1.43412	0.00809408	0.0851146	-1.41943	1.43412	0.0877537	0.999727	-4.14697	1.43412	0.00416332	0.468808	3.79097	1.43412	0.00141072	0.0796454	7.93794	1.43412	9.94417e-05	0.0140549	0.735669	1.43412	0.00264194	0.110498	1.05208	1.43412	1.67137e-05	0.000837481	0.813119	1.43412	0.000883116	0.0671627	1.88105	1.43412	6.3149e-14	1.9032e-11	0.138606	1.43412	0.704913	0.924616	0.991131	1.43412	0.042204	1	-0.719035
AT4G30350	-2.90307	5.67134	1.82471e-07	1.0654e-05	-0.525094	5.67134	0.100343	0.380188	-0.357417	5.67134	0.350387	0.999727	1.02999	5.67134	0.176241	1	-0.144551	5.67134	0.816276	0.989801	-1.17454	5.67134	0.280795	0.878525	-0.237259	5.67134	0.0764059	0.600643	-0.642684	5.67134	5.81176e-06	0.000374548	-0.212746	5.67134	0.116154	0.640428	-0.419749	5.67134	0.00471315	0.0802253	-0.583982	5.67134	0.0145463	0.157481	-0.239058	5.67134	0.366524	1	0.105635
AT3G19400	1.82969	3.46827	1.83166e-07	1.06642e-05	0.188565	3.46827	0.44308	0.769793	0.208745	3.46827	0.503528	0.999727	0.198838	3.46827	0.7391	1	-0.175145	3.46827	0.721098	0.980729	-0.373983	3.46827	0.659424	0.977259	0.132871	3.46827	0.198998	0.818835	0.363298	3.46827	0.000480764	0.00987253	0.140238	3.46827	0.180952	0.73507	0.235882	3.46827	0.0360315	0.278128	0.46347	3.46827	0.00839029	0.113724	0.0460846	3.46827	0.820293	1	0.185795
AT5G64100	2.56784	7.65142	1.85234e-07	1.07541e-05	0.200476	7.65142	0.435601	0.764971	-0.436664	7.65142	0.176117	0.999727	0.351238	7.65142	0.574038	1	0.256842	7.65142	0.613921	0.975098	-0.0943958	7.65142	0.914472	0.994767	0.0397428	7.65142	0.714916	0.993821	0.479449	7.65142	1.17033e-05	0.000657117	0.201718	7.65142	0.0705281	0.541039	0.671649	7.65142	2.86039e-08	2.58241e-06	0.215836	7.65142	0.247236	0.657434	0.439013	7.65142	0.0416518	1	0.0775396
AT2G43570	4.53833	4.73211	1.89169e-07	1.09515e-05	-0.620507	4.73211	0.177006	0.514768	0.285837	4.73211	0.610101	0.999727	0.739307	4.73211	0.474041	1	1.36128	4.73211	0.119671	0.748094	0.621969	4.73211	0.671567	0.978362	0.154005	4.73211	0.405911	0.946036	0.00302472	4.73211	0.985549	0.998014	0.593257	4.73211	0.00173864	0.0948078	1.29059	4.73211	6.82271e-11	1.06736e-08	0.0173455	4.73211	0.956885	0.989323	1.10932	4.73211	0.00245815	0.39982	-0.210868
AT4G32950	-3.22987	2.23554	1.90896e-07	1.10204e-05	-0.415636	2.23554	0.26175	0.617189	0.634925	2.23554	0.184142	0.999727	0.430158	2.23554	0.611334	1	0.155909	2.23554	0.839939	0.990113	-0.274249	2.23554	0.809041	0.990581	-0.68533	2.23554	1.11479e-05	0.00226204	-0.588406	2.23554	0.000191231	0.00492967	0.10387	2.23554	0.480019	0.905122	-0.495295	2.23554	0.00371307	0.0674982	-0.856576	2.23554	0.00163011	0.0411488	0.0460939	2.23554	0.881247	1	-1.15659
AT4G15490	-3.78939	4.16373	1.97405e-07	1.13641e-05	1.19674	4.16373	0.00555718	0.0666299	0.567066	4.16373	0.269166	0.999727	0.563652	4.16373	0.586219	1	-0.968517	4.16373	0.255036	0.883038	-1.53217	4.16373	0.29661	0.890501	-0.360216	4.16373	0.0486041	0.505386	-0.790246	4.16373	3.28336e-05	0.00134623	0.197038	4.16373	0.271468	0.813729	-0.896868	4.16373	1.16905e-05	0.000555881	0.496098	4.16373	0.101762	0.450534	-0.285037	4.16373	0.414022	1	-0.715865
AT1G50460	2.05639	5.1458	1.98797e-07	1.14121e-05	0.262108	5.1458	0.204851	0.55327	-0.050214	5.1458	0.850547	0.999727	0.14501	5.1458	0.775938	1	-0.387308	5.1458	0.347997	0.927153	-0.532318	5.1458	0.457382	0.946269	0.361843	5.1458	4.04197e-05	0.00622829	0.332232	5.1458	0.000175893	0.00464954	0.0445478	5.1458	0.620402	0.942739	0.0190967	5.1458	0.84304	0.965284	0.594372	5.1458	7.81893e-05	0.00567645	0.227781	5.1458	0.186232	1	0.180149
AT1G16530	-3.41641	2.16711	2.126e-07	1.21705e-05	-0.178111	2.16711	0.649	0.878289	1.57395	2.16711	0.0028884	0.695755	0.927135	2.16711	0.362114	1	0.472672	2.16711	0.551388	0.965709	-0.454464	2.16711	0.761157	0.985412	0.00200243	2.16711	0.98373	1	-0.301633	2.16711	0.0736235	0.329842	-0.69226	2.16711	3.90152e-05	0.0104025	-0.463162	2.16711	0.00948524	0.127394	-0.795811	2.16711	0.00641325	0.0975023	-0.351763	2.16711	0.283912	1	0.0508977
AT1G66200	-1.57285	9.11554	2.1326e-07	1.21742e-05	0.388894	9.11554	0.0599884	0.287256	0.193494	9.11554	0.452496	0.999727	0.293835	9.11554	0.558627	1	0.537736	9.11554	0.188621	0.83409	0.243901	9.11554	0.731609	0.982485	-0.205862	9.11554	0.0190729	0.330599	-0.0498793	9.11554	0.577023	0.866529	-0.077362	9.11554	0.382206	0.872722	-0.147849	9.11554	0.124169	0.517008	-0.227092	9.11554	0.138055	0.516012	-0.14281	9.11554	0.408692	1	-0.182973
AT1G47603	4.49085	0.939144	2.142e-07	1.21939e-05	-0.449269	0.939144	0.326913	0.680276	0.0193365	0.939144	0.978174	0.999727	-1.10867	0.939144	0.286417	1	2.17438	0.939144	0.0145201	0.300487	3.28305	0.939144	0.0249592	0.372933	0.295266	0.939144	0.127587	0.720634	0.673965	0.939144	0.000485928	0.00992224	0.172019	0.939144	0.381851	0.872722	0.492671	0.939144	0.0206719	0.203482	0.823538	0.939144	0.00849165	0.114464	0.442874	0.939144	0.219563	1	-0.0433352
AT2G31955	-1.80233	4.6115	2.15677e-07	1.2244e-05	-0.333714	4.6115	0.112643	0.404868	-0.00255615	4.6115	0.992039	0.999727	0.968731	4.6115	0.0535363	0.915837	0.540409	4.6115	0.189062	0.83409	-0.428322	4.6115	0.547927	0.962539	-0.187194	4.6115	0.0322262	0.425783	-0.540544	4.6115	3.56253e-09	1.01403e-06	-0.019597	4.6115	0.824218	0.976273	-0.0977977	4.6115	0.309527	0.733901	-0.333569	4.6115	0.0300342	0.241544	-0.210008	4.6115	0.22721	1	0.0112954
AT1G14960	5.70063	2.08444	2.17507e-07	1.23138e-05	-1.23671	2.08444	0.0208257	0.154749	0.941683	2.08444	0.168088	0.999727	-0.0734545	2.08444	0.954532	1	0.893	2.08444	0.371305	0.935322	0.966454	2.08444	0.585635	0.968604	0.400535	2.08444	0.0908887	0.640792	0.715885	2.08444	0.00201874	0.0275997	0.0273473	2.08444	0.906618	0.987125	0.337367	2.08444	0.184492	0.607306	1.69988	2.08444	6.17892e-06	0.00101305	0.139143	2.08444	0.737733	1	0.645384
AT5G36160	-1.05961	6.12572	2.35507e-07	1.32961e-05	0.537994	6.12572	0.00605467	0.0702233	-0.0497661	6.12572	0.841068	0.999727	-0.29643	6.12572	0.535618	1	-0.00357068	6.12572	0.992686	0.999563	0.29286	6.12572	0.662371	0.977834	0.0251289	6.12572	0.760642	0.994349	-0.134437	6.12572	0.112148	0.419146	-0.0823686	6.12572	0.327529	0.846884	-0.317101	6.12572	0.000586962	0.0156427	0.210701	6.12572	0.136331	0.513245	-0.0318681	6.12572	0.845487	1	-0.262463
AT4G18050	-1.87802	3.3151	2.36894e-07	1.33108e-05	0.0635642	3.3151	0.808006	0.943972	-0.147325	3.3151	0.644595	0.999727	-0.0128884	3.3151	0.983648	1	-0.0750727	3.3151	0.884442	0.994336	-0.0621843	3.3151	0.944209	0.997037	-0.281969	3.3151	0.00959835	0.233343	-0.388761	3.3151	0.000556282	0.0108679	0.0380543	3.3151	0.724772	0.96402	-0.137228	3.3151	0.247066	0.679665	-0.291339	3.3151	0.124605	0.495051	-0.120534	3.3151	0.576535	1	-0.305243
AT5G35940	3.43842	3.27458	2.37066e-07	1.33108e-05	-1.00432	3.27458	0.00301862	0.0443785	-0.276445	3.27458	0.528119	0.999727	-0.201047	3.27458	0.800701	1	-0.429106	3.27458	0.515726	0.96339	-0.228059	3.27458	0.838715	0.992769	0.0731494	3.27458	0.616855	0.986802	0.449969	3.27458	0.00199817	0.027397	0.237183	3.27458	0.110617	0.632034	0.029992	3.27458	0.853927	0.967787	0.847224	3.27458	0.000388095	0.0164211	0.0362753	3.27458	0.894834	1	1.14782
AT1G76790	3.81224	5.31316	2.44683e-07	1.37009e-05	0.00698683	5.31316	0.985459	0.996686	1.31468	5.31316	0.00662772	0.821168	0.124669	5.31316	0.89247	1	-0.560673	5.31316	0.451358	0.95492	-0.685342	5.31316	0.594305	0.96954	0.477674	5.31316	0.00370103	0.134009	0.291114	5.31316	0.0734012	0.329647	0.131478	5.31316	0.438247	0.893	0.0647307	5.31316	0.719929	0.935321	1.34585	5.31316	6.60702e-07	0.00025548	0.608119	5.31316	0.0513532	1	-0.0173475
AT5G23810	3.74491	1.9093	2.49527e-07	1.39341e-05	1.03984	1.9093	0.00420506	0.0553491	-0.473757	1.9093	0.312411	0.999727	-1.14777	1.9093	0.198358	1	-0.805378	1.9093	0.265465	0.891582	0.34239	1.9093	0.782558	0.987182	0.532172	1.9093	0.000652067	0.0436554	0.531504	1.9093	0.000712477	0.0129676	0.325724	1.9093	0.0407061	0.440227	0.348393	1.9093	0.0372273	0.283514	1.12552	1.9093	7.83635e-06	0.00119849	0.532041	1.9093	0.0680539	1	-0.0966306
AT5G44585	4.81429	4.02948	2.52242e-07	1.40474e-05	0.947457	4.02948	0.0406169	0.229375	-0.964202	4.02948	0.108793	0.999727	-2.77457	4.02948	0.0132881	0.62788	4.30593	4.02948	4.93069e-06	0.00240594	7.0805	4.02948	7.44968e-06	0.00249051	0.525611	4.02948	0.00581853	0.177184	0.703571	4.02948	0.000303807	0.00694891	0.494747	4.02948	0.0112975	0.245225	1.47362	4.02948	1.36518e-12	3.0745e-10	-0.211121	4.02948	0.52291	0.846289	1.05139	4.02948	0.00630751	0.621077	-0.487635
AT2G45660	2.50707	3.64918	2.53311e-07	1.40687e-05	0.907555	3.64918	0.000353078	0.0107678	-0.442757	3.64918	0.177841	0.999727	-0.865973	3.64918	0.166008	1	0.404456	3.64918	0.4252	0.951309	1.27043	3.64918	0.144646	0.768081	0.0938182	3.64918	0.389343	0.938057	0.391415	3.64918	0.000289964	0.00676055	0.497555	3.64918	5.41435e-06	0.00396292	0.168121	3.64918	0.152674	0.561137	0.912188	3.64918	3.38858e-07	0.000155333	0.368743	3.64918	0.0751718	1	-0.267894
AT5G09930	-3.392	2.13578	2.58874e-07	1.43388e-05	0.282506	2.13578	0.478601	0.787875	-0.48504	2.13578	0.280696	0.999727	-0.724657	2.13578	0.442874	1	0.786919	2.13578	0.312666	0.915045	1.51158	2.13578	0.267294	0.874374	-0.366905	2.13578	0.0236877	0.365751	-0.598562	2.13578	0.000549675	0.0107911	-0.12384	2.13578	0.441651	0.894096	-0.338424	2.13578	0.0572	0.357723	-0.524684	2.13578	0.0721844	0.379904	-0.0677711	2.13578	0.836898	1	-0.551973
AT5G22400	1.43507	3.69196	2.60658e-07	1.43987e-05	0.0112506	3.69196	0.961931	0.990753	0.0917765	3.69196	0.760996	0.999727	0.535482	3.69196	0.35148	1	-0.517847	3.69196	0.267777	0.893055	-1.05333	3.69196	0.190999	0.813063	0.125725	3.69196	0.207811	0.825563	0.155319	3.69196	0.125279	0.4449	0.182693	3.69196	0.0699597	0.5386	0.132791	3.69196	0.223859	0.658748	0.154565	3.69196	0.364447	0.757693	0.231495	3.69196	0.236537	1	0.161034
AT5G54840	-2.30141	4.01781	2.68217e-07	1.47764e-05	-0.283676	4.01781	0.270307	0.626404	0.429851	4.01781	0.153808	0.999727	-0.175159	4.01781	0.770604	1	1.12682	4.01781	0.0227857	0.384034	1.30198	4.01781	0.124035	0.733438	-0.358227	4.01781	0.000904703	0.0550177	-0.569715	4.01781	4.74708e-07	5.46075e-05	-0.0367319	4.01781	0.731237	0.965032	-0.163543	4.01781	0.164715	0.580212	-0.444566	4.01781	0.0167273	0.171319	-0.0476261	4.01781	0.821094	1	-0.601867
AT5G35190	6.49193	4.04975	2.70185e-07	1.4845e-05	-1.48533	4.04975	0.0139202	0.120882	0.0800646	4.04975	0.91662	0.999727	0.768931	4.04975	0.582008	1	-0.909565	4.04975	0.428919	0.951309	-1.6785	4.04975	0.409283	0.933033	0.5167	4.04975	0.0473367	0.49964	1.09699	4.04975	1.75481e-05	0.000864495	-0.035293	4.04975	0.898715	0.986306	0.606093	4.04975	0.0329567	0.266541	0.847648	4.04975	0.0506354	0.317226	0.396076	4.04975	0.420166	1	1.91084
AT1G20490	2.51936	3.14862	2.7144e-07	1.48741e-05	-0.176164	3.14862	0.496595	0.799027	0.982787	3.14862	0.00341542	0.70746	0.0130402	3.14862	0.98316	1	0.457679	3.14862	0.369093	0.935224	0.444639	3.14862	0.614021	0.971677	0.226577	3.14862	0.0401572	0.469202	0.135329	3.14862	0.228502	0.601222	0.141247	3.14862	0.209238	0.764875	0.188355	3.14862	0.117925	0.506443	0.466638	3.14862	0.0120403	0.142352	0.681896	3.14862	0.00122433	0.281926	-0.0206605
AT3G59710	5.6852	1.52318	2.73886e-07	1.49681e-05	-0.373054	1.52318	0.468751	0.782446	1.03472	1.52318	0.14531	0.999727	-0.142189	1.52318	0.908416	1	-0.621508	1.52318	0.528295	0.964829	-0.47932	1.52318	0.778542	0.987178	0.676706	1.52318	0.00373372	0.134244	0.565901	1.52318	0.0170981	0.128414	0.433721	1.52318	0.0692436	0.537294	0.00332733	1.52318	0.98228	0.996755	1.80092	1.52318	1.06435e-06	0.000317866	0.155246	1.52318	0.705805	1	0.842758
AT1G78670	-1.25617	5.63644	2.84592e-07	1.55118e-05	0.517922	5.63644	0.00780439	0.0829195	0.0388872	5.63644	0.870856	0.999727	-0.557151	5.63644	0.238548	1	0.156433	5.63644	0.684721	0.978389	0.713584	5.63644	0.285961	0.88213	-0.170701	5.63644	0.0374131	0.453299	-0.179094	5.63644	0.0332223	0.201199	0.0280397	5.63644	0.735244	0.965453	-0.235283	5.63644	0.00927135	0.125749	0.309765	5.63644	0.0268631	0.22693	-0.169221	5.63644	0.29494	1	-0.393416
AT2G26440	4.04137	3.82254	2.95054e-07	1.60049e-05	1.43158	3.82254	0.000330401	0.0103694	-0.77201	3.82254	0.128534	0.999727	-2.46919	3.82254	0.010656	0.593433	2.41926	3.82254	0.0025451	0.111514	4.88845	3.82254	0.000458648	0.0397188	0.607965	3.82254	0.000188313	0.0189181	0.597944	3.82254	0.000351656	0.00774928	0.505094	3.82254	0.00237941	0.113355	1.06885	3.82254	1.13985e-09	1.27651e-07	0.134169	3.82254	0.641898	0.898385	0.84792	3.82254	0.0106598	0.758824	-0.384414
AT4G02520	4.83571	7.85429	2.95201e-07	1.60049e-05	0.814433	7.85429	0.0971079	0.374466	-0.456755	7.85429	0.442793	0.999727	-1.4875	7.85429	0.214161	1	3.42115	7.85429	0.000428991	0.0380487	4.90865	7.85429	0.00424819	0.150016	0.468551	7.85429	0.0186912	0.327378	0.238975	7.85429	0.241837	0.615739	0.844174	7.85429	5.38502e-05	0.012766	1.55189	7.85429	9.54416e-13	2.24825e-10	0.190066	7.85429	0.605339	0.881357	0.804787	7.85429	0.0513493	1	-0.296866
AT2G18730	1.3249	5.27909	3.03295e-07	1.64004e-05	0.0751711	5.27909	0.699623	0.903072	-0.0707335	5.27909	0.768316	0.999727	-0.693759	5.27909	0.141763	1	0.285538	5.27909	0.457393	0.95492	0.979297	5.27909	0.141806	0.762107	0.158231	5.27909	0.0536182	0.526127	0.235174	5.27909	0.00443191	0.0494228	0.020307	5.27909	0.808555	0.973782	0.102122	5.27909	0.25722	0.688271	0.29087	5.27909	0.0383515	0.275394	0.179656	5.27909	0.26706	1	-0.0631093
AT3G10710	5.40439	2.6581	3.06833e-07	1.6548e-05	-0.31397	2.6581	0.534239	0.820434	0.0844571	2.6581	0.898941	0.999727	0.550773	2.6581	0.635143	1	0.101124	2.6581	0.915173	0.994443	-0.449649	2.6581	0.783568	0.987378	0.496546	2.6581	0.0226854	0.356804	0.933701	2.6581	1.54334e-05	0.000788804	0.0607445	2.6581	0.784946	0.972071	0.772332	2.6581	0.00112495	0.0264906	0.647617	2.6581	0.064464	0.359099	0.688491	2.6581	0.0932322	1	0.797821
AT1G22830	-2.24426	2.46293	3.24214e-07	1.73589e-05	-0.524738	2.46293	0.107	0.393336	0.0447242	2.46293	0.904874	0.999727	0.873919	2.46293	0.244816	1	-0.348668	2.46293	0.574468	0.969551	-1.22259	2.46293	0.251011	0.863994	-0.334707	2.46293	0.013003	0.269994	-0.383473	2.46293	0.00585739	0.0604438	-0.247171	2.46293	0.0676476	0.53404	-0.252703	2.46293	0.0899233	0.447295	-0.435128	2.46293	0.0646584	0.359791	-0.150468	2.46293	0.572724	1	-0.0133385
AT4G19810	-3.02102	5.25767	3.24409e-07	1.73589e-05	0.26673	5.25767	0.437389	0.766337	0.276508	5.25767	0.474285	0.999727	-0.19956	5.25767	0.804858	1	-0.194624	5.25767	0.772419	0.987922	0.00493672	5.25767	0.9961	1	-0.385772	5.25767	0.00679301	0.191174	-0.618521	5.25767	3.7681e-05	0.0014908	0.124442	5.25767	0.380638	0.872722	-0.394033	5.25767	0.0122874	0.150729	-0.386934	5.25767	0.12387	0.494179	-0.21362	5.25767	0.451361	1	-0.573893
AT5G23830	3.13514	4.52242	3.23469e-07	1.73589e-05	-1.05124	4.52242	0.00102021	0.0218247	0.497064	4.52242	0.195391	0.999727	-0.422125	4.52242	0.572993	1	-0.72905	4.52242	0.231859	0.870371	-0.306926	4.52242	0.77167	0.986542	0.139698	4.52242	0.303044	0.898477	0.262028	4.52242	0.0543343	0.27346	0.0546521	4.52242	0.693735	0.957522	0.11812	4.52242	0.427983	0.81274	0.913043	4.52242	5.15088e-05	0.00422249	0.139986	4.52242	0.586945	1	0.795474
AT5G06640	6.03748	5.31487	3.31901e-07	1.77135e-05	-2.05455	5.31487	0.000475155	0.0131238	-0.432668	5.31487	0.519513	0.999727	1.65686	5.31487	0.217045	1	-1.77509	5.31487	0.108408	0.727838	-3.43195	5.31487	0.08121	0.636722	0.437743	5.31487	0.0771535	0.603153	0.931087	5.31487	0.000123823	0.00365127	-0.100702	5.31487	0.695043	0.957522	0.68689	5.31487	0.0104136	0.13559	0.476688	5.31487	0.257596	0.665974	0.283086	5.31487	0.551909	1	2.05491
AT2G30970	-1.07416	5.43727	3.37244e-07	1.79519e-05	0.157895	5.43727	0.417104	0.752674	-0.0531176	5.43727	0.824768	0.999727	-0.167026	5.43727	0.723296	1	0.304086	5.43727	0.430276	0.951834	0.471111	5.43727	0.481604	0.948257	-0.134514	5.43727	0.100336	0.660717	-0.0625862	5.43727	0.452692	0.797167	-0.076337	5.43727	0.357906	0.862355	-0.115294	5.43727	0.19979	0.626644	-0.0931348	5.43727	0.512777	0.84027	-0.160959	5.43727	0.321073	1	-0.103624
AT1G35580	1.53091	8.15543	3.46327e-07	1.83876e-05	0.320654	8.15543	0.118215	0.415486	0.0225721	8.15543	0.931111	0.999727	-0.165388	8.15543	0.740848	1	0.119708	8.15543	0.768666	0.987922	0.285096	8.15543	0.68596	0.978999	0.157009	8.15543	0.0690724	0.579439	0.284129	8.15543	0.00101726	0.0168262	0.0684167	8.15543	0.438191	0.893	0.144566	8.15543	0.127206	0.522251	0.35114	8.15543	0.0192741	0.186147	0.336751	8.15543	0.0501617	1	-0.151786
AT3G54880	3.85414	5.71232	3.61912e-07	1.91654e-05	0.654987	5.71232	0.0949054	0.370052	-0.781849	5.71232	0.125631	0.999727	-1.30086	5.71232	0.177247	1	2.40313	5.71232	0.00229238	0.105573	3.70399	5.71232	0.00433324	0.150773	0.213357	5.71232	0.208515	0.825563	0.538953	5.71232	0.00105963	0.0173728	0.52758	5.71232	0.00195103	0.100888	0.470628	5.71232	0.0105391	0.136356	0.745783	5.71232	0.00570051	0.0912568	0.73293	5.71232	0.0239561	0.958325	-0.581583
AT1G17147	-3.73263	2.921	3.70258e-07	1.95115e-05	0.0972052	2.921	0.82671	0.951184	-0.49128	2.921	0.299472	0.999727	0.0982446	2.921	0.920661	1	2.80641	2.921	0.000906274	0.0603025	2.70817	2.921	0.0565309	0.555124	-0.422815	2.921	0.0174641	0.317452	-0.90967	2.921	2.00436e-06	0.000164969	0.0942841	2.921	0.586196	0.934095	-0.108191	2.921	0.577975	0.883145	-0.840207	2.921	0.00675469	0.100971	-0.210621	2.921	0.561922	1	-0.819407
AT2G18660	12.5364	1.88478	3.70351e-07	1.95115e-05	1.71385	1.88478	0.0817928	0.340654	0.593319	1.88478	0.654921	0.999727	-0.91903	1.88478	0.642456	1	8.1384	1.88478	5.94042e-06	0.00259028	9.05743	1.88478	0.000732767	0.0527959	1.43901	1.88478	0.0002283	0.0215612	1.04892	1.88478	0.00969401	0.0866712	1.45926	1.88478	0.000244661	0.0323489	3.43038	1.88478	1.18492e-18	1.21419e-15	-0.141088	1.88478	0.897962	0.978019	3.06658	1.88478	6.39813e-05	0.0570101	-1.17145
AT1G26410	8.79097	2.85233	3.81535e-07	1.99979e-05	2.47696	2.85233	0.0025464	0.0401739	-0.728268	2.85233	0.471316	0.999727	-1.39731	2.85233	0.386492	1	6.07163	2.85233	0.000175784	0.0208239	7.46895	2.85233	0.00137293	0.0766669	1.08938	2.85233	0.000164455	0.0173728	0.877002	2.85233	0.00346083	0.0415004	1.44	2.85233	1.711e-06	0.00184554	2.54981	2.85233	1.64087e-16	8.84946e-14	-0.412138	2.85233	0.441312	0.803506	2.31749	2.85233	0.00033058	0.169373	-1.86825
AT1G49860	3.98666	4.93573	3.80724e-07	1.99979e-05	-0.628502	4.93573	0.114365	0.408683	0.496634	4.93573	0.410545	0.999727	2.68525	4.93573	0.0110924	0.594213	1.47262	4.93573	0.0858473	0.675338	-1.21264	4.93573	0.415998	0.934732	0.296654	4.93573	0.076797	0.601635	0.637612	4.93573	0.00015327	0.00422761	0.175192	4.93573	0.30515	0.833944	0.652214	4.93573	0.000365534	0.0107016	0.312353	4.93573	0.272804	0.680005	0.174676	4.93573	0.597264	1	1.15371
AT4G22080	6.28044	1.52025	3.83293e-07	2.00388e-05	-1.00911	1.52025	0.0781983	0.332465	-0.0192294	1.52025	0.978841	0.999727	0.311119	1.52025	0.796923	1	0.277891	1.52025	0.781726	0.987922	-0.033228	1.52025	0.986546	0.999914	0.393031	1.52025	0.119696	0.706725	0.825572	1.52025	0.000965398	0.0161509	0.419735	1.52025	0.0983507	0.61095	0.552891	1.52025	0.0468732	0.320527	0.440317	1.52025	0.293061	0.700103	1.00144	1.52025	0.0305271	1	0.968159
AT4G04510	10.7455	0.738759	3.90979e-07	2.03886e-05	1.32088	0.738759	0.125674	0.429476	2.01711	0.738759	0.257184	0.999727	-2.56462	0.738759	0.181034	1	5.23316	0.738759	0.00170625	0.0885264	7.79778	0.738759	0.00381082	0.143038	1.58526	0.738759	8.21864e-06	0.00179184	0.997836	0.738759	0.00689198	0.0679058	0.790274	0.738759	0.0305811	0.387827	2.8241	0.738759	3.98785e-15	1.40908e-12	-0.277116	0.738759	0.718382	0.928827	2.77267	0.738759	6.21258e-05	0.0570101	-0.829519
AT5G13320	9.04938	2.51914	3.94701e-07	2.05304e-05	1.70607	2.51914	0.031631	0.197575	-0.0826681	2.51914	0.936075	0.999727	-2.75331	2.51914	0.0956977	1	3.4087	2.51914	0.0242515	0.397608	6.16201	2.51914	0.0101078	0.235396	1.1793	2.51914	0.000114877	0.013301	0.967563	2.51914	0.00207398	0.0281484	0.986125	2.51914	0.00158211	0.0914527	2.95633	2.51914	8.81029e-21	1.38891e-17	-0.16472	2.51914	0.774579	0.945392	1.69786	2.51914	0.00826198	0.69434	-0.737549
AT1G13280	1.96824	4.62377	3.98765e-07	2.06894e-05	-0.0253258	4.62377	0.902709	0.975745	0.534891	4.62377	0.0372941	0.999727	-0.303402	4.62377	0.54314	1	-0.57616	4.62377	0.156584	0.806067	-0.272759	4.62377	0.699316	0.979661	0.164411	4.62377	0.0615574	0.556488	0.1595	4.62377	0.0712807	0.324642	0.24718	4.62377	0.0055553	0.170693	0.0687725	4.62377	0.475749	0.840659	0.750007	4.62377	3.59341e-07	0.000160094	-0.018047	4.62377	0.915946	1	0.365339
AT1G70880	4.45286	1.90062	4.0438e-07	2.0902e-05	0.953482	1.90062	0.0251116	0.172408	-0.897914	1.90062	0.140666	0.999727	-0.388296	1.90062	0.722682	1	1.04107	1.90062	0.238956	0.876688	1.42937	1.90062	0.352866	0.915594	0.47613	1.90062	0.0106048	0.245575	1.06044	1.90062	1.01155e-08	2.46795e-06	0.183608	1.90062	0.344235	0.855037	0.411639	1.90062	0.0404509	0.298231	1.33011	1.90062	9.02997e-06	0.00131817	0.224233	1.90062	0.516946	1	0.00821488
AT2G30140	-2.98	5.26835	4.04904e-07	2.0902e-05	0.236839	5.26835	0.487164	0.79338	0.562404	5.26835	0.173065	0.999727	0.769398	5.26835	0.345761	1	0.0434583	5.26835	0.947837	0.99735	-0.72594	5.26835	0.531719	0.957731	-0.243328	5.26835	0.0850968	0.623626	-0.870275	5.26835	1.24073e-08	2.95669e-06	0.0394006	5.26835	0.784726	0.972071	-0.116671	5.26835	0.44983	0.826748	-0.314199	5.26835	0.208846	0.61259	-0.163883	5.26835	0.559332	1	-0.427638
AT5G43180	-1.62908	4.77335	4.1623e-07	2.14327e-05	-0.375559	4.77335	0.0657473	0.30251	0.220498	4.77335	0.381527	0.999727	0.610691	4.77335	0.216425	1	0.783946	4.77335	0.0511807	0.56453	0.173255	4.77335	0.803327	0.98967	-0.177942	4.77335	0.0386877	0.4591	-0.31609	4.77335	0.000332601	0.0074414	-0.25378	4.77335	0.00368411	0.139781	-0.136351	4.77335	0.148641	0.555203	-0.192805	4.77335	0.191846	0.593463	-0.179858	4.77335	0.286521	1	-0.256221
AT1G67980	7.9431	2.31316	4.29129e-07	2.20415e-05	0.40814	2.31316	0.578867	0.843394	-0.314518	2.31316	0.77299	0.999727	-0.821464	2.31316	0.598412	1	3.17565	2.31316	0.0416671	0.511188	3.99711	2.31316	0.076502	0.621889	0.651644	2.31316	0.0256084	0.381177	0.596	2.31316	0.0413371	0.231213	1.20738	2.31316	6.71687e-05	0.0139944	1.88911	2.31316	7.89577e-10	9.24663e-08	-0.059007	2.31316	0.910397	0.979509	1.6111	2.31316	0.00707974	0.649915	-0.643679
AT2G30766	-7.05703	2.55786	4.38973e-07	2.24908e-05	-3.14648	2.55786	0.0010992	0.0229959	0.400538	2.55786	0.700635	0.999727	2.56512	2.55786	0.148695	1	0.463108	2.55786	0.786382	0.987922	-2.10201	2.55786	0.422499	0.935398	-1.45873	2.55786	7.16448e-05	0.00929297	-1.76501	2.55786	4.99309e-06	0.00032903	0.333496	2.55786	0.316781	0.839581	-1.03874	2.55786	0.0182416	0.189384	-2.17931	2.55786	0.00435572	0.0772199	-1.20498	2.55786	0.14996	1	-0.582993
AT4G22610	6.06371	2.26538	4.42211e-07	2.26002e-05	-3.20358	2.26538	5.05916e-08	3.02064e-05	0.892981	2.26538	0.2345	0.999727	0.131594	2.26538	0.902498	1	-1.49025	2.26538	0.131385	0.775563	-1.62184	2.26538	0.327268	0.906169	0.468441	2.26538	0.0668169	0.571513	-0.0361419	2.26538	0.899721	0.977755	0.00532646	2.26538	0.978745	0.997437	0.371695	2.26538	0.201947	0.629292	1.07906	2.26538	0.00626339	0.0959381	0.534125	2.26538	0.220484	1	1.50429
AT1G70860	4.60837	1.70016	4.46198e-07	2.26908e-05	-0.251873	1.70016	0.569103	0.839261	0.134294	1.70016	0.830754	0.999727	0.310627	1.70016	0.784587	1	0.243491	1.70016	0.778387	0.987922	-0.0671363	1.70016	0.966634	0.998933	0.399731	1.70016	0.0430661	0.483812	0.786829	1.70016	5.61797e-05	0.00203418	0.232073	1.70016	0.254151	0.801453	0.432912	1.70016	0.041594	0.301958	0.848476	1.70016	0.00673379	0.100879	0.237846	1.70016	0.508861	1	0.610111
AT4G25820	4.74098	4.90165	4.45834e-07	2.26908e-05	-1.48055	4.90165	0.00170287	0.0308019	0.334559	4.90165	0.541791	0.999727	0.978827	4.90165	0.369908	1	-1.15962	4.90165	0.194541	0.839353	-2.13845	4.90165	0.172125	0.802306	0.244978	4.90165	0.223879	0.839723	0.821961	4.90165	3.48139e-05	0.00140013	-0.147746	4.90165	0.481759	0.905303	0.400722	4.90165	0.0700568	0.397073	0.674051	4.90165	0.043499	0.294117	0.34727	4.90165	0.364028	1	1.39299
AT5G11770	-0.943163	7.12159	4.53872e-07	2.30239e-05	0.336232	7.12159	0.0980581	0.376542	0.218082	7.12159	0.386593	0.999727	-0.345113	7.12159	0.485728	1	0.542453	7.12159	0.178783	0.820087	0.887566	7.12159	0.208526	0.831509	-0.0324192	7.12159	0.704487	0.993173	-0.112912	7.12159	0.197337	0.560919	-0.0682857	7.12159	0.433401	0.891408	-0.116449	7.12159	0.215757	0.648046	-0.084437	7.12159	0.576676	0.869967	0.0211896	7.12159	0.900991	1	-0.178884
AT5G60900	5.92816	3.32163	4.59357e-07	2.32446e-05	-0.0598242	3.32163	0.91614	0.979006	-0.362619	3.32163	0.607346	0.999727	-1.58225	3.32163	0.217103	1	3.03211	3.32163	0.00508253	0.168546	4.61436	3.32163	0.0132778	0.271031	0.940751	3.32163	3.78694e-05	0.00589958	0.242288	3.32163	0.308991	0.68496	0.634195	3.32163	0.00737975	0.200584	1.80439	3.32163	1.99766e-13	5.28103e-11	-0.764779	3.32163	0.0720053	0.379156	1.19425	3.32163	0.0130524	0.823066	-0.150469
AT5G06630	6.64389	4.22612	4.64303e-07	2.3437e-05	-1.78709	4.22612	0.00413043	0.0546841	0.0135058	4.22612	0.988233	0.999727	1.27701	4.22612	0.358515	1	-1.15233	4.22612	0.323564	0.919645	-2.42934	4.22612	0.2389	0.858338	0.617355	4.22612	0.0211571	0.347709	1.13651	4.22612	1.50414e-05	0.000787376	-0.111674	4.22612	0.694166	0.957522	0.560582	4.22612	0.0578621	0.359936	0.700986	4.22612	0.123973	0.494301	0.310837	4.22612	0.541486	1	2.1121
AT5G45500	1.2665	6.2888	4.73005e-07	2.38176e-05	0.221881	6.2888	0.261644	0.617188	-0.160496	6.2888	0.517583	0.999727	-0.316587	6.2888	0.509663	1	0.577284	6.2888	0.140966	0.786675	0.893872	6.2888	0.189911	0.813056	0.13157	6.2888	0.110976	0.684103	0.170626	6.2888	0.0415414	0.231912	0.14581	6.2888	0.0826838	0.574219	0.332284	6.2888	0.000213384	0.00672783	0.0325428	6.2888	0.823405	0.960873	0.227539	6.2888	0.168405	1	-0.0690644
AT1G11190	-2.5951	3.15745	4.7833e-07	2.40267e-05	0.778899	3.15745	0.00886417	0.0910598	0.288035	3.15745	0.440881	0.999727	0.04625	3.15745	0.948858	1	0.0549145	3.15745	0.926881	0.995422	0.00866446	3.15745	0.994019	0.999914	-0.294899	3.15745	0.0187353	0.327612	-0.472481	3.15745	0.000277401	0.00651957	0.109362	3.15745	0.371595	0.868157	-0.437746	3.15745	0.00153017	0.0330098	0.00417212	3.15745	0.983546	0.996087	-0.0665881	3.15745	0.783599	1	-0.857625
AT3G16500	1.61358	5.3922	4.80974e-07	2.40484e-05	0.112514	5.3922	0.55963	0.834693	0.246462	5.3922	0.315866	0.999727	-0.324501	5.3922	0.489276	1	1.13827	5.3922	0.00289649	0.121144	1.46277	5.3922	0.0248094	0.3716	0.213508	5.3922	0.00838504	0.215342	0.129291	5.3922	0.116356	0.427959	0.137908	5.3922	0.093374	0.600818	0.212414	5.3922	0.0170671	0.181136	0.183482	5.3922	0.18482	0.586264	0.368783	5.3922	0.0213862	0.948051	-0.201297
AT4G19160	2.99239	7.55763	4.81108e-07	2.40484e-05	1.24213	7.55763	7.18391e-05	0.00383482	-0.749227	7.55763	0.056711	0.999727	-1.1015	7.55763	0.145233	1	0.563667	7.55763	0.358215	0.931659	1.66517	7.55763	0.112757	0.712835	0.312623	7.55763	0.0175431	0.317886	0.6426	7.55763	8.6623e-07	8.33451e-05	0.314146	7.55763	0.0197853	0.317074	0.211347	7.55763	0.147026	0.553811	1.06194	7.55763	1.60563e-06	0.000406244	0.422497	7.55763	0.102149	1	-0.37256
AT5G03360	2.80038	3.23369	4.84624e-07	2.41652e-05	-0.0281757	3.23369	0.92106	0.979721	-0.466161	3.23369	0.205852	0.999727	-0.922934	3.23369	0.187256	1	0.21587	3.23369	0.703145	0.979213	1.1388	3.23369	0.246424	0.862848	0.43109	3.23369	0.000308957	0.0267163	0.465306	3.23369	0.000141671	0.0039882	0.009692	3.23369	0.936389	0.99216	0.87692	3.23369	1.46567e-11	2.65819e-09	-0.422304	3.23369	0.0426986	0.29225	0.50541	3.23369	0.0342153	1	0.219194
AT3G46700	2.4844	4.05932	4.85964e-07	2.41732e-05	0.187543	4.05932	0.465734	0.780526	0.416944	4.05932	0.207016	0.999727	0.0478162	4.05932	0.938971	1	-0.235822	4.05932	0.641454	0.97615	-0.283639	4.05932	0.743659	0.983805	0.213938	4.05932	0.0509012	0.515299	0.283102	4.05932	0.0103823	0.0908515	0.0719651	4.05932	0.522289	0.919333	0.270174	4.05932	0.0239722	0.221087	0.882383	4.05932	1.27101e-06	0.000340731	0.381375	4.05932	0.069541	1	-0.0364262
AT5G41900	-5.69784	4.73729	4.88095e-07	2.42204e-05	-2.04785	4.73729	0.00387959	0.0521708	0.172133	4.73729	0.827631	0.999727	3.40139	4.73729	0.0344799	0.810356	-0.970871	4.73729	0.46125	0.955996	-4.37226	4.73729	0.0632132	0.579379	-0.342871	4.73729	0.230029	0.84217	-1.2921	4.73729	3.03936e-05	0.00127762	-0.602468	4.73729	0.039488	0.434412	-0.505574	4.73729	0.112096	0.495001	-2.53848	4.73729	1.10064e-05	0.0014647	-0.226743	4.73729	0.708976	1	0.492376
AT1G73805	8.00871	3.00823	4.97119e-07	2.46086e-05	0.285816	3.00823	0.692669	0.900271	-0.00056824	3.00823	0.993118	0.999727	-2.35989	3.00823	0.133055	1	4.80058	3.00823	0.000440172	0.038224	7.16047	3.00823	0.00143522	0.079317	1.0982	3.00823	0.00014147	0.0155042	0.726919	3.00823	0.0147351	0.115701	0.682205	3.00823	0.0238553	0.348213	2.5633	3.00823	4.67606e-17	3.09133e-14	-1.31084	3.00823	0.013522	0.151828	2.02742	3.00823	0.00110609	0.267624	-0.326812
AT1G79520	-2.05497	4.71721	5.11765e-07	2.52249e-05	-0.0801116	4.71721	0.729265	0.915894	0.785866	4.71721	0.00550827	0.816874	1.5028	4.71721	0.00682512	0.503469	-0.682009	4.71721	0.13237	0.776526	-2.18481	4.71721	0.00549836	0.170808	-0.262677	4.71721	0.00722831	0.198842	-0.474793	4.71721	3.45533e-06	0.000242589	0.00482042	4.71721	0.960628	0.993631	-0.474987	4.71721	1.50104e-05	0.00069441	0.0637843	4.71721	0.701418	0.922434	-0.258577	4.71721	0.174999	1	-0.0275392
AT5G48180	-1.47577	6.7193	5.12032e-07	2.52249e-05	0.125195	6.7193	0.533479	0.820128	0.0385013	6.7193	0.877933	0.999727	0.817528	6.7193	0.0935198	1	-0.256903	6.7193	0.518105	0.96339	-1.07443	6.7193	0.119563	0.724236	-0.141206	6.7193	0.0970948	0.65115	-0.294545	6.7193	0.000696795	0.0127387	-0.092534	6.7193	0.284739	0.819976	-0.258352	6.7193	0.00596135	0.0943412	0.0579658	6.7193	0.692286	0.919248	-0.0936159	6.7193	0.576512	1	-0.227706
AT1G71870	-1.91114	3.63528	5.16453e-07	2.52606e-05	0.226014	3.63528	0.34771	0.698008	0.0832419	3.63528	0.787439	0.999727	0.677135	3.63528	0.256168	1	-0.557636	3.63528	0.2519	0.882789	-1.23477	3.63528	0.147633	0.771524	-0.181138	3.63528	0.0732424	0.591183	-0.014258	3.63528	0.889807	0.975064	-0.233156	3.63528	0.0228043	0.338999	-0.248994	3.63528	0.0241373	0.221924	-0.235828	3.63528	0.188645	0.590504	-0.3432	3.63528	0.089581	1	-0.171078
AT3G11330	-1.28656	5.16024	5.15808e-07	2.52606e-05	-0.0735744	5.16024	0.709873	0.907925	0.223446	5.16024	0.356226	0.999727	0.213196	5.16024	0.654661	1	-0.234806	5.16024	0.547031	0.965707	-0.448002	5.16024	0.510264	0.954111	-0.138204	5.16024	0.0960692	0.649982	-0.29359	5.16024	0.000559046	0.0109011	-0.0643513	5.16024	0.443927	0.895104	-0.125518	5.16024	0.166976	0.583706	-0.193524	5.16024	0.183994	0.585096	-0.0488017	5.16024	0.766381	1	-0.0517487
AT4G37900	2.25318	4.11604	5.14196e-07	2.52606e-05	-0.222519	4.11604	0.347681	0.698008	0.10833	4.11604	0.714573	0.999727	1.04333	4.11604	0.0626623	0.940119	0.173857	4.11604	0.707895	0.979213	-0.86947	4.11604	0.273304	0.875294	0.178829	4.11604	0.0673295	0.573981	0.148105	4.11604	0.137427	0.466683	0.137893	4.11604	0.165746	0.716206	0.704505	4.11604	5.72617e-11	9.24032e-09	-0.194023	4.11604	0.25482	0.663737	0.590523	4.11604	0.00248002	0.400201	0.133458
AT2G41850	9.13937	1.30682	5.31614e-07	2.59101e-05	-1.57018	1.30682	0.0419371	0.234377	-1.70158	1.30682	0.120535	0.999727	0.478561	1.30682	0.790466	1	-3.74167	1.30682	0.0173098	0.327806	-4.22023	1.30682	0.128228	0.73947	1.19011	1.30682	0.000421578	0.0331027	1.14544	1.30682	0.000856036	0.0148298	0.382527	1.30682	0.266517	0.809905	-0.00627614	1.30682	0.991043	0.998668	0.338832	1.30682	0.553224	0.859598	1.8005	1.30682	0.0140204	0.840157	4.34562
AT2G47060	-3.06129	5.89461	5.33333e-07	2.59101e-05	-1.21879	5.89461	0.000581279	0.0150224	-0.425584	5.89461	0.31276	0.999727	1.19189	5.89461	0.152898	1	-0.666031	5.89461	0.325163	0.919645	-1.85792	5.89461	0.115391	0.716914	-0.228721	5.89461	0.122547	0.710609	-0.761436	5.89461	1.5946e-06	0.000137889	-0.310303	5.89461	0.0390535	0.432681	-0.493853	5.89461	0.00290103	0.0554013	-0.822248	5.89461	0.00170248	0.0422918	-0.363058	5.89461	0.211857	1	0.394405
AT4G25110	4.08165	3.30197	5.33524e-07	2.59101e-05	0.579315	3.30197	0.157126	0.483796	-0.496069	3.30197	0.332943	0.999727	-1.38587	3.30197	0.150634	1	2.69375	3.30197	0.000932132	0.0612279	4.07961	3.30197	0.00333148	0.131806	0.573564	3.30197	0.000516889	0.0378326	0.689552	3.30197	4.99311e-05	0.00187759	0.127892	3.30197	0.454996	0.896426	1.43133	3.30197	1.74691e-15	6.88485e-13	-0.555455	3.30197	0.0651411	0.361398	1.00307	3.30197	0.00338157	0.450012	-0.348329
AT1G76980	-2.27134	3.71994	5.44273e-07	2.63696e-05	-0.30401	3.71994	0.243686	0.599428	-0.136509	3.71994	0.654137	0.999727	0.21378	3.71994	0.725341	1	0.567506	3.71994	0.258537	0.88582	0.353726	3.71994	0.683102	0.978485	-0.262566	3.71994	0.0148136	0.289295	-0.60874	3.71994	1.06593e-07	1.7617e-05	-0.00646806	3.71994	0.951707	0.993264	0.023525	3.71994	0.839449	0.964008	-0.708206	3.71994	0.000212573	0.0111704	-0.135125	3.71994	0.530346	1	-0.29315
AT1G54010	2.71213	6.24001	5.46703e-07	2.64248e-05	0.579541	6.24001	0.0417961	0.234019	0.295651	6.24001	0.402417	0.999727	-1.20863	6.24001	0.0817787	0.979006	-0.455828	6.24001	0.419826	0.951148	0.752799	6.24001	0.449079	0.944233	0.448765	6.24001	0.000178155	0.0181647	0.184056	6.24001	0.124851	0.444296	0.160206	6.24001	0.191072	0.748693	0.22799	6.24001	0.0798683	0.423147	1.13428	6.24001	6.33741e-08	5.6469e-05	0.343343	6.24001	0.14982	1	-0.115677
AT5G64120	5.31946	7.8222	5.55521e-07	2.67879e-05	2.13219	7.8222	8.72294e-05	0.0043164	-2.04072	7.8222	0.0023182	0.667907	-4.31316	7.8222	0.00110278	0.317166	3.46451	7.8222	0.00127768	0.0762394	7.77767	7.8222	3.19403e-05	0.00667944	0.801109	7.8222	0.000259805	0.023251	0.852698	7.8222	0.000166522	0.0044669	0.801273	7.8222	0.000401105	0.0426829	1.67465	7.8222	4.38345e-12	8.63513e-10	-0.23176	7.8222	0.563621	0.865361	1.0986	7.8222	0.0149001	0.856188	-0.969312
AT1G33960	8.92367	3.22994	5.65461e-07	2.72032e-05	2.35618	3.22994	0.00341406	0.047727	-0.899577	3.22994	0.428608	0.999727	-5.73255	3.22994	0.00451281	0.471332	3.60207	3.22994	0.0255641	0.40605	9.33461	3.22994	0.000741639	0.0527959	1.5744	3.22994	3.88233e-06	0.00108738	1.24903	3.22994	0.000252093	0.0060355	0.454864	3.22994	0.192166	0.750144	2.2269	3.22994	2.06029e-10	2.81883e-08	0.969194	3.22994	0.0717252	0.378737	1.52716	3.22994	0.0202332	0.948051	-1.03572
AT1G32970	8.0738	0.69816	5.67481e-07	2.72364e-05	-3.92078	0.69816	7.00325e-08	3.58811e-05	0.845433	0.69816	0.411555	0.999727	0.822067	0.69816	0.542864	1	-2.22256	0.69816	0.0570571	0.592035	-3.04463	0.69816	0.112091	0.710982	0.224213	0.69816	0.479231	0.957247	0.507917	0.69816	0.124804	0.444296	0.0157557	0.69816	0.919008	0.989272	0.819491	0.69816	0.0271424	0.238155	1.02597	0.69816	0.0307053	0.244369	0.811785	0.69816	0.111813	1	2.45847
AT4G18940	5.073	1.27161	5.78685e-07	2.77093e-05	0.449166	1.27161	0.336927	0.688158	-1.00269	1.27161	0.0785944	0.999727	0.366905	1.27161	0.729804	1	-0.44488	1.27161	0.624729	0.9756	-0.811785	1.27161	0.599756	0.970348	0.431774	1.27161	0.0302717	0.412636	0.897463	1.27161	7.49763e-06	0.00046282	0.784414	1.27161	7.90276e-05	0.0153606	0.938666	1.27161	1.09296e-05	0.000527038	0.118796	1.27161	0.716505	0.928416	0.237401	1.27161	0.558134	1	0.957723
AT1G11920	10.6181	-0.0599246	6.0753e-07	2.90227e-05	-1.58146	-0.0599246	0.0504476	0.262271	1.17671	-0.0599246	0.452587	0.999727	1.69931	-0.0599246	0.352906	1	-0.0429102	-0.0599246	0.983222	0.998576	-1.74222	-0.0599246	0.500141	0.951969	1.50582	-0.0599246	8.0371e-05	0.0101279	1.29469	-0.0599246	0.000829121	0.0144983	-0.0736355	-0.0599246	0.953627	0.993264	1.14965	-0.0599246	0.00636533	0.0988266	1.08863	-0.0599246	0.0516746	0.320818	1.34461	-0.0599246	0.0316591	1	1.9703
AT1G65390	-4.73662	5.60934	6.43408e-07	3.06651e-05	-0.904989	5.60934	0.11377	0.407123	-0.982556	5.60934	0.141081	0.999727	0.0342328	5.60934	0.979712	1	0.653413	5.60934	0.548999	0.965709	0.61918	5.60934	0.747051	0.984242	-0.177316	5.60934	0.461297	0.956947	-0.939529	5.60934	0.000340696	0.00756898	-0.454981	5.60934	0.0624994	0.524943	-0.702182	5.60934	0.00881385	0.121801	-1.46534	5.60934	0.000890992	0.027676	-0.330437	5.60934	0.483047	1	0.187582
AT1G09740	-1.49535	5.55081	6.48485e-07	3.08354e-05	0.220652	5.55081	0.254849	0.612215	0.196755	5.55081	0.407169	0.999727	-0.0959138	5.55081	0.838676	1	0.892017	5.55081	0.0203063	0.36031	0.987931	5.55081	0.138437	0.76006	-0.198825	5.55081	0.0154128	0.295757	-0.102726	5.55081	0.216459	0.585317	-0.141478	5.55081	0.0884164	0.587522	-0.170967	5.55081	0.0575999	0.359404	-0.148653	5.55081	0.293319	0.700325	-0.0690233	5.55081	0.66908	1	-0.427736
AT1G62280	6.55096	0.624898	6.52781e-07	3.09678e-05	-0.94992	0.624898	0.106891	0.393046	0.00992598	0.624898	0.836162	0.999727	3.21536	0.624898	0.670034	1	5.20136	0.624898	0.00727406	0.207625	1.98601	0.624898	0.256994	0.86834	0.376248	0.624898	0.157235	0.77525	0.979184	0.624898	0.000163984	0.00443947	0.511436	0.624898	0.0574402	0.508975	0.742477	0.624898	0.00962985	0.12899	1.39318	0.624898	0.000819046	0.0263509	-0.268351	0.624898	0.604569	1	1.60064
AT5G01500	1.98046	3.93159	6.58513e-07	3.11676e-05	-0.0334759	3.93159	0.88436	0.969305	0.196542	3.93159	0.494438	0.999727	-0.365124	3.93159	0.508873	1	0.798593	3.93159	0.0772649	0.651901	1.16372	3.93159	0.135957	0.755361	0.133102	3.93159	0.167997	0.791299	0.118178	3.93159	0.227809	0.600406	0.185833	3.93159	0.0574649	0.508975	0.337234	3.93159	0.00122992	0.0283532	0.355045	3.93159	0.0302586	0.242329	0.380475	3.93159	0.0432387	1	-0.0812285
AT4G01950	-3.22195	5.20596	6.75344e-07	3.18906e-05	-0.814112	5.20596	0.0295036	0.190223	0.113496	5.20596	0.799074	0.999727	0.30266	5.20596	0.733606	1	-0.288364	5.20596	0.691087	0.978389	-0.591024	5.20596	0.639144	0.974865	-0.127367	5.20596	0.414445	0.949355	-0.654985	5.20596	8.20222e-05	0.00268954	-0.344171	5.20596	0.0305331	0.387459	-0.570103	5.20596	0.00128916	0.0293555	-0.973171	5.20596	0.000581738	0.0211191	-0.239744	5.20596	0.442468	1	0.250046
AT3G51350	3.22123	3.77231	6.77449e-07	3.19164e-05	-0.654103	3.77231	0.0493603	0.258388	-0.0250909	3.77231	0.950241	0.999727	-0.0105474	3.77231	0.988742	1	0.350009	3.77231	0.586773	0.971124	0.360557	3.77231	0.747433	0.984242	0.118003	3.77231	0.40011	0.943578	0.672247	3.77231	1.86321e-06	0.000155855	-0.0509795	3.77231	0.721944	0.96369	0.767742	3.77231	3.65237e-07	2.67327e-05	-0.120572	3.77231	0.617194	0.886535	0.44141	3.77231	0.107475	1	0.599553
AT4G39940	2.69339	6.87738	7.29223e-07	3.42768e-05	-0.251629	6.87738	0.381042	0.725212	0.232991	6.87738	0.508309	0.999727	-0.956845	6.87738	0.167305	1	0.350433	6.87738	0.533041	0.964829	1.30728	6.87738	0.181755	0.809821	0.406726	6.87738	0.000741258	0.0482265	-0.0621947	6.87738	0.610188	0.881454	0.246557	6.87738	0.0461031	0.46395	0.325205	6.87738	0.0129944	0.15474	0.362422	6.87738	0.0795829	0.400208	0.571956	6.87738	0.0160299	0.868848	-0.0192379
AT3G59765	-2.27121	2.55799	7.344e-07	3.44412e-05	-0.721928	2.55799	0.0217767	0.158373	0.119942	2.55799	0.745723	0.999727	1.56461	2.55799	0.0340122	0.810356	0.0861431	2.55799	0.887856	0.994439	-1.47846	2.55799	0.156297	0.783899	-0.410851	2.55799	0.00166055	0.0816098	-0.388609	2.55799	0.00406652	0.0463769	-0.204354	2.55799	0.118544	0.647162	-0.100312	2.55799	0.483895	0.843493	-0.265612	2.55799	0.230005	0.637754	-0.619582	2.55799	0.0161193	0.868848	0.183267
AT2G38280	-1.35382	5.62413	7.39298e-07	3.45917e-05	-0.0355635	5.62413	0.855977	0.960543	-0.125166	5.62413	0.603695	0.999727	0.350281	5.62413	0.457575	1	-0.380991	5.62413	0.322899	0.919223	-0.731272	5.62413	0.275929	0.875294	-0.168277	5.62413	0.040804	0.473789	-0.083784	5.62413	0.319192	0.695536	-0.117377	5.62413	0.15984	0.710077	-0.159124	5.62413	0.0783835	0.418767	-0.261891	5.62413	0.0712837	0.377198	-0.229494	5.62413	0.160602	1	0.0243868
AT5G47030	-0.797482	7.22006	7.45186e-07	3.47878e-05	0.0575405	7.22006	0.777457	0.934064	0.136731	7.22006	0.590381	0.999727	-0.32963	7.22006	0.505562	1	0.489758	7.22006	0.224463	0.864502	0.819389	7.22006	0.242251	0.860724	-0.0738516	7.22006	0.390418	0.938374	-0.0944804	7.22006	0.280623	0.656647	-0.0829592	7.22006	0.342063	0.853034	-0.131164	7.22006	0.165607	0.581772	-0.117658	7.22006	0.434109	0.800578	0.0114631	7.22006	0.946304	1	-0.109612
AT5G35690	-1.32288	5.13975	7.47142e-07	3.47998e-05	0.498104	5.13975	0.0114192	0.106772	-0.195661	5.13975	0.42394	0.999727	0.197667	5.13975	0.677617	1	0.27269	5.13975	0.483909	0.961337	0.0750233	5.13975	0.910533	0.994767	-0.161287	5.13975	0.0516998	0.517708	-0.121472	5.13975	0.148224	0.485635	-0.0248068	5.13975	0.766243	0.969901	-0.156554	5.13975	0.0853434	0.436775	0.0885173	5.13975	0.531899	0.849761	-0.141609	5.13975	0.386726	1	-0.573266
AT3G62740	-2.49329	4.00634	7.71325e-07	3.58447e-05	0.326135	4.00634	0.254511	0.61177	0.574567	4.00634	0.10186	0.999727	-0.361115	4.00634	0.603367	1	-0.384136	4.00634	0.491997	0.961337	-0.0230217	4.00634	0.98164	0.999914	-0.0962468	4.00634	0.42525	0.949773	-0.163941	4.00634	0.190193	0.550925	-0.340391	4.00634	0.00618877	0.182493	-0.542949	4.00634	7.359e-05	0.0027223	-0.326576	4.00634	0.119906	0.486026	-0.0964708	4.00634	0.685979	1	-0.637318
AT4G17785	-5.79378	0.0810638	7.82285e-07	3.62718e-05	-1.48572	0.0810638	0.0654134	0.301797	-0.843936	0.0810638	0.330916	0.999727	2.74614	0.0810638	0.105039	1	-1.68728	0.0810638	0.260708	0.886111	-4.43341	0.0810638	0.0759905	0.621076	-0.71216	0.0810638	0.0169185	0.311525	-0.904483	0.0810638	0.00368637	0.0433937	-0.795462	0.0810638	0.00800582	0.207151	-0.0768478	0.0810638	0.859681	0.970064	-1.41796	0.0810638	0.00828204	0.113155	-0.960482	0.0810638	0.144741	1	0.443559
AT5G57010	-3.507	2.7601	7.88665e-07	3.64851e-05	0.0373818	2.7601	0.932568	0.981664	-0.443969	2.7601	0.333681	0.999727	0.54395	2.7601	0.57126	1	1.26531	2.7601	0.120971	0.751265	0.721364	2.7601	0.606308	0.970817	-0.144633	2.7601	0.384173	0.937537	-0.811918	2.7601	9.33331e-06	0.000549646	-0.154144	2.7601	0.364586	0.865839	0.191252	2.7601	0.294126	0.72124	-1.22954	2.7601	8.06963e-05	0.00570272	-0.209946	2.7601	0.5574	1	-0.482395
AT3G13930	-1.36617	6.34704	7.96743e-07	3.67758e-05	-0.184222	6.34704	0.356915	0.70649	0.176585	6.34704	0.469523	0.999727	0.399491	6.34704	0.408511	1	-0.125209	6.34704	0.750984	0.985379	-0.5247	6.34704	0.448243	0.943872	-0.154946	6.34704	0.065415	0.56835	-0.224461	6.34704	0.00922463	0.0837243	-0.129554	6.34704	0.129767	0.664188	-0.131339	6.34704	0.154242	0.563217	-0.254087	6.34704	0.0871091	0.419081	-0.147046	6.34704	0.378053	1	-0.0299421
AT4G13770	1.41119	7.33651	8.14015e-07	3.74886e-05	0.393578	7.33651	0.0530687	0.269339	0.116575	7.33651	0.645556	0.999727	-0.46738	7.33651	0.346654	1	-0.309653	7.33651	0.443707	0.953207	0.157728	7.33651	0.823957	0.992688	0.264925	7.33651	0.00186163	0.0881115	0.264787	7.33651	0.00204685	0.0278355	0.093561	7.33651	0.284675	0.819976	-0.0643882	7.33651	0.495577	0.847431	0.506316	7.33651	0.000694956	0.0236979	0.116293	7.33651	0.496248	1	0.148768
AT5G58620	-1.99976	5.20183	8.41227e-07	3.86549e-05	-0.416582	5.20183	0.0709796	0.315708	-0.106636	5.20183	0.69854	0.999727	1.01955	5.20183	0.0620289	0.936669	0.176732	5.20183	0.692594	0.978389	-0.842818	5.20183	0.27886	0.876976	-0.185988	5.20183	0.0517943	0.517792	-0.518822	5.20183	3.09504e-07	3.9893e-05	-0.082752	5.20183	0.393432	0.875378	-0.11935	5.20183	0.255341	0.687504	-0.723385	5.20183	3.06212e-05	0.00304852	0.00151883	5.20183	0.993354	1	-0.0233039
AT4G08410	5.7536	3.20787	8.65765e-07	3.96935e-05	-1.90721	3.20787	0.000810525	0.0186676	-0.143209	3.20787	0.823896	0.999727	0.381771	3.20787	0.764965	1	-0.762985	3.20787	0.470642	0.96011	-1.14476	3.20787	0.536679	0.958672	0.425662	3.20787	0.08246	0.618118	0.89412	3.20787	0.000228497	0.00560816	-0.181375	3.20787	0.486885	0.906534	0.444546	3.20787	0.101303	0.473491	0.770647	3.20787	0.0575401	0.339443	0.354384	3.20787	0.437523	1	2.03252
AT2G17500	-2.31106	6.12423	8.72443e-07	3.99104e-05	0.766415	6.12423	0.00382806	0.0516133	0.93447	6.12423	0.00451574	0.786742	-0.0507439	6.12423	0.936867	1	-0.120115	6.12423	0.817589	0.989801	-0.0693711	6.12423	0.938613	0.997037	-0.202887	6.12423	0.0720315	0.587431	-0.383341	6.12423	0.000895279	0.0153154	-0.156129	6.12423	0.173332	0.724534	-0.470988	6.12423	0.000188521	0.00604625	0.331548	6.12423	0.0809649	0.402742	0.0795129	6.12423	0.716616	1	-1.03064
AT1G49100	6.78735	0.541852	8.81215e-07	4.02219e-05	-1.51632	0.541852	0.0114228	0.106772	-0.225161	0.541852	0.756178	0.999727	1.48421	0.541852	0.291737	1	-0.0688309	0.541852	0.954543	0.998021	-1.55304	0.541852	0.448573	0.943931	0.511408	0.541852	0.0572812	0.542329	1.18199	0.541852	1.19149e-05	0.000661747	0.162137	0.541852	0.544152	0.925159	0.811095	0.541852	0.00633405	0.0986399	0.523477	0.541852	0.228472	0.636615	0.225393	0.541852	0.636144	1	1.90347
AT1G58037	-5.3009	0.297981	8.87316e-07	4.04104e-05	-1.16001	0.297981	0.101311	0.382194	-0.27224	0.297981	0.707603	0.999727	0.770137	0.297981	0.623339	1	-0.575143	0.297981	0.648561	0.977182	-1.34528	0.297981	0.543219	0.960558	-0.691852	0.297981	0.0175705	0.31806	-0.424212	0.297981	0.14996	0.487744	-0.912242	0.297981	0.00209198	0.105715	-0.754111	0.297981	0.0224377	0.213978	-0.169933	0.297981	0.742824	0.936302	-1.48025	0.297981	0.0101274	0.749283	-0.135533
AT5G05500	4.11482	3.29037	9.0005e-07	4.08994e-05	-0.860403	3.29037	0.039102	0.224608	0.279831	3.29037	0.572178	0.999727	0.463864	3.29037	0.627389	1	-0.568393	3.29037	0.469366	0.960029	-1.03226	3.29037	0.445706	0.943042	0.230566	3.29037	0.198705	0.818835	0.708679	3.29037	6.97242e-05	0.00240045	0.0332971	3.29037	0.855703	0.980822	0.416455	3.29037	0.0338485	0.269188	0.316566	3.29037	0.291655	0.699122	0.576307	3.29037	0.0911344	1	0.822316
AT5G37450	4.04808	2.57277	9.24642e-07	4.19239e-05	-0.569298	2.57277	0.158508	0.485784	-0.0402551	2.57277	0.942843	0.999727	1.55001	2.57277	0.123603	1	0.304512	2.57277	0.717501	0.98023	-1.2455	2.57277	0.392766	0.929455	0.454049	2.57277	0.0072842	0.199813	0.837226	2.57277	1.24837e-06	0.000112211	0.124188	2.57277	0.476051	0.904042	0.729796	2.57277	7.8925e-05	0.00289873	-0.024881	2.57277	0.932875	0.983781	-0.0570557	2.57277	0.869644	1	1.19827
AT4G20000	4.70937	3.27335	9.28806e-07	4.20197e-05	0.850109	3.27335	0.0785273	0.333128	-0.598914	3.27335	0.315004	0.999727	-1.40968	3.27335	0.193051	1	4.22335	3.27335	9.14863e-06	0.00347207	5.63303	3.27335	0.000287045	0.0294135	0.48444	3.27335	0.0108073	0.247193	0.433194	3.27335	0.0267887	0.173957	0.763935	3.27335	7.61983e-05	0.0150155	1.67504	3.27335	4.14537e-16	1.9308e-13	-0.681523	3.27335	0.0499612	0.315533	1.20283	3.27335	0.00282487	0.422625	-0.855346
AT5G41290	5.10576	0.875285	9.35427e-07	4.22261e-05	-1.50512	0.875285	0.00242777	0.0387452	-0.42448	0.875285	0.524129	0.999727	-0.0683082	0.875285	0.946326	1	1.21429	0.875285	0.19687	0.841801	1.2826	0.875285	0.412023	0.934007	0.0921731	0.875285	0.644826	0.98922	0.474267	0.875285	0.0252674	0.167421	0.656414	0.875285	0.00148692	0.0889953	0.668373	0.875285	0.00413225	0.0732755	0.314875	0.875285	0.366649	0.758311	0.171685	0.875285	0.662413	1	1.24289
AT5G43520	3.19485	4.61462	9.48261e-07	4.27113e-05	0.136781	4.61462	0.683695	0.895283	0.0580597	4.61462	0.887927	0.999727	-0.0307593	4.61462	0.969411	1	-0.01624	4.61462	0.981375	0.998576	0.0145193	4.61462	0.989045	0.999914	-0.0837904	4.61462	0.563413	0.975652	0.757992	4.61462	9.75915e-08	1.65293e-05	0.213446	4.61462	0.144736	0.689197	0.37719	4.61462	0.017023	0.180899	1.10853	4.61462	2.25699e-06	0.000497363	0.0706177	4.61462	0.797563	1	0.0322881
AT3G17770	-1.62428	5.8412	1.017e-06	4.57068e-05	-0.299294	5.8412	0.127625	0.433035	0.0681676	5.8412	0.78195	0.999727	0.34082	5.8412	0.470699	1	-0.0181226	5.8412	0.962615	0.998576	-0.358943	5.8412	0.58881	0.968995	-0.127129	5.8412	0.123539	0.712381	-0.336164	5.8412	8.43222e-05	0.00273867	-0.204157	5.8412	0.0152993	0.281824	-0.177666	5.8412	0.0517321	0.338829	-0.509864	5.8412	0.000444065	0.018098	0.0988535	5.8412	0.544515	1	-0.238476
AT1G78170	-3.08421	4.49251	1.04363e-06	4.68012e-05	-0.98752	4.49251	0.00781427	0.082977	-0.306022	4.49251	0.477129	0.999727	1.80775	4.49251	0.0344124	0.810356	-0.27627	4.49251	0.695413	0.978389	-2.08402	4.49251	0.0869077	0.65707	-0.557139	4.49251	0.000358758	0.0299929	-0.68941	4.49251	2.17167e-05	0.0010056	-0.0738484	4.49251	0.627289	0.944317	-0.436737	4.49251	0.0109941	0.14047	-0.679281	4.49251	0.0128319	0.147574	-0.314914	4.49251	0.301737	1	0.14058
AT1G15110	-1.40916	4.42063	1.04694e-06	4.6847e-05	0.204452	4.42063	0.344083	0.695427	0.0635358	4.42063	0.806996	0.999727	-0.407133	4.42063	0.43164	1	0.350482	4.42063	0.407417	0.946933	0.757615	4.42063	0.301181	0.893	-0.249305	4.42063	0.00603224	0.180395	-0.146598	4.42063	0.113938	0.422354	-0.0331976	4.42063	0.716542	0.963002	-0.181192	4.42063	0.0687912	0.393801	-0.141543	4.42063	0.36931	0.759648	-0.0237727	4.42063	0.894384	1	-0.392156
AT2G45290	-1.82644	5.6909	1.05297e-06	4.70143e-05	-0.403063	5.6909	0.0558725	0.276863	0.314271	5.6909	0.219011	0.999727	0.678166	5.6909	0.177952	1	-0.496337	5.6909	0.228064	0.865966	-1.1745	5.6909	0.10228	0.691793	-0.275619	5.6909	0.00194403	0.0902574	-0.294054	5.6909	0.00125725	0.0194608	-0.0422608	5.6909	0.636101	0.946625	-0.368301	5.6909	0.000188372	0.00604625	-0.29557	5.6909	0.0577125	0.340069	-0.341766	5.6909	0.0515539	1	0.0121747
AT4G25400	-2.34604	2.97231	1.06764e-06	4.75655e-05	0.411163	2.97231	0.138236	0.451057	0.646327	2.97231	0.0577143	0.999727	-0.456552	2.97231	0.502643	1	1.48193	2.97231	0.00699765	0.203418	1.93848	2.97231	0.0387758	0.468797	-0.331702	2.97231	0.00486905	0.156897	-0.170905	2.97231	0.148345	0.48568	-0.276692	2.97231	0.019077	0.310936	-0.268361	2.97231	0.0356225	0.276429	-0.163981	2.97231	0.401027	0.780364	0.0560674	2.97231	0.804302	1	-1.05503
AT1G31550	4.58893	3.67027	1.07394e-06	4.76392e-05	0.143012	3.67027	0.761147	0.927447	0.974181	3.67027	0.117596	0.999727	-1.41781	3.67027	0.223531	1	-0.0754609	3.67027	0.933228	0.996518	1.34235	3.67027	0.394863	0.929455	0.768647	3.67027	0.000192584	0.0192528	0.319113	3.67027	0.122836	0.44068	0.0561781	3.67027	0.791888	0.972767	0.550743	3.67027	0.0128494	0.154293	0.861016	3.67027	0.00815309	0.11199	1.03231	3.67027	0.00683003	0.636248	-0.0866483
AT3G29410	4.59465	3.0799	1.07302e-06	4.76392e-05	-1.41056	3.0799	0.00259088	0.0406566	0.163688	3.0799	0.79653	0.999727	1.79932	3.0799	0.115483	1	-1.57946	3.0799	0.0873832	0.678755	-3.37877	3.0799	0.0311982	0.421197	0.173464	3.0799	0.397234	0.942527	0.881219	3.0799	1.09316e-05	0.000622314	0.0194326	3.0799	0.926218	0.990557	0.155382	3.0799	0.492766	0.845804	0.9561	3.0799	0.00362719	0.0692783	-0.0756246	3.0799	0.845127	1	1.49545
AT1G12240	2.17993	7.37869	1.07691e-06	4.7668e-05	0.364945	7.37869	0.123368	0.425404	0.413847	7.37869	0.159727	0.999727	-0.514842	7.37869	0.37187	1	-0.501129	7.37869	0.284742	0.903635	0.0137122	7.37869	0.986709	0.999914	0.31765	7.37869	0.00162269	0.0811921	0.271605	7.37869	0.00639913	0.0644758	0.064282	7.37869	0.533266	0.923459	0.0239265	7.37869	0.827868	0.960996	0.732584	7.37869	2.55557e-05	0.00272781	0.481291	7.37869	0.0153621	0.860193	-0.109233
AT2G24500	-1.15864	5.18832	1.0794e-06	4.76749e-05	-0.145951	5.18832	0.457059	0.775672	0.14762	5.18832	0.550719	0.999727	0.751001	5.18832	0.112875	1	-0.336865	5.18832	0.383533	0.939124	-1.08787	5.18832	0.102601	0.69305	-0.103653	5.18832	0.20846	0.825563	-0.209247	5.18832	0.0134211	0.108246	-0.161193	5.18832	0.0549037	0.500755	-0.0697446	5.18832	0.441626	0.820866	-0.156239	5.18832	0.274135	0.680469	-0.130421	5.18832	0.42338	1	-0.0647069
AT2G19970	4.14204	2.72013	1.09274e-06	4.80632e-05	-0.95838	2.72013	0.0263025	0.177026	0.184274	2.72013	0.741843	0.999727	0.207992	2.72013	0.846148	1	0.0338246	2.72013	0.966237	0.998576	-0.174167	2.72013	0.907932	0.994767	0.252936	2.72013	0.168665	0.792257	0.260601	2.72013	0.16696	0.514229	0.0925174	2.72013	0.625017	0.944063	0.629835	2.72013	0.00183969	0.0385507	0.165846	2.72013	0.567894	0.866596	1.17587	2.72013	0.000784142	0.22014	1.68801
AT2G28160	-2.86988	4.61716	1.09288e-06	4.80632e-05	-0.718734	4.61716	0.0352684	0.211838	0.0146977	4.61716	0.97099	0.999727	-0.681211	4.61716	0.4045	1	0.667236	4.61716	0.310243	0.913074	1.34845	4.61716	0.232887	0.853804	-0.53815	4.61716	0.00022251	0.021309	-0.0542258	4.61716	0.711063	0.920826	-0.60572	4.61716	5.41933e-05	0.012766	-0.368122	4.61716	0.0209156	0.204995	-0.432542	4.61716	0.0748673	0.387514	-0.391755	4.61716	0.16282	1	-0.38169
AT4G11655	5.76387	0.718269	1.10332e-06	4.84183e-05	-0.672329	0.718269	0.248497	0.604976	0.271832	0.718269	0.697534	0.999727	0.295113	0.718269	0.792588	1	2.5659	0.718269	0.015606	0.311078	2.27079	0.718269	0.166335	0.799749	-0.192349	0.718269	0.46319	0.956947	0.255092	0.718269	0.261618	0.638058	1.20598	0.718269	6.4084e-08	0.00018762	1.59204	0.718269	6.31978e-11	9.96289e-09	-0.603096	0.718269	0.1266	0.498472	1.56514	0.718269	0.000634604	0.204728	-0.310149
AT1G74440	3.14734	2.94716	1.1115e-06	4.8673e-05	-0.731273	2.94716	0.0280164	0.18391	-0.686736	2.94716	0.0854725	0.999727	-0.185019	2.94716	0.808843	1	1.81652	2.94716	0.00408666	0.14642	2.00154	2.94716	0.0636887	0.581833	0.285304	2.94716	0.0367632	0.451152	0.0750381	2.94716	0.59563	0.874604	0.302361	2.94716	0.029838	0.384921	0.91131	2.94716	1.06722e-09	1.20838e-07	-0.458398	2.94716	0.0552814	0.332045	0.637752	2.94716	0.019843	0.948051	0.185482
AT5G38940	2.46183	4.55713	1.20936e-06	5.28459e-05	-0.641602	4.55713	0.0154959	0.130153	-0.467839	4.55713	0.158782	0.999727	0.506962	4.55713	0.421635	1	-0.167672	4.55713	0.745507	0.984555	-0.674634	4.55713	0.449857	0.944297	0.187639	4.55713	0.0890334	0.63621	0.519959	4.55713	3.65741e-06	0.000255792	-0.0838904	4.55713	0.462597	0.900893	0.485969	4.55713	6.16396e-05	0.00233934	0.0202756	4.55713	0.915677	0.979509	0.0665703	4.55713	0.761397	1	0.59614
AT3G25710	-1.74797	4.04247	1.21701e-06	5.30669e-05	0.075516	4.04247	0.744114	0.921108	-0.165352	4.04247	0.551591	0.999727	0.198458	4.04247	0.719321	1	-0.345308	4.04247	0.446631	0.954807	-0.543766	4.04247	0.490829	0.949946	-0.246367	4.04247	0.010897	0.247862	-0.117843	4.04247	0.233813	0.606726	-0.0338283	4.04247	0.729094	0.964623	-0.291608	4.04247	0.00640232	0.0993256	-0.284529	4.04247	0.0971103	0.441551	-0.300244	4.04247	0.121225	1	-0.134793
AT4G23250	-3.06189	4.68669	1.29651e-06	5.64132e-05	-0.511784	4.68669	0.16575	0.497181	-0.462459	4.68669	0.282379	0.999727	1.13559	4.68669	0.191936	1	0.230505	4.68669	0.746494	0.984555	-0.905083	4.68669	0.469723	0.947724	-0.276565	4.68669	0.0703418	0.58352	-0.768789	4.68669	2.35702e-06	0.000185076	-0.00951989	4.68669	0.950155	0.993264	-0.172622	4.68669	0.30317	0.729822	-0.982265	4.68669	0.000472604	0.0188435	-0.309039	4.68669	0.316676	1	0.100549
AT1G31710	1.67275	5.84171	1.30015e-06	5.64247e-05	0.167211	5.84171	0.388597	0.730896	0.169287	5.84171	0.487126	0.999727	0.0889829	5.84171	0.850813	1	-0.429453	5.84171	0.264976	0.891459	-0.518436	5.84171	0.441983	0.940114	0.209883	5.84171	0.00991567	0.236909	0.359925	5.84171	1.06475e-05	0.000611232	-0.00959736	5.84171	0.908578	0.987337	0.0603334	5.84171	0.500349	0.848942	0.409232	5.84171	0.00391471	0.072449	0.249973	5.84171	0.123052	1	0.0928345
AT2G39700	-1.61743	6.06789	1.30503e-06	5.64247e-05	-0.0123466	6.06789	0.95028	0.986824	0.348739	6.06789	0.158326	0.999727	0.732847	6.06789	0.125261	1	0.120267	6.06789	0.757756	0.987627	-0.61258	6.06789	0.363605	0.92048	-0.294905	6.06789	0.000431976	0.0335338	-0.0572641	6.06789	0.501356	0.826564	0.0513074	6.06789	0.542069	0.924774	-0.293614	6.06789	0.00149702	0.0326429	-0.289798	6.06789	0.0469754	0.30572	-0.444638	6.06789	0.00729916	0.661898	-0.085174
AT4G29700	2.30549	5.01791	1.30354e-06	5.64247e-05	-0.847677	5.01791	0.00082731	0.018944	0.772148	5.01791	0.0122321	0.862779	0.0465038	5.01791	0.937581	1	-0.683851	5.01791	0.161581	0.80905	-0.730355	5.01791	0.39228	0.929455	0.166362	5.01791	0.115924	0.697722	0.0790264	5.01791	0.461214	0.803137	0.0523392	5.01791	0.628201	0.944664	0.0918608	5.01791	0.429249	0.813496	0.484722	5.01791	0.00765946	0.108782	0.285774	5.01791	0.166545	1	0.447817
AT3G21520	-3.3269	2.73683	1.32318e-06	5.70891e-05	0.538468	2.73683	0.193652	0.539632	-0.221989	2.73683	0.626854	0.999727	-0.159423	2.73683	0.869242	1	1.72828	2.73683	0.0327085	0.451037	1.8877	2.73683	0.176359	0.80603	-0.271237	2.73683	0.10476	0.669873	-1.08408	2.73683	8.73743e-09	2.21068e-06	0.421066	2.73683	0.00996362	0.230468	-0.592683	2.73683	0.00181593	0.0381309	-0.300385	2.73683	0.315389	0.72082	-0.0268487	2.73683	0.937406	1	-0.598737
AT5G65980	4.42235	2.16039	1.3564e-06	5.83994e-05	-1.20535	2.16039	0.00727426	0.0792972	0.118086	2.16039	0.860359	0.999727	1.78429	2.16039	0.143144	1	1.13143	2.16039	0.240247	0.877859	-0.652855	2.16039	0.731042	0.982485	0.646216	2.16039	0.00061919	0.0421584	0.545548	2.16039	0.00475495	0.0521112	-0.105448	2.16039	0.59782	0.936141	0.818471	2.16039	7.40649e-05	0.00273493	-0.522376	2.16039	0.119404	0.484951	0.748276	2.16039	0.0469197	1	1.2272
AT1G78290	1.67078	5.46584	1.37488e-06	5.89927e-05	0.352109	5.46584	0.0674714	0.307143	-0.708993	5.46584	0.00369194	0.727524	-0.697059	5.46584	0.136629	1	0.290146	5.46584	0.447555	0.95492	0.987204	5.46584	0.127676	0.73947	0.053547	5.46584	0.510951	0.965782	0.40852	5.46584	4.97399e-07	5.54005e-05	0.149497	5.46584	0.0673903	0.533042	0.139963	5.46584	0.117759	0.506349	0.414334	5.46584	0.00226651	0.0505133	0.245464	5.46584	0.125291	1	-0.0934403
AT5G14040	-0.937499	7.62069	1.37594e-06	5.89927e-05	-0.107843	7.62069	0.599515	0.854632	0.188382	7.62069	0.456489	0.999727	-0.301621	7.62069	0.544796	1	0.19912	7.62069	0.623576	0.975586	0.500741	7.62069	0.480811	0.948257	-0.0949172	7.62069	0.271564	0.878676	-0.159816	7.62069	0.071157	0.324425	-0.0693102	7.62069	0.430376	0.890383	-0.127675	7.62069	0.178386	0.597596	-0.247032	7.62069	0.106853	0.461459	-0.0225464	7.62069	0.895488	1	-0.0775541
AT2G16890	-2.93021	3.61	1.44313e-06	6.16861e-05	-0.216574	3.61	0.542253	0.824965	-0.317746	3.61	0.432739	0.999727	0.766934	3.61	0.351743	1	-0.695711	3.61	0.31127	0.913687	-1.46265	3.61	0.223327	0.84475	-0.455893	3.61	0.00200328	0.0914368	-0.540531	3.61	0.000425068	0.00894388	0.201157	3.61	0.162281	0.713996	-0.421131	3.61	0.00972124	0.130018	-0.74687	3.61	0.00620858	0.0955963	-0.388247	3.61	0.198448	1	-0.141817
AT2G38750	4.46455	5.52217	1.44478e-06	6.16861e-05	-0.577024	5.52217	0.226666	0.578431	1.57864	5.52217	0.0089488	0.821168	-0.0965098	5.52217	0.933084	1	-0.486888	5.52217	0.598051	0.971949	-0.390379	5.52217	0.807204	0.990376	0.709917	5.52217	0.000504882	0.0370862	0.145234	5.52217	0.473864	0.811091	0.157452	5.52217	0.452323	0.896426	0.178321	5.52217	0.421264	0.810085	0.993244	5.52217	0.00308906	0.0618838	0.690756	5.52217	0.0754511	1	0.0423912
AT4G25130	-1.13844	6.66011	1.50499e-06	6.40075e-05	0.560007	6.66011	0.0052	0.0637955	-0.0861735	6.66011	0.730967	0.999727	-0.530435	6.66011	0.278694	1	0.0107883	6.66011	0.978348	0.998576	0.541223	6.66011	0.436752	0.939358	0.0565168	6.66011	0.501129	0.964784	-0.0978162	6.66011	0.259784	0.635329	-0.0756834	6.66011	0.377318	0.871689	-0.145932	6.66011	0.115595	0.502158	-0.166348	6.66011	0.266012	0.674653	-0.0321895	6.66011	0.848032	1	-0.177472
AT5G28510	8.25214	2.94999	1.5054e-06	6.40075e-05	-1.72683	2.94999	0.0279106	0.183732	0.882858	2.94999	0.426027	0.999727	2.7045	2.94999	0.11744	1	-3.23083	2.94999	0.0241305	0.396258	-5.93533	2.94999	0.0138763	0.27583	0.91378	2.94999	0.010262	0.241924	0.00652793	2.94999	0.979158	0.996689	0.960987	2.94999	0.00755992	0.203324	0.139119	2.94999	0.728724	0.937996	2.10071	2.94999	0.000113133	0.00736044	0.522886	2.94999	0.390061	1	1.67917
AT5G03700	-1.97212	4.07617	1.52321e-06	6.46309e-05	0.267842	4.07617	0.249795	0.606841	-0.0341665	4.07617	0.902837	0.999727	-0.25212	4.07617	0.652457	1	0.260551	4.07617	0.571153	0.969517	0.512671	4.07617	0.522282	0.956736	-0.301985	4.07617	0.00191903	0.0893831	-0.223886	4.07617	0.0248075	0.165483	0.0338086	4.07617	0.725951	0.964112	-0.0202551	4.07617	0.846305	0.966195	-0.424423	4.07617	0.0135866	0.151933	-0.275474	4.07617	0.156115	1	-0.127582
AT5G17050	-1.88706	5.23157	1.57404e-06	6.66493e-05	-0.125666	5.23157	0.569533	0.839261	-0.143033	5.23157	0.594332	0.999727	-0.0943744	5.23157	0.85913	1	-0.203621	5.23157	0.638701	0.975633	-0.109247	5.23157	0.885269	0.993869	-0.186879	5.23157	0.0452509	0.492251	-0.240635	5.23157	0.0120565	0.100523	-0.163556	5.23157	0.0818889	0.571696	-0.327356	5.23157	0.00151221	0.0327949	-0.366641	5.23157	0.0267144	0.226369	-0.136586	5.23157	0.459155	1	-0.0205625
AT1G28600	-2.24486	5.28069	1.58637e-06	6.70332e-05	0.079307	5.28069	0.764582	0.928567	-0.661406	5.28069	0.0404374	0.999727	-0.181894	5.28069	0.775466	1	0.298946	5.28069	0.566262	0.968577	0.480841	5.28069	0.594078	0.96954	-0.251872	5.28069	0.0239472	0.367622	-0.322013	5.28069	0.00525048	0.0559777	-0.109221	5.28069	0.328596	0.847929	-0.136858	5.28069	0.260506	0.690164	-0.440899	5.28069	0.02353	0.209086	-0.221589	5.28069	0.313984	1	-0.221215
AT2G36950	-1.54162	5.77838	1.61104e-06	6.77959e-05	0.543197	5.77838	0.0052133	0.0639004	-0.0779375	5.77838	0.749731	0.999727	-0.0212693	5.77838	0.96418	1	0.815596	5.77838	0.0350647	0.468213	0.836865	5.77838	0.211156	0.832478	-0.243376	5.77838	0.00308266	0.119652	-0.16723	5.77838	0.0456506	0.24659	0.101881	5.77838	0.216663	0.770054	-0.081723	5.77838	0.362353	0.773628	-0.0266141	5.77838	0.851651	0.966683	-0.272636	5.77838	0.093379	1	-0.459744
AT4G28910	0.945517	5.83034	1.61035e-06	6.77959e-05	-0.102356	5.83034	0.598984	0.85431	0.162479	5.83034	0.507467	0.999727	-0.00104155	5.83034	0.998244	1	-0.11496	5.83034	0.764557	0.987922	-0.113918	5.83034	0.863915	0.992769	0.0934711	5.83034	0.253058	0.858637	0.0696499	5.83034	0.401173	0.759615	0.000916276	5.83034	0.991273	0.999073	0.0055757	5.83034	0.95063	0.989184	0.378927	5.83034	0.00704599	0.103527	0.130583	5.83034	0.419319	1	0.0624326
AT2G34355	-1.84138	2.88103	1.63472e-06	6.86515e-05	-0.211414	2.88103	0.454017	0.775258	0.0876976	2.88103	0.798176	0.999727	0.865374	2.88103	0.202994	1	-0.712118	2.88103	0.200458	0.847327	-1.57749	2.88103	0.103818	0.694929	-0.114416	2.88103	0.330833	0.915321	-0.311078	2.88103	0.0105421	0.0920931	-0.146726	2.88103	0.218043	0.771776	-0.348004	2.88103	0.00777393	0.113056	-0.0426885	2.88103	0.835255	0.96307	-0.517659	2.88103	0.0272759	0.97747	0.0953702
AT3G19710	2.09837	6.81383	1.65453e-06	6.93416e-05	-0.00876706	6.81383	0.969782	0.992959	0.188816	6.81383	0.508457	0.999727	-0.0221008	6.81383	0.96876	1	-0.871722	6.81383	0.0580336	0.596218	-0.849621	6.81383	0.292748	0.888249	0.336262	6.81383	0.000561956	0.0402682	0.206589	6.81383	0.0347631	0.20702	0.0626023	6.81383	0.53014	0.922124	-0.00982	6.81383	0.927034	0.985152	0.871364	6.81383	2.73934e-07	0.00015173	0.0171519	6.81383	0.929289	1	0.482782
AT5G41080	3.42181	6.28556	1.72378e-06	7.20962e-05	0.351885	6.28556	0.3468	0.697817	-0.804424	6.28556	0.0760895	0.999727	-0.0184488	6.28556	0.983491	1	-0.637185	6.28556	0.383779	0.939124	-0.618737	6.28556	0.619859	0.972843	0.368342	6.28556	0.0238195	0.366838	0.482199	6.28556	0.00240779	0.0314112	0.203559	6.28556	0.227063	0.780354	0.270187	6.28556	0.135842	0.53798	0.93719	6.28556	0.000333695	0.0150966	0.458119	6.28556	0.137861	1	0.137571
AT3G06510	-0.889695	6.91625	1.7395e-06	7.26054e-05	0.5433	6.91625	0.00701829	0.0773295	-0.10817	6.91625	0.668103	0.999727	-0.578675	6.91625	0.238541	1	-0.0982417	6.91625	0.805847	0.988052	0.480433	6.91625	0.488473	0.949241	-0.0183165	6.91625	0.829354	0.996466	-0.0539244	6.91625	0.535489	0.844396	-0.0197025	6.91625	0.818945	0.975302	-0.22827	6.91625	0.0154087	0.171343	0.0407993	6.91625	0.782433	0.947828	0.0249625	6.91625	0.882241	1	-0.250366
AT2G19210	8.82476	-0.0973449	1.74709e-06	7.2774e-05	-2.26375	-0.0973449	0.00273595	0.0418437	-0.33009	-0.0973449	0.809643	0.999727	2.08874	-0.0973449	0.269104	1	1.69601	-0.0973449	0.254878	0.882789	-0.392728	-0.0973449	0.944343	0.997037	0.443256	-0.0973449	0.152127	0.763566	1.55531	-0.0973449	2.27598e-06	0.000181019	0.231856	-0.0973449	0.413234	0.884017	1.13307	-0.0973449	0.00242159	0.0480426	-0.0134917	-0.0973449	0.933395	0.983954	0.980594	-0.0973449	0.101757	1	2.00445
AT1G24280	-1.9894	3.51373	1.76874e-06	7.35263e-05	-0.443807	3.51373	0.0806899	0.338102	-0.304527	3.51373	0.321959	0.999727	1.07517	3.51373	0.0743514	0.967465	0.0442963	3.51373	0.929086	0.996126	-1.03087	3.51373	0.234798	0.854394	-0.218655	3.51373	0.0364636	0.44909	-0.13056	3.51373	0.224159	0.595528	-0.284293	3.51373	0.00790053	0.206261	-0.232291	3.51373	0.0448507	0.314233	-0.591961	3.51373	0.00175847	0.0431299	-0.341942	3.51373	0.108191	1	0.232646
AT4G23150	10.0615	1.2628	1.79932e-06	7.46462e-05	1.4295	1.2628	0.101203	0.382171	-0.111917	1.2628	0.927933	0.999727	-3.62256	1.2628	0.0566765	0.926609	4.15414	1.2628	0.0125683	0.279672	7.7767	1.2628	0.00428221	0.150016	1.59461	1.2628	7.04668e-06	0.00160461	0.814228	1.2628	0.0295186	0.186197	1.04794	1.2628	0.00398264	0.143698	2.81315	1.2628	1.01129e-14	3.39762e-12	-0.397111	1.2628	0.564292	0.86542	2.16139	1.2628	0.00342045	0.452249	-0.709523
AT3G54600	1.76707	6.12813	1.92703e-06	7.97831e-05	-0.168144	6.12813	0.393315	0.735922	0.33481	6.12813	0.174276	0.999727	-0.396004	6.12813	0.408656	1	0.104032	6.12813	0.789002	0.987922	0.500036	6.12813	0.461408	0.946905	0.315577	6.12813	0.000153883	0.0165114	0.100156	6.12813	0.231327	0.60476	0.0466438	6.12813	0.581277	0.934011	0.0728891	6.12813	0.422534	0.810085	0.347923	6.12813	0.0158664	0.16607	0.253366	6.12813	0.12319	1	0.184381
AT3G26910	-2.54689	4.76779	1.9314e-06	7.98027e-05	-0.528653	4.76779	0.0868811	0.351886	-0.129044	4.76779	0.725535	0.999727	0.889678	4.76779	0.22251	1	-0.293182	4.76779	0.623971	0.975586	-1.18286	4.76779	0.256868	0.86834	-0.229135	4.76779	0.0732631	0.591183	-0.626231	4.76779	4.22162e-06	0.000286483	-0.189582	4.76779	0.144288	0.688646	-0.199581	4.76779	0.156243	0.566613	-0.768872	4.76779	0.000957444	0.0289935	-0.0171987	4.76779	0.946752	1	0.0690349
AT3G60220	-1.8046	2.99246	1.93666e-06	7.98591e-05	-0.197442	2.99246	0.478575	0.787875	-0.116568	2.99246	0.736791	0.999727	0.318015	2.99246	0.631251	1	0.0669257	2.99246	0.902691	0.994439	-0.251089	2.99246	0.789569	0.988298	-0.0596466	2.99246	0.601666	0.983227	-0.337537	2.99246	0.00503746	0.054479	-0.162748	2.99246	0.161243	0.712829	-0.190259	2.99246	0.135384	0.537287	-0.754477	2.99246	0.000292975	0.0136746	0.0625544	2.99246	0.787408	1	-0.209247
AT1G35260	-1.75843	3.81523	1.94571e-06	8.00711e-05	0.223152	3.81523	0.347235	0.698008	0.114193	3.81523	0.694077	0.999727	-0.274894	3.81523	0.631418	1	0.449179	3.81523	0.335143	0.924111	0.724074	3.81523	0.367499	0.92048	-0.263867	3.81523	0.00849786	0.216635	-0.313734	3.81523	0.00225853	0.0300171	-0.0290588	3.81523	0.771369	0.969946	-0.193915	3.81523	0.0761882	0.413782	-0.112656	3.81523	0.508426	0.838539	-0.0153839	3.81523	0.937189	1	-0.479218
AT5G40000	-7.85328	1.24112	1.96069e-06	8.04629e-05	-3.77089	1.24112	0.00486913	0.0612196	0.830482	1.24112	0.363502	0.999727	6.27311	1.24112	0.00190603	0.374413	-1.54856	1.24112	0.526371	0.964829	-7.82167	1.24112	0.0134898	0.272701	-2.0608	1.24112	3.77083e-06	0.00107333	-2.32614	1.24112	1.07168e-06	0.000102154	0.271567	1.24112	0.594771	0.936141	-0.864604	1.24112	0.137844	0.54056	-0.911892	1.24112	0.266617	0.674756	-1.61691	1.24112	0.112935	1	0.371237
AT5G59670	6.07751	1.70117	1.96308e-06	8.04629e-05	0.617355	1.70117	0.299087	0.657597	0.346834	1.70117	0.648605	0.999727	-1.96987	1.70117	0.13286	1	3.58014	1.70117	0.00166759	0.0874055	5.55001	1.70117	0.00382519	0.143315	1.11605	1.70117	2.62424e-06	0.000827403	0.413556	1.70117	0.0960444	0.384571	0.723118	1.70117	0.00308687	0.128844	1.62382	1.70117	1.9651e-10	2.73965e-08	-1.00615	1.70117	0.0278815	0.231411	1.57175	1.70117	0.00266109	0.413154	-0.627509
AT2G29220	7.37676	1.37686	2.02496e-06	8.27323e-05	1.16012	1.37686	0.119118	0.416944	0.0976082	1.37686	0.97956	0.999727	3.9337	1.37686	0.0331412	0.80624	6.61785	1.37686	0.000803649	0.0554545	2.68416	1.37686	0.34638	0.9141	0.164195	1.37686	0.539914	0.971669	1.05006	1.37686	0.000180378	0.00474541	0.971275	1.37686	0.00040821	0.0426829	2.754	1.37686	1.03805e-21	1.97355e-18	-1.27699	1.37686	0.010913	0.134029	2.68881	1.37686	7.91076e-06	0.0135103	-2.16831
AT2G47490	-1.18569	5.99231	2.02652e-06	8.27323e-05	-0.287739	5.99231	0.143584	0.461225	0.0461822	5.99231	0.850662	0.999727	-0.263564	5.99231	0.579756	1	0.187544	5.99231	0.628323	0.975633	0.451108	5.99231	0.501837	0.952766	-0.104564	5.99231	0.207193	0.824769	-0.225754	5.99231	0.00835856	0.0782234	-0.1779	5.99231	0.0347891	0.41203	-0.218113	5.99231	0.0173922	0.183258	-0.227599	5.99231	0.116198	0.478006	-0.0112809	5.99231	0.945032	1	-0.0377326
AT3G54950	-2.77123	4.61078	2.05284e-06	8.364e-05	-1.14909	4.61078	0.00077754	0.0182531	-0.220813	4.61078	0.581334	0.999727	0.858299	4.61078	0.277007	1	-0.467708	4.61078	0.470814	0.96011	-1.32601	4.61078	0.238931	0.858338	-0.384281	4.61078	0.00694504	0.193912	-0.770881	4.61078	3.03349e-07	3.93741e-05	-0.195673	4.61078	0.167634	0.718525	-0.249546	4.61078	0.109334	0.491007	-0.816039	4.61078	0.00129012	0.0352529	-0.153069	4.61078	0.584399	1	-0.044467
AT2G40890	-1.05595	6.88085	2.05768e-06	8.36709e-05	-0.0950852	6.88085	0.638858	0.87474	0.451395	6.88085	0.0730515	0.999727	-0.0144243	6.88085	0.976522	1	-0.0172276	6.88085	0.965617	0.998576	-0.00280325	6.88085	0.996793	1	-0.0911359	6.88085	0.284563	0.888762	-0.224585	6.88085	0.010292	0.0903313	-0.0387779	6.88085	0.654246	0.950999	-0.155844	6.88085	0.0967217	0.46327	-0.177168	6.88085	0.236247	0.646093	-0.109023	6.88085	0.518837	1	-0.136474
AT4G01140	-3.24703	1.82352	2.11374e-06	8.57801e-05	0.119185	1.82352	0.769186	0.930481	0.126641	1.82352	0.782017	0.999727	0.0536773	1.82352	0.958788	1	0.962353	1.82352	0.220526	0.861164	0.908675	1.82352	0.501846	0.952766	-0.383256	1.82352	0.0228876	0.358535	-0.326343	1.82352	0.0576157	0.284113	-0.322414	1.82352	0.0556327	0.503817	-0.255101	1.82352	0.162113	0.575931	-0.443299	1.82352	0.124023	0.494378	-0.365421	1.82352	0.274624	1	-0.628721
AT3G15630	3.73644	5.84855	2.12285e-06	8.59796e-05	0.847923	5.84855	0.0376826	0.219957	-0.806887	5.84855	0.116249	0.999727	-0.545072	5.84855	0.583296	1	0.379025	5.84855	0.636836	0.975633	0.924097	5.84855	0.500378	0.951969	0.295779	5.84855	0.0955271	0.648685	0.573686	5.84855	0.000898018	0.0153416	0.365713	5.84855	0.0469903	0.468691	0.554687	5.84855	0.00480463	0.0810421	1.02923	5.84855	0.00035334	0.0156193	0.530086	5.84855	0.116477	1	-0.0787735
AT1G49750	1.9522	6.29152	2.15828e-06	8.72423e-05	0.491066	6.29152	0.024144	0.168245	-0.0451912	6.29152	0.868022	0.999727	-0.725813	6.29152	0.170432	1	0.806186	6.29152	0.0621765	0.609506	1.532	6.29152	0.0413514	0.481256	0.306203	6.29152	0.000794987	0.0498241	0.342562	6.29152	0.00021149	0.00529215	0.14447	6.29152	0.117144	0.643406	0.525977	6.29152	1.46899e-07	1.15251e-05	-0.274689	6.29152	0.0899216	0.424914	0.605507	6.29152	0.000941156	0.244079	-0.224304
AT1G23010	-2.62524	2.08839	2.16348e-06	8.72801e-05	-0.191154	2.08839	0.602807	0.856187	-0.0395958	2.08839	0.924991	0.999727	-0.629386	2.08839	0.450188	1	0.307094	2.08839	0.654424	0.977837	0.93648	2.08839	0.431515	0.938039	-0.446553	2.08839	0.00323983	0.123383	-0.223709	2.08839	0.14376	0.477739	-0.134408	2.08839	0.367899	0.866299	-0.396922	2.08839	0.0177403	0.185347	-0.413654	2.08839	0.124853	0.495305	-0.396473	2.08839	0.19555	1	-0.3611
AT5G26690	7.10959	0.709676	2.19311e-06	8.83018e-05	-0.402337	0.709676	0.566384	0.838387	-0.478877	0.709676	0.567236	0.999727	-3.02091	0.709676	0.036893	0.826837	3.1395	0.709676	0.0142755	0.297925	6.16041	0.709676	0.00304639	0.125762	0.788783	0.709676	0.00442993	0.147746	0.227459	0.709676	0.412588	0.768275	0.737807	0.709676	0.00822327	0.20794	2.11683	0.709676	2.00996e-13	5.28103e-11	-0.254649	0.709676	0.612974	0.884606	1.33697	0.709676	0.0147944	0.856188	-0.0355257
AT3G10260	2.17733	5.54559	2.25714e-06	9.05972e-05	-0.00228137	5.54559	0.992611	0.998934	0.642503	5.54559	0.0364717	0.999727	-0.136509	5.54559	0.8175	1	0.117267	5.54559	0.806568	0.988052	0.253775	5.54559	0.75931	0.984841	0.320435	5.54559	0.00196366	0.0902574	0.0404554	5.54559	0.697091	0.917681	0.114102	5.54559	0.278469	0.817965	0.101384	5.54559	0.369838	0.777619	0.712427	5.54559	4.30059e-05	0.00375511	0.411249	5.54559	0.0406492	1	-0.0943687
AT3G57340	1.00752	5.23403	2.26338e-06	9.05972e-05	-0.0409883	5.23403	0.833277	0.953979	-0.000901775	5.23403	0.997101	0.999727	0.292896	5.23403	0.534312	1	0.0948371	5.23403	0.805277	0.988052	-0.198059	5.23403	0.765355	0.985645	0.0592664	5.23403	0.46903	0.956947	0.0268791	5.23403	0.746373	0.934001	0.187196	5.23403	0.0236462	0.346558	0.210232	5.23403	0.0185999	0.191086	0.169016	5.23403	0.229187	0.637135	0.040599	5.23403	0.801816	1	0.11941
AT4G23320	8.46353	1.43838	2.26078e-06	9.05972e-05	2.1872	1.43838	0.00558968	0.0667452	-1.62595	1.43838	0.13124	0.999727	-2.69077	1.43838	0.102694	1	6.38698	1.43838	2.76916e-05	0.00718369	9.07775	1.43838	0.000153567	0.0197938	1.30762	1.43838	1.44188e-05	0.00280255	0.908608	1.43838	0.00350318	0.0417408	1.11656	1.43838	0.000316282	0.0374675	2.13556	1.43838	1.27519e-11	2.33337e-09	-0.175206	1.43838	0.779239	0.946971	2.02481	1.43838	0.00181106	0.350149	-1.35537
AT2G44390	8.32503	-0.0983244	2.27225e-06	9.07748e-05	-1.48198	-0.0983244	0.0446999	0.243642	0.318605	-0.0983244	0.730372	0.999727	0.70736	-0.0983244	0.677764	1	1.1597	-0.0983244	0.40756	0.946933	0.452339	-0.0983244	0.852594	0.992769	0.781362	-0.0983244	0.0174727	0.317452	0.980327	-0.0983244	0.00337572	0.0408153	0.324922	-0.0983244	0.299323	0.830347	1.33953	-0.0983244	0.000151265	0.00503251	0.811559	-0.0983244	0.095463	0.438757	0.518747	-0.0983244	0.339872	1	1.84586
AT3G25410	-1.61246	4.70559	2.27812e-06	9.08322e-05	0.146816	4.70559	0.477181	0.787007	-0.363847	4.70559	0.155842	0.999727	-0.261087	4.70559	0.603085	1	-0.197617	4.70559	0.627731	0.975633	0.0634701	4.70559	0.928888	0.996424	0.00131912	4.70559	0.9875	1	-0.13878	4.70559	0.12272	0.440536	-0.222436	4.70559	0.0115757	0.248123	-0.231892	4.70559	0.0150262	0.16877	-0.291403	4.70559	0.0565838	0.335735	-0.222556	4.70559	0.19643	1	-0.119068
AT1G10640	-2.66622	4.22914	2.30863e-06	9.18702e-05	-0.19096	4.22914	0.552325	0.8309	-0.0647968	4.22914	0.870955	0.999727	1.27075	4.22914	0.101644	1	-1.36949	4.22914	0.0312234	0.441133	-2.64024	4.22914	0.0168226	0.30865	0.00302035	4.22914	0.981739	1	-0.558496	4.22914	9.23808e-05	0.00293922	-0.117385	4.22914	0.384941	0.873652	-0.305183	4.22914	0.0413058	0.301146	-0.757092	4.22914	0.00180292	0.0438303	-0.449184	4.22914	0.0993343	1	0.166295
AT2G25150	6.86166	1.26965	2.42011e-06	9.61197e-05	-0.592036	1.26965	0.364178	0.71366	0.966717	1.26965	0.295864	0.999727	-1.53055	1.26965	0.310357	1	-0.599817	1.26965	0.625331	0.9756	0.930733	1.26965	0.664879	0.977954	0.975038	1.26965	0.000820868	0.0511334	0.823535	1.26965	0.00549408	0.0575937	0.155027	1.26965	0.603954	0.937508	0.553149	1.26965	0.0819907	0.427779	1.02749	1.26965	0.0346242	0.26054	0.781785	1.26965	0.139953	1	0.730976
AT1G22570	3.05972	2.83756	2.45127e-06	9.71689e-05	0.746982	2.83756	0.0254101	0.173751	-1.3301	2.83756	0.00200063	0.664485	-1.07878	2.83756	0.180005	1	0.449043	2.83756	0.497936	0.961439	1.52783	2.83756	0.176247	0.805728	0.213761	2.83756	0.128678	0.721688	0.511149	2.83756	0.000267965	0.00631227	0.345039	2.83756	0.0147405	0.275669	0.643763	2.83756	1.81835e-05	0.000824453	0.73159	2.83756	0.00156345	0.0400381	0.29145	2.83756	0.28269	1	-0.318253
AT3G47480	6.64596	2.38678	2.45906e-06	9.72893e-05	1.4801	2.38678	0.0278705	0.183682	-0.653227	2.38678	0.440358	0.999727	-1.71753	2.38678	0.242478	1	4.9915	2.38678	0.000151945	0.0188725	6.70903	2.38678	0.00145975	0.079317	0.839335	2.38678	0.0013379	0.0729226	0.43446	2.38678	0.106544	0.407829	1.18514	2.38678	6.95848e-06	0.00443623	2.11936	2.38678	1.96413e-14	6.49241e-12	-0.0989151	2.38678	0.835506	0.963102	1.18774	2.38678	0.0311265	1	-0.917809
AT1G52400	5.30847	6.7052	2.47701e-06	9.78107e-05	1.31931	6.7052	0.0241253	0.168171	0.617063	6.7052	0.395377	0.999727	-0.153544	6.7052	0.913469	1	-1.48224	6.7052	0.192841	0.836934	-1.3287	6.7052	0.500783	0.951969	0.971567	6.7052	0.000165612	0.0174054	0.386039	6.7052	0.117963	0.430934	0.530774	6.7052	0.0461354	0.46395	0.147988	6.7052	0.596037	0.891237	2.24805	6.7052	4.36562e-08	4.9705e-05	0.454983	6.7052	0.338083	1	0.128372
AT4G38470	2.44632	6.55496	2.51462e-06	9.9105e-05	0.414881	6.55496	0.130593	0.438091	-0.621393	6.55496	0.0697928	0.999727	0.527536	6.55496	0.428263	1	-0.463881	6.55496	0.390752	0.943124	-0.991417	6.55496	0.290037	0.886226	0.27167	6.55496	0.0206641	0.344167	0.396176	6.55496	0.000616806	0.0117589	0.123286	6.55496	0.304896	0.833724	0.064968	6.55496	0.613691	0.89831	0.93111	6.55496	2.16551e-06	0.000482391	0.282861	6.55496	0.213436	1	0.124808
AT3G54200	-2.49739	4.37761	2.54933e-06	0.00010028	-0.231365	4.37761	0.449264	0.773492	0.177208	4.37761	0.62353	0.999727	0.151286	4.37761	0.833748	1	-0.308532	4.37761	0.6039	0.973211	-0.459818	4.37761	0.657763	0.976047	-0.156229	4.37761	0.217215	0.832232	-0.44365	4.37761	0.000826154	0.0144827	-0.19079	4.37761	0.136122	0.672918	-0.305109	4.37761	0.0293879	0.249803	-0.910871	4.37761	0.000114296	0.0074126	0.0685646	4.37761	0.788011	1	-0.193229
AT1G01680	9.87421	0.838488	2.59415e-06	0.000101579	1.00467	0.838488	0.251053	0.608164	0.470196	0.838488	0.688295	0.999727	-2.32601	0.838488	0.185805	1	4.7147	0.838488	0.00521534	0.169925	7.04071	0.838488	0.00542735	0.169297	1.1239	0.838488	0.00106965	0.0617506	0.892032	0.838488	0.0115227	0.0974778	1.17083	0.838488	0.000774251	0.0625972	2.67637	0.838488	2.9617e-14	9.338e-12	0.341607	0.838488	0.470151	0.820482	1.48739	0.838488	0.034689	1	-0.514323
AT1G13310	5.63779	0.283791	2.59722e-06	0.000101579	-0.496799	0.283791	0.387127	0.730233	-0.829846	0.283791	0.337005	0.999727	-0.706454	0.283791	0.618911	1	1.53615	0.283791	0.206188	0.849761	2.2426	0.283791	0.248829	0.863709	0.319048	0.283791	0.190672	0.812042	0.68336	0.283791	0.00525252	0.0559777	0.265517	0.283791	0.281061	0.819976	1.17143	0.283791	5.14815e-06	0.000269837	-0.173027	0.283791	0.685991	0.917012	1.60673	0.283791	0.000358333	0.176919	-0.488134
AT5G07760	5.02884	0.867183	2.59155e-06	0.000101579	-1.19433	0.867183	0.0207516	0.154368	0.79372	0.867183	0.272448	0.999727	2.26513	0.867183	0.0620582	0.936669	1.21319	0.867183	0.229521	0.867821	-1.05194	0.867183	0.561792	0.965238	0.483188	0.867183	0.0262483	0.386137	0.599374	0.867183	0.00657979	0.065523	0.106425	0.867183	0.625697	0.944103	0.707113	0.867183	0.00309234	0.0584636	0.203303	0.867183	0.581142	0.871614	0.546124	0.867183	0.190258	1	1.26933
AT1G16370	3.48501	2.98458	2.61279e-06	0.000101799	-1.15592	2.98458	0.00260497	0.040784	-0.178829	2.98458	0.701035	0.999727	0.803803	2.98458	0.360277	1	-1.08236	2.98458	0.132913	0.777093	-1.88616	2.98458	0.128241	0.73947	0.359348	2.98458	0.026265	0.386137	0.024291	2.98458	0.882795	0.972262	0.0235407	2.98458	0.88762	0.984995	0.351216	2.98458	0.0487313	0.32832	0.437539	2.98458	0.105509	0.458355	0.725979	2.98458	0.0174733	0.893013	0.574315
AT4G15920	1.73232	5.05503	2.61194e-06	0.000101799	0.46094	5.05503	0.018147	0.142383	0.140403	5.05503	0.573946	0.999727	-0.922983	5.05503	0.0551388	0.924075	0.32087	5.05503	0.408034	0.947197	1.24385	5.05503	0.0624523	0.577404	0.0967599	5.05503	0.244307	0.854586	0.323595	5.05503	0.000101119	0.00314466	0.180883	5.05503	0.0318049	0.396478	0.194545	5.05503	0.0322534	0.263033	0.630116	5.05503	6.09743e-06	0.0010087	0.166118	5.05503	0.30389	1	-0.221048
AT5G66780	-6.10387	-0.182834	2.67603e-06	0.000104066	-0.63197	-0.182834	0.481511	0.789528	-0.246837	-0.182834	0.766861	0.999727	0.797327	-0.182834	0.756693	1	-1.52919	-0.182834	0.397714	0.944336	-2.32652	-0.182834	0.438503	0.939637	-1.28723	-0.182834	0.000652982	0.0436554	-1.10171	-0.182834	0.0039787	0.0455966	-0.17478	-0.182834	0.642235	0.948274	-0.861449	-0.182834	0.0402435	0.297314	-0.541809	-0.182834	0.391431	0.775504	-0.205146	-0.182834	0.781457	1	-0.600069
AT1G17610	3.61083	1.5107	2.70005e-06	0.000104801	0.234108	1.5107	0.552174	0.830832	0.0760774	1.5107	0.877978	0.999727	-1.34876	1.5107	0.149511	1	2.00684	1.5107	0.00926931	0.235982	3.35561	1.5107	0.0117798	0.257922	0.473403	1.5107	0.0034607	0.128295	0.451038	1.5107	0.0063635	0.0641799	0.279492	1.5107	0.0893789	0.59012	1.08558	1.5107	1.44393e-10	2.09872e-08	-0.212319	1.5107	0.458398	0.814144	0.563815	1.5107	0.0861413	1	-0.188144
AT1G79530	-1.29775	6.22696	2.74295e-06	0.000106251	-0.329558	6.22696	0.0975332	0.37544	0.386725	6.22696	0.11313	0.999727	0.331722	6.22696	0.489712	1	-0.000334627	6.22696	0.9993	1	-0.332056	6.22696	0.62811	0.973619	-0.22065	6.22696	0.00868747	0.218188	-0.149598	6.22696	0.0789735	0.345239	-0.136546	6.22696	0.109451	0.631526	-0.227812	6.22696	0.0135136	0.158447	-0.139097	6.22696	0.34414	0.741777	-0.246812	6.22696	0.136887	1	0.0980421
AT2G44370	4.03565	3.80329	2.74777e-06	0.000106251	1.30633	3.80329	0.00275138	0.042017	-0.518466	3.80329	0.352296	0.999727	-2.29185	3.80329	0.0278571	0.785287	2.95817	3.80329	0.000761511	0.0536303	5.25002	3.80329	0.000376126	0.035015	0.475655	3.80329	0.00715084	0.197506	0.665681	3.80329	0.000230744	0.00564978	0.549977	3.80329	0.00231556	0.112551	1.34208	3.80329	3.11615e-12	6.38625e-10	0.0116001	3.80329	0.968291	0.992257	0.605675	3.80329	0.0947716	1	-0.752872
AT1G77310	-2.25904	1.82189	2.75385e-06	0.000106285	-0.214972	1.82189	0.571152	0.839261	0.389565	1.82189	0.380161	0.999727	0.680203	1.82189	0.443079	1	0.603519	1.82189	0.408939	0.947441	-0.0766838	1.82189	0.950298	0.997379	-0.406895	1.82189	0.00968726	0.234541	-0.152232	1.82189	0.33843	0.709721	-0.326413	1.82189	0.0395137	0.434412	-0.220497	1.82189	0.20065	0.627806	-0.176787	1.82189	0.506628	0.837944	-0.30565	1.82189	0.321044	1	-0.262402
AT2G38400	2.28988	5.97208	2.80494e-06	0.000108053	0.738761	5.97208	0.00431068	0.0564492	-0.535992	5.97208	0.101775	0.999727	-0.605516	5.97208	0.335821	1	0.194705	5.97208	0.702761	0.979174	0.800221	5.97208	0.358802	0.917945	0.187176	5.97208	0.08785	0.632435	0.484843	5.97208	8.86741e-06	0.00052675	0.176408	5.97208	0.114336	0.636629	0.11616	5.97208	0.334652	0.75294	0.866848	5.97208	2.1008e-06	0.000478375	0.348783	5.97208	0.102698	1	-0.134468
AT1G71520	-4.57543	1.7822	2.82592e-06	0.000108657	-1.40148	1.7822	0.0241121	0.16816	-0.597194	1.7822	0.344432	0.999727	1.31962	1.7822	0.33209	1	-0.608141	1.7822	0.581818	0.971124	-1.92776	1.7822	0.312842	0.901363	-0.442404	1.7822	0.0796005	0.61033	-1.273	1.7822	5.8727e-06	0.000377289	-0.415764	1.7822	0.0980663	0.610657	-0.665619	1.7822	0.021912	0.211544	-0.44789	1.7822	0.305674	0.711791	-0.601059	1.7822	0.221082	1	0.255154
AT2G40750	4.47062	2.21629	2.8532e-06	0.000109322	-0.185212	2.21629	0.695726	0.901992	-0.777128	2.21629	0.157566	0.999727	-0.967659	2.21629	0.364113	1	-0.246922	2.21629	0.78737	0.987922	0.720737	2.21629	0.634904	0.974172	0.142707	2.21629	0.464598	0.956947	0.48002	2.21629	0.0143278	0.113211	0.543648	2.21629	0.00534719	0.167818	1.42485	2.21629	4.38334e-12	8.63513e-10	0.0550297	2.21629	0.857499	0.968401	0.472776	2.21629	0.217901	1	0.47505
AT3G48740	-1.42531	7.04102	2.85865e-06	0.000109322	-0.187745	7.04102	0.357147	0.706778	-0.0689764	7.04102	0.784868	0.999727	0.0249761	7.04102	0.95962	1	-0.208018	7.04102	0.604615	0.973827	-0.232994	7.04102	0.73967	0.98322	-0.13118	7.04102	0.127696	0.720634	-0.15051	7.04102	0.0887203	0.368581	-0.137785	7.04102	0.113132	0.634866	-0.281137	7.04102	0.00303807	0.0575968	-0.152406	7.04102	0.312282	0.717455	-0.340563	7.04102	0.0453342	1	0.160687
AT4G11190	3.47917	3.11051	2.85921e-06	0.000109322	-0.409495	3.11051	0.277231	0.634033	0.468049	3.11051	0.343915	0.999727	0.218355	3.11051	0.811595	1	-0.823053	3.11051	0.271543	0.89531	-1.04141	3.11051	0.426254	0.936666	0.185033	3.11051	0.256115	0.86185	0.506376	3.11051	0.00193541	0.0268579	0.201859	3.11051	0.2183	0.771813	0.229569	3.11051	0.192265	0.616149	0.839623	3.11051	0.00192694	0.0452794	0.213949	3.11051	0.487319	1	0.552299
AT1G44130	9.745	1.03389	2.87834e-06	0.000109848	1.78515	1.03389	0.0414701	0.232846	-0.939661	1.03389	0.421263	0.999727	-1.01521	1.03389	0.55341	1	3.93657	1.03389	0.0195796	0.353042	4.95177	1.03389	0.0458822	0.508504	1.25987	1.03389	0.000104726	0.012625	1.11618	1.03389	0.000767624	0.0137036	1.35036	1.03389	4.23259e-05	0.010919	2.85664	1.03389	9.8421e-18	8.06816e-15	-0.421698	1.03389	0.528906	0.847648	1.64239	1.03389	0.0306072	1	-0.819238
AT1G30720	2.94541	5.83136	2.93727e-06	0.000111889	1.27801	5.83136	0.000114605	0.00516618	-1.12546	5.83136	0.00740662	0.821168	-1.15884	5.83136	0.146055	1	1.66607	5.83136	0.0113405	0.26358	2.82491	5.83136	0.0121533	0.259936	0.273907	5.83136	0.0441929	0.488242	0.537552	5.83136	0.000102228	0.00317398	0.483169	5.83136	0.000507459	0.0497601	0.768648	5.83136	2.53999e-07	1.90676e-05	0.226155	5.83136	0.342702	0.741406	0.639364	5.83136	0.0197766	0.948051	-0.622424
AT4G07960	4.23459	2.35275	2.94848e-06	0.000112108	-0.386914	2.35275	0.379527	0.724144	0.232529	2.35275	0.66784	0.999727	-0.326323	2.35275	0.752443	1	-0.514808	2.35275	0.538505	0.964829	-0.188485	2.35275	0.895871	0.993869	0.412431	2.35275	0.0323452	0.425948	0.693612	2.35275	0.000327761	0.00737337	0.191904	2.35275	0.332876	0.848069	0.180563	2.35275	0.396808	0.797747	0.868743	2.35275	0.00644798	0.0978851	0.202473	2.35275	0.57454	1	1.01427
AT3G16520	-1.12764	7.31217	2.97051e-06	0.000112736	0.54342	7.31217	0.00771638	0.0822504	0.14426	7.31217	0.57022	0.999727	-0.506904	7.31217	0.307724	1	-0.0587638	7.31217	0.884406	0.994336	0.448141	7.31217	0.525816	0.957422	0.0816967	7.31217	0.339254	0.919423	-0.112228	7.31217	0.20409	0.571096	-0.104596	7.31217	0.231479	0.783661	-0.256198	7.31217	0.00696353	0.105477	-0.183078	7.31217	0.229459	0.637581	0.125312	7.31217	0.46326	1	-0.309774
AT2G15042	4.93847	2.24874	3.01712e-06	0.000114214	1.6111	2.24874	0.00199691	0.0340756	-0.207872	2.24874	0.75778	0.999727	-1.5397	2.24874	0.205464	1	3.14105	2.24874	0.00247153	0.109636	4.68075	2.24874	0.00764792	0.203026	0.878185	2.24874	2.3243e-05	0.00417843	0.618663	2.24874	0.00342885	0.0412823	0.580573	2.24874	0.006503	0.186733	1.4358	2.24874	7.33526e-11	1.13029e-08	-0.170705	2.24874	0.651421	0.900847	1.12963	2.24874	0.0091772	0.726168	-0.689589
AT4G05020	-3.03463	5.93702	3.02341e-06	0.000114214	-1.28703	5.93702	0.000728588	0.0176081	0.46519	5.93702	0.293283	0.999727	1.22899	5.93702	0.167376	1	-0.570412	5.93702	0.431904	0.952199	-1.79941	5.93702	0.15909	0.788085	-0.289185	5.93702	0.0661457	0.570138	-1.03109	5.93702	1.32606e-09	4.30229e-07	-0.170869	5.93702	0.285821	0.820265	-0.149111	5.93702	0.384139	0.788754	-1.06707	5.93702	0.000188843	0.0104599	-0.123189	5.93702	0.691688	1	-0.0562836
AT4G25310	3.12369	2.28872	3.02615e-06	0.000114214	-0.79018	2.28872	0.0197066	0.149969	0.423028	2.28872	0.342661	0.999727	0.85928	2.28872	0.29238	1	1.22496	2.28872	0.0691094	0.630039	0.365683	2.28872	0.749892	0.984287	0.280966	2.28872	0.0475833	0.500809	0.530958	2.28872	0.000240185	0.00579782	0.0659137	2.28872	0.649107	0.949513	0.594361	2.28872	0.000126933	0.00437787	-0.361998	2.28872	0.146945	0.528796	0.345475	2.28872	0.224958	1	0.555009
AT1G04490	-4.02045	1.22604	3.04089e-06	0.000114559	-0.675747	1.22604	0.212092	0.561266	0.676632	1.22604	0.24225	0.999727	-0.749277	1.22604	0.514669	1	1.06858	1.22604	0.270815	0.894868	1.81785	1.22604	0.262622	0.87025	-0.778237	1.22604	0.000360845	0.0299929	-0.72466	1.22604	0.00116653	0.0184609	-0.0267636	1.22604	0.899894	0.987125	-0.406838	1.22604	0.0886657	0.444246	-1.31036	1.22604	0.0011473	0.0324763	0.0803297	1.22604	0.852512	1	-1.06617
AT5G24610	1.27631	5.11358	3.13389e-06	0.000117846	0.290384	5.11358	0.137616	0.450343	0.20366	5.11358	0.409322	0.999727	-0.0999094	5.11358	0.833509	1	0.114276	5.11358	0.768145	0.987922	0.214185	5.11358	0.748941	0.984287	0.164326	5.11358	0.0459201	0.49557	0.165173	5.11358	0.0467979	0.250542	0.168116	5.11358	0.0447656	0.45902	0.21572	5.11358	0.0166018	0.178322	0.255308	5.11358	0.070667	0.375097	0.100439	5.11358	0.537296	1	0.132592
AT3G55120	-2.48503	4.11715	3.21286e-06	0.000120583	-0.301682	4.11715	0.326959	0.680276	0.228821	4.11715	0.524807	0.999727	0.673221	4.11715	0.352304	1	0.225058	4.11715	0.705078	0.979213	-0.448163	4.11715	0.66593	0.978362	-0.155189	4.11715	0.222206	0.83709	-0.58985	4.11715	1.50606e-05	0.000787376	-0.125045	4.11715	0.330357	0.848069	-0.330222	4.11715	0.0206049	0.20292	-0.604213	4.11715	0.00863604	0.116133	-0.112103	4.11715	0.661488	1	-0.130986
AT4G04500	10.8747	0.473531	3.22434e-06	0.000120583	2.1831	0.473531	0.0170669	0.137485	1.04139	0.473531	0.541839	0.999727	-2.5075	0.473531	0.208573	1	4.86817	0.473531	0.00734395	0.208292	7.37567	0.473531	0.0111128	0.249996	1.60298	0.473531	9.47829e-06	0.00202342	1.54219	0.473531	2.88117e-05	0.00123014	1.04859	0.473531	0.00463539	0.155479	2.88791	0.473531	2.07589e-15	7.73513e-13	-0.041137	0.473531	0.898479	0.978019	1.8235	0.473531	0.0207248	0.948051	-0.386165
AT5G11090	-1.85851	5.50111	3.21956e-06	0.000120583	-0.507412	5.50111	0.0249105	0.171372	-0.520298	5.50111	0.0547875	0.999727	0.0183092	5.50111	0.972489	1	0.454222	5.50111	0.300415	0.909502	0.435913	5.50111	0.567801	0.966379	-0.326154	5.50111	0.000623714	0.0423258	-0.462469	5.50111	3.14192e-06	0.000227529	0.00970355	5.50111	0.918745	0.989272	-0.0671186	5.50111	0.515039	0.855159	-0.581496	5.50111	0.000541791	0.0202618	-0.159467	5.50111	0.394044	1	-0.161689
AT2G40900	-1.36424	5.99337	3.25211e-06	0.0001214	-0.257364	5.99337	0.192757	0.538368	0.159402	5.99337	0.51129	0.999727	0.188552	5.99337	0.692547	1	0.626036	5.99337	0.107244	0.724271	0.437484	5.99337	0.51937	0.95621	-0.242554	5.99337	0.0036275	0.132046	-0.240822	5.99337	0.00465978	0.0513428	-0.0982127	5.99337	0.244237	0.794632	-0.0823843	5.99337	0.364699	0.774923	-0.395009	5.99337	0.00738209	0.106571	0.0189665	5.99337	0.908182	1	-0.248925
AT1G20050	0.95175	5.85092	3.32044e-06	0.000123726	-0.131973	5.85092	0.498502	0.800575	0.300135	5.85092	0.220511	0.999727	-0.174943	5.85092	0.710584	1	-0.00845109	5.85092	0.982452	0.998576	0.166492	5.85092	0.800615	0.989322	0.0494808	5.85092	0.54691	0.972557	0.031354	5.85092	0.7067	0.92005	0.103512	5.85092	0.213984	0.768961	0.17092	5.85092	0.0578309	0.359936	0.190295	5.85092	0.17367	0.570087	0.0898676	5.85092	0.579137	1	0.044671
AT2G25790	-2.0425	4.56297	3.3327e-06	0.000123957	0.0266044	4.56297	0.914813	0.97823	-0.587465	4.56297	0.0476787	0.999727	-0.573904	4.56297	0.338184	1	-0.50572	4.56297	0.30457	0.910727	0.0681837	4.56297	0.937632	0.997037	-0.296456	4.56297	0.00476706	0.154582	-0.165538	4.56297	0.120514	0.43587	-0.0425396	4.56297	0.683863	0.955266	-0.224184	4.56297	0.049848	0.332386	-0.415011	4.56297	0.0278152	0.231162	-0.367629	4.56297	0.0806734	1	-0.0749259
AT5G54860	-2.71049	4.3329	3.34547e-06	0.000124207	-0.679521	4.3329	0.0456785	0.246676	0.127239	4.3329	0.746382	0.999727	0.696334	4.3329	0.379858	1	0.55573	4.3329	0.393467	0.944336	-0.140604	4.3329	0.901019	0.994401	-0.234293	4.3329	0.0932921	0.643501	-0.810442	4.3329	7.06355e-08	1.27696e-05	-0.101623	4.3329	0.470707	0.903298	-0.0697979	4.3329	0.64862	0.909786	-0.877403	4.3329	0.000527084	0.0199564	-0.150093	4.3329	0.593083	1	0.00940316
AT5G11920	2.83879	3.38528	3.37808e-06	0.000125191	-1.4243	3.38528	1.20462e-05	0.00130349	0.218366	3.38528	0.571124	0.999727	1.20026	3.38528	0.0964782	1	0.118989	3.38528	0.843261	0.990113	-1.08127	3.38528	0.299321	0.891387	-0.0752132	3.38528	0.571112	0.978216	0.147509	3.38528	0.269006	0.644619	0.26149	3.38528	0.0499265	0.480187	0.849048	3.38528	3.1349e-09	3.27789e-07	-0.228996	3.38528	0.315546	0.720822	0.126864	3.38528	0.627205	1	0.842569
AT5G09760	-1.78909	4.99761	3.4048e-06	0.000125953	-0.0957326	4.99761	0.657468	0.88072	0.0844111	4.99761	0.751789	0.999727	0.774609	4.99761	0.138159	1	-0.239465	4.99761	0.574118	0.969551	-1.01407	4.99761	0.172364	0.802319	-0.119186	4.99761	0.188053	0.809046	-0.17233	4.99761	0.064391	0.304011	-0.18897	4.99761	0.0407546	0.440288	-0.269707	4.99761	0.00737326	0.109706	-0.434481	4.99761	0.00721259	0.105294	-0.219659	4.99761	0.225043	1	-0.053831
AT5G42600	9.365	0.198216	3.47285e-06	0.000128239	-1.50922	0.198216	0.0670173	0.306096	-0.641796	0.198216	0.558146	0.999727	-4.11803	0.198216	0.0381579	0.840869	-1.02158	0.198216	0.504488	0.963252	3.09644	0.198216	0.286461	0.882587	0.834825	0.198216	0.0500711	0.513849	0.596507	0.198216	0.17241	0.523831	0.651904	0.198216	0.129913	0.664386	-0.515864	0.198216	0.351305	0.764804	3.43682	0.198216	2.7134e-08	3.47553e-05	0.768345	0.198216	0.261493	1	1.09949
AT2G33590	-1.17019	5.40546	3.49141e-06	0.000128461	0.0633347	5.40546	0.745625	0.921643	0.106534	5.40546	0.659199	0.999727	0.195964	5.40546	0.677687	1	0.292498	5.40546	0.44741	0.95492	0.0965339	5.40546	0.884286	0.993869	-0.157578	5.40546	0.0552389	0.533239	-0.269254	5.40546	0.00145609	0.021766	-0.014104	5.40546	0.864912	0.982134	-0.131212	5.40546	0.147295	0.553879	-0.0528783	5.40546	0.707265	0.924947	-0.0408942	5.40546	0.800493	1	-0.18768
AT4G15480	-5.09695	1.81582	3.48842e-06	0.000128461	-1.37542	1.81582	0.0515874	0.265409	-0.139046	1.81582	0.851279	0.999727	3.13623	1.81582	0.0407766	0.854641	-0.256174	1.81582	0.845293	0.990113	-3.39241	1.81582	0.13365	0.751242	-0.484114	1.81582	0.0799488	0.611338	-1.59651	1.81582	3.94532e-07	4.78434e-05	0.0835745	1.81582	0.760345	0.968638	-0.765929	1.81582	0.0187725	0.192036	-0.887728	1.81582	0.0904085	0.426134	-0.824602	1.81582	0.161222	1	0.305365
AT4G12500	9.93488	4.21586	3.50685e-06	0.000128798	4.52196	4.21586	3.44621e-06	0.000578908	-2.86833	4.21586	0.0199837	0.901247	-5.15053	4.21586	0.0175367	0.685079	7.81648	4.21586	8.54401e-05	0.0134925	12.967	4.21586	4.0666e-05	0.00778888	1.61456	4.21586	6.43911e-06	0.00152939	1.4718	4.21586	0.000105115	0.00323457	1.25951	4.21586	0.000817636	0.0647021	3.23164	4.21586	4.61287e-17	3.09133e-14	0.173134	4.21586	0.781215	0.947743	2.36033	4.21586	0.00237999	0.399572	-1.93551
AT2G01150	-3.07712	3.78616	3.554e-06	0.000130296	-0.930495	3.78616	0.017064	0.137485	0.238156	3.78616	0.563109	0.999727	-0.141823	3.78616	0.872403	1	-0.353521	3.78616	0.625664	0.9756	-0.211699	3.78616	0.867544	0.993164	-0.358622	3.78616	0.025155	0.379064	-0.614745	3.78616	0.000291056	0.0067783	-0.108536	3.78616	0.496137	0.910961	-0.462429	3.78616	0.0104862	0.136102	-0.878162	3.78616	0.00314274	0.062653	-0.503214	3.78616	0.127412	1	-0.0817583
AT1G28330	3.10855	6.71371	3.56443e-06	0.000130446	0.763173	6.71371	0.0301709	0.192264	-0.35064	6.71371	0.438846	0.999727	-0.379291	6.71371	0.657773	1	0.482777	6.71371	0.48805	0.961337	0.862069	6.71371	0.460006	0.946269	0.219984	6.71371	0.144763	0.752389	0.660779	6.71371	7.74613e-06	0.000473787	0.268161	6.71371	0.0818421	0.571696	0.21061	6.71371	0.208767	0.638951	0.85533	6.71371	0.000507938	0.0194938	0.507938	6.71371	0.0826248	1	-0.183936
AT5G65500	5.54238	1.23324	3.59362e-06	0.000131279	-1.15773	1.23324	0.0492435	0.258172	0.25703	1.23324	0.682636	0.999727	0.101915	1.23324	0.904073	1	2.11691	1.23324	0.0270255	0.414566	2.015	1.23324	0.197133	0.82196	0.0844147	1.23324	0.69871	0.992205	0.64971	1.23324	0.00657698	0.065523	0.371444	1.23324	0.115614	0.639214	1.17108	1.23324	4.76927e-06	0.000251263	-0.705116	1.23324	0.0969543	0.441469	1.70755	1.23324	0.000194647	0.13297	0.194151
AT1G12560	3.79461	3.53662	3.62263e-06	0.000132103	-0.595021	3.53662	0.148534	0.470052	0.4795	3.53662	0.341094	0.999727	-0.231443	3.53662	0.811385	1	-1.07253	3.53662	0.174491	0.819061	-0.841087	3.53662	0.538343	0.959792	0.180463	3.53662	0.311924	0.903499	0.736685	3.53662	3.07955e-05	0.00129064	0.0287633	3.53662	0.874462	0.983419	0.368051	3.53662	0.058791	0.363501	0.377822	3.53662	0.202153	0.604718	0.561892	3.53662	0.097409	1	0.717141
AT1G68360	-4.1965	1.8659	3.65218e-06	0.000132944	-1.14336	1.8659	0.0473387	0.251858	0.485955	1.8659	0.386337	0.999727	0.132522	1.8659	0.910667	1	1.48089	1.8659	0.148736	0.798668	1.34837	1.8659	0.446175	0.943382	-0.275264	1.8659	0.209679	0.826755	-0.764604	1.8659	0.00114591	0.0182615	-0.612921	1.8659	0.00632962	0.183219	-0.286441	1.8659	0.249009	0.681424	-1.68285	1.8659	0.000128758	0.00806962	-0.0649845	1.8659	0.899923	1	-0.202102
AT3G57760	-2.60438	2.9514	3.73252e-06	0.000135628	-0.594981	2.9514	0.0718917	0.318822	0.102664	2.9514	0.795727	0.999727	0.597839	2.9514	0.440591	1	-0.0338717	2.9514	0.957724	0.998021	-0.631711	2.9514	0.558346	0.96472	-0.222876	2.9514	0.103861	0.667881	-0.78394	2.9514	1.31038e-07	2.08178e-05	-0.263189	2.9514	0.0581537	0.511064	-0.351616	2.9514	0.0219245	0.211544	-0.444608	2.9514	0.061693	0.3514	0.136879	2.9514	0.607502	1	-0.17377
AT3G03640	2.09143	4.55636	3.83434e-06	0.000139081	-0.352321	4.55636	0.139785	0.454074	0.161204	4.55636	0.586201	0.999727	0.248074	4.55636	0.663307	1	-0.56477	4.55636	0.223816	0.863658	-0.812844	4.55636	0.309872	0.898869	0.212504	4.55636	0.0353791	0.440587	0.141043	4.55636	0.165669	0.512332	0.111885	4.55636	0.275803	0.816124	0.098621	4.55636	0.373501	0.781147	0.630887	4.55636	0.000200449	0.010877	0.0787378	4.55636	0.687473	1	0.209051
AT4G22305	2.16724	3.26024	3.95905e-06	0.000143351	-0.0812652	3.26024	0.750667	0.922889	0.050059	3.26024	0.881209	0.999727	-0.223319	3.26024	0.715544	1	1.33716	3.26024	0.00800039	0.220376	1.56047	3.26024	0.0693957	0.602115	0.140262	3.26024	0.187867	0.809046	0.226856	3.26024	0.0361203	0.212715	0.211941	3.26024	0.048853	0.475626	0.701681	3.26024	7.31306e-10	8.7136e-08	-0.172066	3.26024	0.344101	0.741777	0.398238	3.26024	0.059426	1	0.0057267
AT3G56260	-4.50309	3.84153	3.99528e-06	0.000144408	-1.64383	3.84153	0.00598324	0.0696829	0.408801	3.84153	0.553671	0.999727	2.02903	3.84153	0.135263	1	-1.11314	3.84153	0.316687	0.915749	-3.14217	3.84153	0.105551	0.699272	-0.414129	3.84153	0.0925015	0.642865	-1.40888	3.84153	2.82839e-07	3.78856e-05	-0.258782	3.84153	0.294433	0.825475	-0.80049	3.84153	0.00486069	0.0816472	-1.03845	3.84153	0.020905	0.195361	-0.144402	3.84153	0.767431	1	0.211525
AT2G43710	-1.13014	7.29833	4.00385e-06	0.000144463	0.0278445	7.29833	0.891697	0.971389	-0.148219	7.29833	0.560566	0.999727	0.0425512	7.29833	0.931711	1	-0.0204268	7.29833	0.959707	0.998353	-0.062978	7.29833	0.929039	0.996424	-0.0839601	7.29833	0.329616	0.914535	-0.0683708	7.29833	0.438274	0.785895	-0.126652	7.29833	0.14811	0.694367	-0.19306	7.29833	0.041725	0.30248	-0.192958	7.29833	0.20632	0.60889	-0.158314	7.29833	0.355004	1	0.0458825
AT2G46720	-2.57606	1.7771	4.01885e-06	0.000144588	-0.0373506	1.7771	0.920512	0.979495	0.539235	1.7771	0.238834	0.999727	0.391946	1.7771	0.660544	1	-0.15327	1.7771	0.836676	0.990113	-0.545216	1.7771	0.67036	0.978362	-0.267768	1.7771	0.084731	0.623626	-0.512558	1.7771	0.00168667	0.0242876	0.0752993	1.7771	0.619718	0.942691	-0.561505	1.7771	0.00137809	0.0306651	-0.509555	1.7771	0.0694679	0.372062	-0.132298	1.7771	0.675017	1	0.095644
AT5G38900	6.10195	2.87553	4.02142e-06	0.000144588	1.50663	2.87553	0.0245536	0.170001	-0.427653	2.87553	0.585108	0.999727	-0.787615	2.87553	0.579171	1	5.0711	2.87553	0.000109201	0.0155996	5.85872	2.87553	0.00431153	0.150624	0.79147	2.87553	0.00125364	0.0700056	0.30528	2.87553	0.23087	0.604698	1.07988	2.87553	2.25875e-05	0.00765013	2.12042	2.87553	9.12646e-16	3.89662e-13	-0.0150645	2.87553	0.976914	0.994282	1.14996	2.87553	0.0303666	1	-1.27043
AT1G35710	4.42279	6.41884	4.09798e-06	0.000146825	-0.358572	6.41884	0.472256	0.784439	-0.284699	6.41884	0.639141	0.999727	-1.59984	6.41884	0.182658	1	3.09527	6.41884	0.00157546	0.0851913	4.69511	6.41884	0.00632828	0.1837	0.679333	6.41884	0.00078605	0.0495671	0.0967883	6.41884	0.647558	0.898638	0.34685	6.41884	0.103005	0.619938	1.63599	6.41884	2.88997e-13	7.40337e-11	-1.09137	6.41884	0.00507363	0.0845856	1.27365	6.41884	0.00243713	0.399572	-0.277704
AT4G31110	2.23724	3.12349	4.09271e-06	0.000146825	-0.478252	3.12349	0.0723312	0.319601	-0.0221442	3.12349	0.944079	0.999727	0.388244	3.12349	0.534876	1	-0.770491	3.12349	0.133834	0.777923	-1.15874	3.12349	0.186331	0.810911	0.04395	3.12349	0.700815	0.992205	0.205439	3.12349	0.0719969	0.326233	0.219237	3.12349	0.0551571	0.501475	0.0433266	3.12349	0.729397	0.937996	0.737969	3.12349	6.83734e-05	0.00509544	0.0404371	3.12349	0.851011	1	0.508356
AT5G17990	2.28987	5.91032	4.15317e-06	0.000148543	0.272153	5.91032	0.304448	0.661272	0.310862	5.91032	0.339603	0.999727	-0.5709	5.91032	0.372838	1	1.04489	5.91032	0.0455133	0.530309	1.61579	5.91032	0.0771032	0.62358	0.305559	5.91032	0.00541059	0.167753	0.00838306	5.91032	0.940296	0.987032	0.311137	5.91032	0.00606178	0.180305	0.494452	5.91032	3.43439e-05	0.00142478	0.467691	5.91032	0.0149602	0.160352	0.349721	5.91032	0.111044	1	-0.129085
AT1G68880	-3.88227	2.78858	4.16346e-06	0.000148651	0.804524	2.78858	0.123296	0.425404	-0.342489	2.78858	0.495769	0.999727	1.28622	2.78858	0.258069	1	2.07996	2.78858	0.0389684	0.493633	0.793738	2.78858	0.638996	0.974865	-0.786639	2.78858	0.000131111	0.014683	-0.543916	2.78858	0.00898045	0.0821631	0.393883	2.78858	0.0415124	0.443795	-0.0945152	2.78858	0.66606	0.915079	-0.375484	2.78858	0.289516	0.697407	-0.734401	2.78858	0.0852054	1	-0.656887
AT3G14440	-6.27678	4.08289	4.19457e-06	0.000149502	-3.49836	4.08289	0.000137452	0.00584426	0.733696	4.08289	0.384904	0.999727	4.0016	4.08289	0.0317633	0.800465	-2.72845	4.08289	0.0749486	0.646735	-6.73005	4.08289	0.0139248	0.276527	-1.16201	4.08289	0.0023385	0.102404	-2.1948	4.08289	2.06819e-07	2.9849e-05	0.00769595	4.08289	0.985557	0.998033	-1.2023	4.08289	0.00641712	0.0993296	-1.08142	4.08289	0.110598	0.46725	-0.793181	4.08289	0.269289	1	0.950695
AT1G12940	12.5571	1.23613	4.28281e-06	0.000152382	4.33349	1.23613	2.33684e-05	0.0018365	-1.73226	1.23613	0.285315	0.999727	-3.17076	1.23613	0.161509	1	11.1009	1.23613	2.35856e-07	0.00115078	14.2716	1.23613	2.10616e-05	0.00507807	1.63312	1.23613	3.08146e-05	0.00508153	2.18673	1.23613	4.52171e-08	8.66055e-06	1.57719	1.23613	7.44303e-05	0.0150155	2.52701	1.23613	3.79475e-10	4.83041e-08	0.871516	1.23613	0.175768	0.572683	2.69797	1.23613	0.000504843	0.183643	-1.52429
AT1G07160	-5.79318	2.00683	4.31883e-06	0.00015336	-0.290579	2.00683	0.722528	0.913094	0.173158	2.00683	0.844154	0.999727	-0.497428	2.00683	0.794303	1	0.906616	2.00683	0.562405	0.967943	1.40404	2.00683	0.60555	0.970817	-0.408727	2.00683	0.206585	0.824769	-1.15409	2.00683	0.00118771	0.018695	-0.387217	2.00683	0.237735	0.789486	-0.652993	2.00683	0.0718296	0.402316	-1.29613	2.00683	0.0322525	0.250765	-0.234562	2.00683	0.732492	1	-0.305996
AT3G14610	-1.45917	4.49042	4.32527e-06	0.00015336	0.352429	4.49042	0.098539	0.377116	-0.0923451	4.49042	0.723568	0.999727	0.410374	4.49042	0.42277	1	-0.107511	4.49042	0.798666	0.987922	-0.517886	4.49042	0.474752	0.947778	-0.191395	4.49042	0.0313097	0.419935	-0.20559	4.49042	0.0247732	0.165436	0.100701	4.49042	0.259245	0.804366	-0.10806	4.49042	0.268468	0.697738	-0.145036	4.49042	0.346889	0.74394	-0.261079	4.49042	0.141199	1	-0.168161
AT2G24550	1.66497	6.12339	4.4132e-06	0.000156207	0.131904	6.12339	0.50087	0.802009	0.444924	6.12339	0.0744941	0.999727	0.151963	6.12339	0.75023	1	0.641826	6.12339	0.0982259	0.704692	0.489863	6.12339	0.458349	0.946269	0.186171	6.12339	0.0247004	0.374849	0.109386	6.12339	0.189307	0.549838	0.139371	6.12339	0.0970498	0.60861	0.200018	6.12339	0.0282028	0.24422	0.396666	6.12339	0.00421128	0.0758105	0.330336	6.12339	0.0427255	1	-0.204088
AT3G24190	-1.39828	6.96681	4.44529e-06	0.000157072	-0.0286215	6.96681	0.887997	0.97027	-0.13161	6.96681	0.602325	0.999727	0.133006	6.96681	0.787223	1	-0.317519	6.96681	0.428883	0.951309	-0.450526	6.96681	0.521162	0.95621	-0.08196	6.96681	0.339052	0.919142	-0.139134	6.96681	0.114094	0.422448	-0.143843	6.96681	0.0976853	0.610011	-0.361822	6.96681	0.000138195	0.00468902	-0.245914	6.96681	0.105388	0.458269	-0.0892883	6.96681	0.59909	1	0.00784183
AT1G50430	0.721133	6.35943	4.48857e-06	0.000158328	0.13154	6.35943	0.506658	0.805245	0.0887213	6.35943	0.72047	0.999727	-0.193032	6.35943	0.688128	1	-0.0369441	6.35943	0.924849	0.995338	0.156088	6.35943	0.818167	0.992073	0.124833	6.35943	0.132447	0.728883	0.119279	6.35943	0.156921	0.499912	0.00590444	6.35943	0.944535	0.992729	0.15528	6.35943	0.0881709	0.442886	0.124554	6.35943	0.388158	0.773898	0.072805	6.35943	0.65962	1	-0.024454
AT2G22590	-6.20954	0.795493	4.74494e-06	0.000167084	-0.793816	0.795493	0.393885	0.736303	0.0443288	0.795493	0.942043	0.999727	-0.0502443	0.795493	0.942299	1	0.374034	0.795493	0.781507	0.987922	0.424278	0.795493	0.833403	0.992769	-0.894924	0.795493	0.0109896	0.248314	-1.30765	0.795493	0.000644089	0.0120768	0.379227	0.795493	0.232388	0.784733	-1.5465	0.795493	0.000446711	0.0124726	-1.34143	0.795493	0.0781373	0.395981	-0.468737	0.795493	0.597855	1	0.0552368
AT1G31885	3.00077	2.23676	4.79823e-06	0.000168671	-0.309851	2.23676	0.351472	0.701684	-0.370046	2.23676	0.361389	0.999727	-0.406762	2.23676	0.60345	1	-0.39702	2.23676	0.536903	0.964829	0.00974222	2.23676	0.992497	0.999914	0.143876	2.23676	0.311725	0.903499	0.636081	2.23676	8.61712e-06	0.000515371	0.0766663	2.23676	0.599582	0.936141	0.446543	2.23676	0.003889	0.0695473	0.378333	2.23676	0.108334	0.463408	0.152794	2.23676	0.573994	1	0.600849
AT4G33540	-1.72648	4.79113	4.87271e-06	0.000170995	0.54411	4.79113	0.0111516	0.105031	0.398282	4.79113	0.130394	0.999727	0.410104	4.79113	0.42639	1	0.532005	4.79113	0.208051	0.851746	0.1219	4.79113	0.866455	0.993004	-0.234024	4.79113	0.00943498	0.229917	-0.389894	4.79113	2.91922e-05	0.00124121	0.0776627	4.79113	0.387869	0.873755	-0.179495	4.79113	0.0677897	0.390149	0.267539	4.79113	0.0773092	0.393536	-0.177904	4.79113	0.310607	1	-0.385031
AT3G50460	5.23183	0.687801	4.91157e-06	0.000172064	0.728641	0.687801	0.169874	0.502908	-0.158346	0.687801	0.844073	0.999727	-2.48894	0.687801	0.0808186	0.979006	2.51634	0.687801	0.0357259	0.473412	5.00528	0.687801	0.015185	0.290299	0.304591	0.687801	0.195408	0.816157	1.07987	0.687801	2.88282e-06	0.000213287	0.514002	0.687801	0.0287245	0.376635	0.778118	0.687801	0.00164966	0.0351445	1.20316	0.687801	0.000843707	0.0268048	0.182272	0.687801	0.659526	1	0.159738
AT3G03870	1.91643	5.23077	4.95574e-06	0.000172974	0.944248	5.23077	2.40236e-05	0.00185789	0.120379	5.23077	0.67154	0.999727	-1.08316	5.23077	0.0448669	0.876111	0.537946	5.23077	0.222887	0.863257	1.6211	5.23077	0.0301656	0.41463	0.239828	5.23077	0.0101953	0.241515	0.266382	5.23077	0.00463084	0.0511114	0.416277	5.23077	1.19835e-05	0.0054584	0.274869	5.23077	0.00757406	0.111101	0.239525	5.23077	0.128528	0.502152	0.501305	5.23077	0.00668054	0.633847	-0.526168
AT3G50770	5.95926	1.94783	4.95013e-06	0.000172974	1.16985	1.94783	0.0576244	0.281623	0.669312	1.94783	0.404758	0.999727	-3.77467	1.94783	0.00759514	0.531245	3.03578	1.94783	0.0107346	0.255214	6.81045	1.94783	0.000652432	0.0491303	1.02015	1.94783	4.28673e-05	0.0063589	0.368501	1.94783	0.15991	0.504756	0.775931	1.94783	0.00236648	0.113355	1.67917	1.94783	2.26747e-10	3.07745e-08	0.061026	1.94783	0.8715	0.972945	1.05974	1.94783	0.0383641	1	-0.851256
AT5G66170	2.775	4.35471	4.96285e-06	0.000172974	0.171135	4.35471	0.589078	0.848567	0.563099	4.35471	0.155057	0.999727	-0.316257	4.35471	0.674545	1	0.488985	4.35471	0.428318	0.951309	0.805242	4.35471	0.441185	0.940114	0.0353147	4.35471	0.795066	0.99594	0.2508	4.35471	0.0648524	0.305209	0.605891	4.35471	8.82966e-06	0.00476197	0.151732	4.35471	0.304226	0.730746	0.812327	4.35471	0.000242978	0.0122349	0.198069	4.35471	0.443645	1	-0.0130209
AT1G61130	-5.55999	0.65698	4.97306e-06	0.000173036	0.104598	0.65698	0.892962	0.971778	1.56482	0.65698	0.0421893	0.999727	0.96962	0.65698	0.574845	1	1.81298	0.65698	0.207044	0.850672	0.843363	0.65698	0.725455	0.982351	-0.0426475	0.65698	0.887947	0.996466	-0.59999	0.65698	0.0492847	0.258063	-0.540418	0.65698	0.0634565	0.527902	-0.445788	0.65698	0.17191	0.589641	-1.45776	0.65698	0.0153062	0.162447	-1.18574	0.65698	0.102221	1	-1.12305
AT3G26470	-1.41234	4.74543	5.00414e-06	0.000173822	-0.0463501	4.74543	0.822643	0.950086	0.0426957	4.74543	0.865242	0.999727	0.252885	4.74543	0.610997	1	-0.0363055	4.74543	0.928665	0.996126	-0.28919	4.74543	0.681615	0.978485	-0.183527	4.74543	0.0337545	0.432083	-0.301703	4.74543	0.00073018	0.013196	-0.171238	4.74543	0.0515294	0.486208	0.0509985	4.74543	0.586827	0.887389	-0.252978	4.74543	0.0927411	0.431761	0.056226	4.74543	0.741254	1	-0.181285
AT3G16460	1.69066	9.33861	5.01452e-06	0.000173888	0.471947	9.33861	0.0224265	0.161096	0.00391813	9.33861	0.987794	0.999727	-0.0737939	9.33861	0.883367	1	0.177038	9.33861	0.666003	0.978389	0.250832	9.33861	0.726795	0.982485	0.0964515	9.33861	0.269017	0.876125	0.336909	9.33861	0.000102617	0.00317678	0.196182	9.33861	0.0271742	0.368463	-0.010402	9.33861	0.913793	0.981908	0.821466	9.33861	3.77384e-08	4.54947e-05	0.0924601	9.33861	0.593374	1	-0.0399467
AT5G20950	0.947012	6.70853	5.03032e-06	0.000174141	0.15256	6.70853	0.447477	0.772782	-0.00274673	6.70853	0.991343	0.999727	-0.503249	6.70853	0.301063	1	0.295336	6.70853	0.456589	0.95492	0.798585	6.70853	0.243224	0.861467	0.0202835	6.70853	0.810161	0.996466	0.196252	6.70853	0.021019	0.148464	0.107339	6.70853	0.212445	0.767383	0.239366	6.70853	0.00939594	0.126939	0.00208525	6.70853	0.988671	0.997659	0.210371	6.70853	0.209229	1	-0.04149
AT5G50850	-0.622494	7.0466	5.08523e-06	0.000175745	-0.156315	7.0466	0.441025	0.768634	0.135683	7.0466	0.590712	0.999727	0.462369	7.0466	0.34733	1	-0.146194	7.0466	0.715379	0.98023	-0.608563	7.0466	0.382986	0.927348	-0.0775649	7.0466	0.364482	0.93233	-0.116077	7.0466	0.183155	0.540835	-0.067271	7.0466	0.438894	0.893	-0.0862648	7.0466	0.359212	0.770739	0.0180438	7.0466	0.903148	0.978424	-0.188762	7.0466	0.265216	1	0.100372
AT1G52410	3.87992	5.13991	5.09829e-06	0.000175899	0.523272	5.13991	0.237522	0.592187	0.472152	5.13991	0.399649	0.999727	0.675159	5.13991	0.531961	1	-1.36132	5.13991	0.119437	0.747628	-2.03648	5.13991	0.181147	0.809821	0.60224	5.13991	0.00167071	0.0817174	0.19878	5.13991	0.293519	0.670462	0.302495	5.13991	0.123685	0.655408	0.126808	5.13991	0.539532	0.868045	1.79382	5.13991	8.87548e-09	1.65358e-05	0.275533	5.13991	0.444196	1	0.326992
AT2G22122	4.6565	4.96987	5.12878e-06	0.000176143	0.393829	4.96987	0.451225	0.774778	-0.217282	4.96987	0.827432	0.999727	-0.736844	4.96987	0.631314	1	5.78609	4.96987	5.12876e-06	0.00244439	6.52294	4.96987	0.00229752	0.107256	0.148135	4.96987	0.516991	0.966926	0.697998	4.96987	0.00151465	0.0224287	0.778969	4.96987	0.00061637	0.0551611	0.555121	4.96987	0.023226	0.217548	0.724661	4.96987	0.0433481	0.293969	0.520347	4.96987	0.22921	1	-0.164571
AT2G39420	2.25794	5.1117	5.13945e-06	0.000176143	-0.955346	5.1117	0.000287958	0.00936731	0.656464	5.1117	0.0441247	0.999727	-0.2241	5.1117	0.720329	1	-0.051993	5.1117	0.918135	0.994862	0.172107	5.1117	0.843959	0.992769	0.302924	5.1117	0.00604088	0.180395	-0.00710289	5.1117	0.949791	0.989826	-0.0845547	5.1117	0.456561	0.897359	0.298821	5.1117	0.0138043	0.160287	0.123644	5.1117	0.507329	0.838119	0.457599	5.1117	0.0335253	1	0.24746
AT3G06720	-0.928047	6.11013	5.11918e-06	0.000176143	-0.0600449	6.11013	0.761303	0.927447	-0.0327564	6.11013	0.893986	0.999727	0.304841	6.11013	0.52401	1	0.0300699	6.11013	0.938548	0.99658	-0.274771	6.11013	0.686092	0.978999	-0.0858177	6.11013	0.301379	0.898439	-0.075732	6.11013	0.372977	0.73844	-0.142602	6.11013	0.0920261	0.597208	-0.119408	6.11013	0.190575	0.615449	-0.160567	6.11013	0.272818	0.680005	-0.0998127	6.11013	0.545097	1	-0.0613601
AT4G19690	-4.23335	5.80257	5.13972e-06	0.000176143	-0.830094	5.80257	0.136018	0.447882	-0.129872	5.80257	0.84193	0.999727	-0.746241	5.80257	0.575269	1	2.38685	5.80257	0.0259117	0.40786	3.13309	5.80257	0.0856482	0.652518	-0.69169	5.80257	0.0032493	0.123383	-0.162176	5.80257	0.50668	0.82907	-0.752785	5.80257	0.00173363	0.0948078	-0.616753	5.80257	0.0167547	0.1794	-0.696158	5.80257	0.0760209	0.389981	-0.537231	5.80257	0.236093	1	-1.13446
AT5G14640	-1.5518	6.13101	5.16106e-06	0.000176579	-0.464819	6.13101	0.0197849	0.150398	-0.0965607	6.13101	0.691764	0.999727	0.709684	6.13101	0.138719	1	-0.36513	6.13101	0.349727	0.927153	-1.07481	6.13101	0.115336	0.716914	-0.129779	6.13101	0.119692	0.706725	-0.446651	6.13101	2.78871e-07	3.76368e-05	-0.0601574	6.13101	0.479412	0.905122	-0.100298	6.13101	0.275205	0.704466	-0.487234	6.13101	0.000996359	0.0298966	-0.155916	6.13101	0.347099	1	0.116084
AT5G64310	-3.38263	5.92267	5.17307e-06	0.000176695	-1.6743	5.92267	0.000117555	0.00522596	-0.138977	5.92267	0.788953	0.999727	1.10246	5.92267	0.278241	1	-0.930689	5.92267	0.260807	0.886111	-2.03315	5.92267	0.159254	0.788085	-0.319387	5.92267	0.0777751	0.604904	-0.910503	5.92267	3.09372e-06	0.000226438	-0.433105	5.92267	0.0190699	0.310936	-0.5279	5.92267	0.00939626	0.126939	-1.00789	5.92267	0.00192618	0.0452794	-0.19514	5.92267	0.582738	1	0.494392
AT5G07870	-1.18783	4.52744	5.23789e-06	0.000178611	0.412598	4.52744	0.049037	0.257617	0.0647247	4.52744	0.804809	0.999727	-0.219588	4.52744	0.667064	1	-0.334008	4.52744	0.422123	0.951219	-0.11442	4.52744	0.872824	0.993168	-0.105758	4.52744	0.231589	0.843015	-0.0785404	4.52744	0.380651	0.744304	-0.0927053	4.52744	0.300084	0.830347	-0.0536687	4.52744	0.579334	0.883276	-0.139404	4.52744	0.355332	0.751505	-0.0281574	4.52744	0.871648	1	-0.264926
AT1G34180	3.1598	1.96354	5.27137e-06	0.000179454	0.330124	1.96354	0.352278	0.702204	-0.680573	1.96354	0.137559	0.999727	0.215885	1.96354	0.795363	1	0.893351	1.96354	0.205679	0.849718	0.677466	1.96354	0.570344	0.966379	0.493549	1.96354	0.000611075	0.0417446	0.198295	1.96354	0.182846	0.540408	0.369289	1.96354	0.0116513	0.248123	1.00029	1.96354	1.50291e-10	2.16905e-08	-0.1705	1.96354	0.501464	0.835258	0.537874	1.96354	0.066772	1	0.0189336
AT4G21840	7.57391	1.53228	5.29857e-06	0.000179844	-0.573435	1.53228	0.487821	0.793885	1.27808	1.53228	0.189606	0.999727	-1.92823	1.53228	0.186189	1	3.23245	1.53228	0.0163298	0.318423	5.16068	1.53228	0.0116744	0.256711	0.859312	1.53228	0.00406195	0.140144	0.245847	1.53228	0.40621	0.762839	0.690605	1.53228	0.0225689	0.338167	2.25702	1.53228	4.25754e-13	1.07721e-10	-1.04532	1.53228	0.0557949	0.33337	2.19724	1.53228	0.000426887	0.181597	-0.507025
AT5G19700	8.70072	-0.0512471	5.30037e-06	0.000179844	-0.454382	-0.0512471	0.514374	0.808349	-0.672362	-0.0512471	0.594156	0.999727	6.05089	-0.0512471	0.00268652	0.413966	-0.850224	-0.0512471	0.606062	0.97412	-6.90111	-0.0512471	0.0167108	0.308334	1.23777	-0.0512471	0.000117837	0.0134913	2.17046	-0.0512471	6.28721e-12	4.15645e-09	0.223729	-0.0512471	0.452167	0.896426	0.304803	-0.0512471	0.379157	0.786096	0.0478728	-0.0512471	0.947191	0.987085	0.629742	-0.0512471	0.314345	1	1.86506
AT4G04830	2.36268	4.85049	5.34011e-06	0.000180893	0.25631	4.85049	0.344645	0.696014	0.142131	4.85049	0.678846	0.999727	-1.42733	4.85049	0.0329917	0.80624	1.32901	4.85049	0.0145302	0.300487	2.75634	4.85049	0.00335464	0.132466	-0.0543493	4.85049	0.643538	0.989107	0.442333	4.85049	0.000131842	0.00378957	0.415126	4.85049	0.000378809	0.0412129	0.0416977	4.85049	0.742974	0.941008	1.08983	4.85049	1.8106e-08	2.73554e-05	-0.118763	4.85049	0.596846	1	-0.131094
AT1G03850	3.07364	4.36094	5.46212e-06	0.00018472	0.605594	4.36094	0.0828608	0.342783	-0.388717	4.36094	0.377093	0.999727	-0.939028	4.36094	0.269297	1	1.62462	4.36094	0.0190836	0.346719	2.56365	4.36094	0.0311832	0.421197	0.323673	4.36094	0.0276096	0.395557	0.49577	4.36094	0.000761867	0.0136364	0.172335	4.36094	0.250567	0.799152	0.799872	4.36094	5.21519e-07	3.64778e-05	0.205472	4.36094	0.41007	0.785572	0.690338	4.36094	0.0170639	0.88936	-0.481608
AT2G46915	-1.05451	5.33373	5.55009e-06	0.000187078	0.0470046	5.33373	0.80935	0.944687	-0.312454	5.33373	0.197266	0.999727	-0.14292	5.33373	0.762556	1	0.185359	5.33373	0.630789	0.975633	0.328279	5.33373	0.623487	0.973619	-0.0604029	5.33373	0.461879	0.956947	-0.146657	5.33373	0.0820124	0.35214	-0.109096	5.33373	0.188885	0.743708	-0.199645	5.33373	0.0277926	0.242095	-0.226143	5.33373	0.114489	0.475632	0.0505977	5.33373	0.755082	1	-0.0932488
AT5G13440	-0.864702	6.24379	5.54386e-06	0.000187078	0.107399	6.24379	0.588917	0.848567	0.0384675	6.24379	0.874397	0.999727	-0.427531	6.24379	0.374757	1	0.278108	6.24379	0.478794	0.961337	0.705639	6.24379	0.304409	0.894838	-0.109193	6.24379	0.191251	0.812042	-0.127912	6.24379	0.134987	0.463234	-0.0180122	6.24379	0.831728	0.977151	-0.101394	6.24379	0.268539	0.697738	-0.131693	6.24379	0.371076	0.761134	-0.0139818	6.24379	0.93284	1	-0.129595
AT5G39050	-3.16163	5.62332	5.56356e-06	0.000187224	-0.031483	5.62332	0.937468	0.983145	0.930214	5.62332	0.0611981	0.999727	0.519592	5.62332	0.592363	1	-0.148271	5.62332	0.850974	0.990271	-0.667863	5.62332	0.628856	0.973619	-0.109071	5.62332	0.513397	0.966627	-0.939946	5.62332	2.35588e-07	3.29454e-05	-0.232407	5.62332	0.179135	0.733064	-0.329176	5.62332	0.0760858	0.413608	-0.296979	5.62332	0.319171	0.723411	-0.00411182	5.62332	0.990286	1	-0.471249
AT2G41090	3.32138	6.47754	5.60685e-06	0.000188372	-0.101527	6.47754	0.789064	0.937726	0.248719	6.47754	0.596264	0.999727	-2.35636	6.47754	0.0105567	0.593433	3.81262	6.47754	8.5386e-07	0.00115078	6.16898	6.47754	1.58288e-06	0.000872666	0.45383	6.47754	0.00394725	0.138884	0.30797	6.47754	0.0538659	0.272244	0.269284	6.47754	0.0915529	0.596869	1.15876	6.47754	3.41024e-11	5.72864e-09	-1.23717	6.47754	1.3073e-05	0.00167448	1.23609	6.47754	0.000117884	0.0894785	-0.747713
AT5G55170	2.99913	1.53656	5.64962e-06	0.000189498	-0.405383	1.53656	0.298745	0.657294	0.395772	1.53656	0.430629	0.999727	-0.389656	1.53656	0.672386	1	0.586932	1.53656	0.435766	0.952199	0.976588	1.53656	0.451566	0.94513	0.352016	1.53656	0.0310667	0.417793	0.353905	1.53656	0.0349092	0.207609	0.0755386	1.53656	0.648644	0.949513	0.67118	1.53656	0.000130634	0.00447694	-0.0919313	1.53656	0.746794	0.937917	0.451577	1.53656	0.159783	1	0.279789
AT3G05400	-4.35775	0.490921	5.74408e-06	0.000192352	0.502578	0.490921	0.417949	0.753537	0.221979	0.490921	0.757296	0.999727	1.90142	0.490921	0.171599	1	0.900732	0.490921	0.472468	0.960194	-1.00069	0.490921	0.628564	0.973619	-0.678773	0.490921	0.00398237	0.138884	-1.1411	0.490921	1.16147e-05	0.000653935	0.578159	0.490921	0.00843902	0.210145	-0.534561	0.490921	0.0446565	0.313614	-0.500814	0.490921	0.24908	0.658409	-0.336376	0.490921	0.520161	1	-0.764497
AT4G13550	-1.25545	4.67525	5.75718e-06	0.000192476	0.396969	4.67525	0.0528197	0.268784	-0.414152	4.67525	0.107453	0.999727	0.201126	4.67525	0.68796	1	-0.756615	4.67525	0.0636931	0.613012	-0.957741	4.67525	0.177107	0.806831	-0.0355112	4.67525	0.680612	0.991163	-0.0856217	4.67525	0.332888	0.704993	-0.102558	4.67525	0.239627	0.790354	-0.249749	4.67525	0.00866545	0.120892	-0.0441562	4.67525	0.769507	0.944203	-0.117194	4.67525	0.493413	1	-0.0881817
AT2G02100	-1.55985	5.78492	5.78929e-06	0.000193234	0.1791	5.78492	0.361183	0.710714	0.078017	5.78492	0.74657	0.999727	0.0690263	5.78492	0.884866	1	0.49076	5.78492	0.205554	0.849718	0.421734	5.78492	0.533098	0.957773	-0.259161	5.78492	0.00179605	0.0860268	-0.273564	5.78492	0.00133547	0.0204094	0.0347678	5.78492	0.676899	0.955266	-0.0684258	5.78492	0.449104	0.826161	0.0409883	5.78492	0.774664	0.945392	-0.357399	5.78492	0.0287853	0.997821	-0.0635013
AT1G49570	3.83328	3.23793	5.85163e-06	0.000194453	-1.26816	3.23793	0.0033095	0.0468314	0.845503	3.23793	0.113908	0.999727	2.27724	3.23793	0.0207752	0.720419	-1.04571	3.23793	0.203932	0.849718	-3.32295	3.23793	0.0194686	0.331662	-0.107536	3.23793	0.566538	0.976669	0.253785	3.23793	0.166822	0.514112	0.765266	3.23793	3.03085e-05	0.00887346	0.0252483	3.23793	0.899719	0.979426	0.772947	3.23793	0.0124905	0.144907	-0.0561109	3.23793	0.875444	1	1.03523
AT2G23030	3.73156	2.32206	5.85428e-06	0.000194453	-0.151641	2.32206	0.716967	0.910492	-0.343432	2.32206	0.556967	0.999727	0.49981	2.32206	0.624676	1	0.188577	2.32206	0.825926	0.989932	-0.311233	2.32206	0.820299	0.992218	0.195151	2.32206	0.284316	0.888709	0.160906	2.32206	0.379002	0.742739	0.573873	2.32206	0.00150162	0.0889953	0.394811	2.32206	0.0465242	0.319989	0.509551	2.32206	0.0753727	0.388464	0.815695	2.32206	0.0162157	0.868848	-0.00792801
AT3G06850	2.60441	5.19198	5.85074e-06	0.000194453	0.522	5.19198	0.0843501	0.34682	-1.30363	5.19198	0.00101106	0.592216	1.18981	5.19198	0.107675	1	-0.0194506	5.19198	0.974559	0.998576	-1.20926	5.19198	0.238895	0.858338	0.267048	5.19198	0.0381301	0.455649	0.384732	5.19198	0.00266283	0.0339378	0.294525	5.19198	0.0248583	0.353291	0.155447	5.19198	0.2708	0.700715	0.853103	5.19198	5.72346e-05	0.00445994	0.225246	5.19198	0.365219	1	0.160468
AT5G57630	2.26665	3.97265	5.89945e-06	0.000195636	0.901637	3.97265	0.000642597	0.0160798	0.0656478	3.97265	0.844687	0.999727	-0.648609	3.97265	0.314722	1	0.721919	3.97265	0.168979	0.81464	1.37053	3.97265	0.123445	0.732945	0.237377	3.97265	0.0333994	0.430134	0.25466	3.97265	0.0229918	0.157432	0.284081	3.97265	0.0116624	0.248123	0.366604	3.97265	0.00249646	0.049337	0.804927	3.97265	9.73031e-06	0.00135655	0.444521	3.97265	0.038658	1	-0.497946
AT5G01750	1.10433	6.53971	5.95684e-06	0.000197221	0.383971	6.53971	0.0534517	0.270685	-0.087227	6.53971	0.726971	0.999727	0.0623225	6.53971	0.897485	1	0.0860278	6.53971	0.827238	0.990113	0.0237053	6.53971	0.972086	0.99921	0.134821	6.53971	0.106762	0.675718	0.118821	6.53971	0.160102	0.504994	0.245259	6.53971	0.00384189	0.141655	0.0969848	6.53971	0.294054	0.72124	0.40172	6.53971	0.00468365	0.0806003	-0.00821049	6.53971	0.960594	1	0.0257144
AT5G18170	2.82502	6.04252	5.98802e-06	0.000197933	1.10229	6.04252	0.000810686	0.0186676	-0.510523	6.04252	0.229138	0.999727	-0.697811	6.04252	0.385789	1	1.73577	6.04252	0.00832383	0.224614	2.43358	6.04252	0.0298172	0.412052	0.315748	6.04252	0.0231838	0.361327	0.41437	6.04252	0.00256534	0.0330031	0.408945	6.04252	0.00368994	0.139781	0.54069	6.04252	0.000332334	0.00985651	0.693077	6.04252	0.00290507	0.0592578	0.41542	6.04252	0.126078	1	-0.459115
AT1G59710	1.29695	4.44386	6.08852e-06	0.000200788	0.151367	4.44386	0.470493	0.783428	0.270652	4.44386	0.309626	0.999727	-0.405958	4.44386	0.426504	1	0.16949	4.44386	0.68415	0.978389	0.575448	4.44386	0.422176	0.935398	0.192162	4.44386	0.0285574	0.401091	0.0780011	4.44386	0.385747	0.747918	0.149357	4.44386	0.0957296	0.605428	0.169451	4.44386	0.079208	0.421543	0.204427	4.44386	0.174427	0.570221	0.235394	4.44386	0.175007	1	-0.00222706
AT4G09460	1.74651	3.70989	6.09461e-06	0.000200788	-0.203609	3.70989	0.388115	0.730727	0.00998406	3.70989	0.973818	0.999727	-0.519359	3.70989	0.362321	1	0.988933	3.70989	0.0337539	0.458203	1.50829	3.70989	0.0565708	0.55525	0.124591	3.70989	0.208423	0.825563	0.0549836	3.70989	0.587064	0.871843	0.135813	3.70989	0.176878	0.72863	0.358419	3.70989	0.000899702	0.022003	0.173116	3.70989	0.296509	0.702422	0.380595	3.70989	0.048824	1	-0.0765189
AT4G31500	2.17562	8.5516	6.10378e-06	0.000200788	-0.0815588	8.5516	0.750686	0.922889	0.00548017	8.5516	0.986071	0.999727	-1.28914	8.5516	0.0392964	0.845946	0.625567	8.5516	0.218199	0.858191	1.91471	8.5516	0.0331534	0.432339	0.31231	8.5516	0.00346514	0.128295	0.0350909	8.5516	0.745995	0.934001	0.151105	8.5516	0.168663	0.71963	0.442176	8.5516	0.000142901	0.0048327	0.0884714	8.5516	0.643327	0.898628	0.5664	8.5516	0.00859249	0.708063	-0.0955476
AT3G25585	-0.824698	6.56235	6.15283e-06	0.000202077	-0.21594	6.56235	0.28147	0.638695	0.103686	6.56235	0.676955	0.999727	-0.142976	6.56235	0.768062	1	-0.146979	6.56235	0.70977	0.979213	-0.00400294	6.56235	0.995329	0.999914	-0.0793058	6.56235	0.347675	0.924308	-0.11529	6.56235	0.182336	0.539377	-0.214935	6.56235	0.012596	0.256347	-0.081074	6.56235	0.382876	0.787738	-0.156528	6.56235	0.286665	0.694353	0.0160239	6.56235	0.923484	1	-0.0429507
AT3G12290	0.851202	5.95788	6.33804e-06	0.000207827	0.213253	5.95788	0.274389	0.630843	-0.0509801	5.95788	0.835127	0.999727	-0.217705	5.95788	0.646296	1	0.415648	5.95788	0.282138	0.901508	0.633354	5.95788	0.342846	0.91215	0.0863849	5.95788	0.292651	0.894496	0.0945636	5.95788	0.255489	0.63168	0.153676	5.95788	0.0648811	0.527902	0.0963105	5.95788	0.285566	0.711815	0.24636	5.95788	0.0809201	0.402742	0.0525368	5.95788	0.746788	1	-0.0153115
AT4G20880	-1.82153	4.19655	6.3516e-06	0.000207939	-0.46085	4.19655	0.0439986	0.241421	0.158726	4.19655	0.569582	0.999727	0.481037	4.19655	0.378078	1	-0.223276	4.19655	0.61586	0.97523	-0.704313	4.19655	0.362202	0.919709	-0.211205	4.19655	0.0275516	0.39538	-0.35493	4.19655	0.000379643	0.00820721	-0.1141	4.19655	0.237881	0.789486	-0.299845	4.19655	0.00481505	0.0811511	-0.323564	4.19655	0.0543246	0.3289	-0.298497	4.19655	0.115977	1	0.0219688
AT4G30140	2.14191	6.12428	6.37031e-06	0.000208219	-0.596428	6.12428	0.0183115	0.143071	-0.189681	6.12428	0.551054	0.999727	-1.102	6.12428	0.0692577	0.955803	-0.319978	6.12428	0.519827	0.963655	0.782022	6.12428	0.345596	0.913678	0.0184202	6.12428	0.861572	0.996466	0.0579635	6.12428	0.588344	0.871843	0.247047	6.12428	0.0213204	0.33047	0.284932	6.12428	0.0153781	0.171192	-0.138858	6.12428	0.433441	0.800103	0.752551	6.12428	0.000364063	0.176919	0.741613
AT4G15270	3.2232	1.43127	6.60351e-06	0.000215497	-0.73634	1.43127	0.0746566	0.325451	0.839792	1.43127	0.0938132	0.999727	0.592699	1.43127	0.5279	1	0.831797	1.43127	0.289692	0.904207	0.239098	1.43127	0.857813	0.992769	0.0728283	1.43127	0.668028	0.991157	0.245132	1.43127	0.159021	0.503316	0.286525	1.43127	0.0968864	0.608146	0.770435	1.43127	2.38769e-05	0.00104113	0.0925335	1.43127	0.742998	0.936316	0.414925	1.43127	0.207678	1	0.617529
AT3G25730	-2.56932	3.16096	6.61467e-06	0.000215518	-0.737347	3.16096	0.0288622	0.18748	0.29725	3.16096	0.439562	0.999727	1.27037	3.16096	0.0932377	1	0.379833	3.16096	0.547945	0.965707	-0.890538	3.16096	0.406032	0.93289	-0.421091	3.16096	0.00251691	0.107255	-0.812592	3.16096	5.21317e-08	9.71262e-06	0.0505281	3.16096	0.711283	0.961519	-0.479082	3.16096	0.00234807	0.046854	-0.165469	3.16096	0.487596	0.829193	-0.295802	3.16096	0.277067	1	-0.22539
AT2G33990	1.4973	4.12285	6.70853e-06	0.00021823	0.480492	4.12285	0.0280042	0.183897	0.0744369	4.12285	0.792964	0.999727	-0.268708	4.12285	0.618028	1	0.697398	4.12285	0.112665	0.733051	0.966106	4.12285	0.198517	0.82196	0.0844911	4.12285	0.36279	0.931372	0.376734	4.12285	4.84334e-05	0.00182798	0.16869	4.12285	0.0720494	0.544921	0.0784055	4.12285	0.441875	0.820866	0.406584	4.12285	0.00902218	0.119522	0.23297	4.12285	0.199348	1	-0.118561
AT2G41170	-2.96956	5.25479	6.83906e-06	0.000222123	-0.898533	5.25479	0.0183754	0.143304	0.82738	5.25479	0.0828548	0.999727	1.67851	5.25479	0.0650702	0.946759	-0.223387	5.25479	0.763232	0.987922	-1.90189	5.25479	0.139048	0.76006	-0.212951	5.25479	0.180387	0.801458	-0.731088	5.25479	1.6689e-05	0.000837481	-0.213163	5.25479	0.187537	0.743399	-0.406076	5.25479	0.0230792	0.216866	-1.16099	5.25479	6.78982e-05	0.00508713	0.0133746	5.25479	0.96598	1	-0.0125085
AT2G17580	-1.24735	3.56645	6.9678e-06	0.000225946	-0.520655	3.56645	0.0367188	0.216551	-0.159423	3.56645	0.600089	0.999727	0.367557	3.56645	0.532249	1	0.234501	3.56645	0.626068	0.975633	-0.133055	3.56645	0.873029	0.993168	-0.183561	3.56645	0.0760534	0.600606	-0.274084	3.56645	0.0101872	0.0898737	-0.254344	3.56645	0.0158856	0.285818	-0.0138735	3.56645	0.90242	0.979928	-0.287801	3.56645	0.111434	0.468622	-0.0423499	3.56645	0.83543	1	-0.111385
AT4G21120	4.55087	3.57893	6.99125e-06	0.000226349	1.62208	3.57893	0.00180789	0.0319404	-0.973298	3.57893	0.15163	0.999727	-2.19693	3.57893	0.0777957	0.975383	2.74912	3.57893	0.0087111	0.228532	4.94604	3.57893	0.00548272	0.170764	0.626206	3.57893	0.00247562	0.106594	0.486096	3.57893	0.0235185	0.15981	0.722454	3.57893	0.000778531	0.0625972	1.33321	3.57893	2.13433e-09	2.30215e-07	0.13861	3.57893	0.70507	0.924616	1.03162	3.57893	0.0156894	0.867681	-0.823245
AT1G10140	2.37708	4.32665	7.06104e-06	0.000228248	0.629018	4.32665	0.023675	0.166505	0.164022	4.32665	0.644078	0.999727	-0.701113	4.32665	0.297777	1	0.533895	4.32665	0.329269	0.920918	1.23501	4.32665	0.187509	0.810911	0.0938707	4.32665	0.429995	0.950587	0.291742	4.32665	0.0135143	0.108556	0.44399	4.32665	0.000209175	0.0291621	0.256222	4.32665	0.0464888	0.319989	0.654189	4.32665	0.000906271	0.0279775	0.436485	4.32665	0.0561937	1	-0.363917
AT4G04840	4.12	5.48752	7.07356e-06	0.000228292	0.154327	5.48752	0.743999	0.921095	1.45803	5.48752	0.0162748	0.870611	-0.526578	5.48752	0.653489	1	-0.318898	5.48752	0.730716	0.981975	0.207681	5.48752	0.897509	0.993869	0.639265	5.48752	0.0019574	0.0902574	0.363943	5.48752	0.0718763	0.326181	0.203016	5.48752	0.341392	0.852815	-0.0843351	5.48752	0.712354	0.932141	1.38776	5.48752	2.98052e-05	0.00303894	0.558456	5.48752	0.151216	1	-0.199769
AT4G13410	3.55695	1.9725	7.21823e-06	0.000232595	0.560461	1.9725	0.158154	0.485682	0.158324	1.9725	0.762288	0.999727	-1.45422	1.9725	0.151428	1	-0.215843	1.9725	0.780174	0.987922	1.23838	1.9725	0.368481	0.921159	0.56026	1.9725	0.00129669	0.0712484	0.359328	1.9725	0.0447743	0.243461	0.164552	1.9725	0.358166	0.862579	0.289122	1.9725	0.121713	0.513038	1.03766	1.9725	0.000206068	0.0109692	0.62235	1.9725	0.0518077	1	-0.217
AT4G12545	3.76765	4.18754	7.27559e-06	0.000234075	-0.134246	4.18754	0.754076	0.924119	0.0978421	4.18754	0.859357	0.999727	-0.491355	4.18754	0.648755	1	0.599772	4.18754	0.48674	0.961337	1.09113	4.18754	0.473658	0.947724	0.303938	4.18754	0.0973198	0.65115	0.697266	4.18754	0.000141093	0.00397739	-0.101237	4.18754	0.596778	0.936141	0.682587	4.18754	0.000554797	0.0149017	0.801646	4.18754	0.00773988	0.10931	0.349238	4.18754	0.319413	1	1.20511
AT2G18090	-1.14067	5.93895	7.32231e-06	0.000235209	-0.290709	5.93895	0.140522	0.455098	-0.233217	5.93895	0.338563	0.999727	0.403473	5.93895	0.396299	1	-0.336795	5.93895	0.384927	0.939616	-0.740269	5.93895	0.274335	0.875294	-0.0958534	5.93895	0.246142	0.854586	-0.297198	5.93895	0.000493038	0.0100142	-0.116774	5.93895	0.166629	0.717305	-0.17244	5.93895	0.0582138	0.361396	-0.24989	5.93895	0.0880962	0.421121	0.0106071	5.93895	0.948434	1	0.0438622
AT1G06430	-1.16137	7.46871	7.36093e-06	0.000235711	0.456133	7.46871	0.0253216	0.173443	-0.252472	7.46871	0.324514	0.999727	-0.143346	7.46871	0.772847	1	0.158072	7.46871	0.695921	0.978389	0.301419	7.46871	0.668204	0.978362	-0.0130003	7.46871	0.879865	0.996466	-0.103174	7.46871	0.241462	0.615706	-0.0574112	7.46871	0.509885	0.915141	-0.225494	7.46871	0.0176198	0.184706	-0.139588	7.46871	0.356562	0.752316	0.00701833	7.46871	0.967211	1	-0.234855
AT2G35840	-0.910034	5.94991	7.35235e-06	0.000235711	0.169217	5.94991	0.387075	0.730233	-0.0726946	5.94991	0.766279	0.999727	0.000226508	5.94991	0.999606	1	-0.56861	5.94991	0.142483	0.789202	-0.568836	5.94991	0.398786	0.931739	-0.0149467	5.94991	0.856133	0.996466	-0.0991337	5.94991	0.240956	0.615174	-0.0445192	5.94991	0.593553	0.93595	-0.251383	5.94991	0.00592918	0.0939772	0.00526477	5.94991	0.970717	0.992901	-0.177499	5.94991	0.2778	1	0.0513508
AT1G75380	2.82259	7.2683	7.39952e-06	0.000236577	1.59092	7.2683	2.04514e-06	0.000427684	-0.460032	7.2683	0.270142	0.999727	-1.43674	7.2683	0.0755508	0.969902	-0.00345256	7.2683	0.995839	1	1.43329	7.2683	0.201856	0.824734	0.333481	7.2683	0.0171274	0.313962	0.715459	7.2683	2.43976e-07	3.35573e-05	0.409807	7.2683	0.00383251	0.141655	0.153927	7.2683	0.317012	0.739335	1.14819	7.2683	9.97548e-07	0.000309754	0.193901	7.2683	0.480664	1	-0.342062
AT1G21240	14.3551	1.11643	7.44503e-06	0.000237661	1.42499	1.11643	0.225513	0.577705	-1.34296	1.11643	0.351086	0.999727	-1.34287	1.11643	0.58248	1	5.9989	1.11643	0.00919776	0.235036	7.34177	1.11643	0.0436946	0.496287	1.90282	1.11643	7.15156e-05	0.00929297	1.57498	1.11643	0.00154151	0.0227248	1.48489	1.11643	0.00243294	0.11388	3.77997	1.11643	8.16633e-16	3.63828e-13	-0.198599	1.11643	0.973379	0.993313	2.27331	1.11643	0.0270005	0.975924	0.269469
AT5G10820	-1.51723	3.75986	7.56024e-06	0.000240963	-0.788997	3.75986	0.00113484	0.0233584	-0.196927	3.75986	0.497226	0.999727	0.394765	3.75986	0.488599	1	-0.128552	3.75986	0.783175	0.987922	-0.523317	3.75986	0.515906	0.955968	-0.144629	3.75986	0.151353	0.761747	-0.400563	3.75986	0.000134081	0.00383167	-0.211903	3.75986	0.039234	0.433457	-0.181328	3.75986	0.105621	0.482374	-0.430088	3.75986	0.0147747	0.159281	-0.180624	3.75986	0.366935	1	0.102275
AT1G12200	-2.87425	4.74859	7.58933e-06	0.000241515	0.0274893	4.74859	0.94141	0.984021	-0.124998	4.74859	0.767147	0.999727	0.596339	4.74859	0.498525	1	1.30441	4.74859	0.0752743	0.647366	0.708072	4.74859	0.577359	0.96852	-0.662765	4.74859	3.42983e-05	0.00549148	-0.651828	4.74859	7.36279e-05	0.00249823	0.416066	4.74859	0.00774954	0.204179	-0.367195	4.74859	0.0331408	0.267053	-0.282732	4.74859	0.306191	0.712348	-0.399778	4.74859	0.200575	1	-0.487136
AT4G26560	6.1368	0.218693	7.69162e-06	0.000244391	-1.40615	0.218693	0.0250475	0.172122	-0.264769	0.218693	0.746215	0.999727	0.0643694	0.218693	0.977254	1	2.1147	0.218693	0.0737221	0.642698	2.05033	0.218693	0.312754	0.901236	0.356887	0.218693	0.200151	0.819364	0.607663	0.218693	0.0310274	0.191991	0.350905	0.218693	0.2135	0.768961	1.01878	0.218693	0.000609225	0.016007	0.326529	0.218693	0.434582	0.800722	0.754428	0.218693	0.123712	1	0.757286
AT5G63650	2.13404	2.94399	7.73167e-06	0.000245283	-0.328783	2.94399	0.240567	0.595952	-0.149142	2.94399	0.660834	0.999727	-0.0697607	2.94399	0.917048	1	0.259264	2.94399	0.633822	0.975633	0.329025	2.94399	0.725571	0.982351	-0.0112103	2.94399	0.926101	0.997369	0.262269	2.94399	0.0276702	0.178273	0.33547	2.94399	0.00456138	0.15477	0.381236	2.94399	0.00289659	0.0554013	0.37743	2.94399	0.0538412	0.327717	-0.126462	2.94399	0.583377	1	0.584009
AT5G11610	3.83894	1.45065	7.80354e-06	0.00024718	1.98619	1.45065	3.39454e-06	0.000578908	-1.39489	1.45065	0.0190224	0.891084	-1.13029	1.45065	0.314386	1	-0.730257	1.45065	0.415154	0.950997	0.400029	1.45065	0.802044	0.98959	0.28065	1.45065	0.129777	0.723506	0.821363	1.45065	6.95626e-06	0.000434639	0.730185	1.45065	6.31277e-05	0.013852	0.355159	1.45065	0.067011	0.388713	1.55603	1.45065	6.29042e-08	5.6469e-05	0.249542	1.45065	0.462049	1	-0.118498
AT1G20560	-0.920403	5.07481	7.8273e-06	0.00024755	0.247154	5.07481	0.209445	0.559053	-0.00640007	5.07481	0.979192	0.999727	0.154439	5.07481	0.746818	1	-0.108252	5.07481	0.781437	0.987922	-0.262691	5.07481	0.697678	0.979661	-0.0642309	5.07481	0.43773	0.951965	-0.0594879	5.07481	0.48182	0.815292	-0.12576	5.07481	0.136033	0.672918	-0.210915	5.07481	0.0212517	0.207594	0.236156	5.07481	0.09673	0.440699	-0.199532	5.07481	0.222686	1	-0.173614
AT3G24520	-4.24639	1.54517	7.94823e-06	0.000250988	-3.37949	1.54517	9.07343e-08	4.3623e-05	0.245032	1.54517	0.684071	0.999727	2.4958	1.54517	0.0438776	0.874621	0.628099	1.54517	0.530779	0.964829	-1.86771	1.54517	0.280767	0.878525	-0.850204	1.54517	0.000604964	0.0417075	-1.15154	1.54517	1.21737e-05	0.000670664	-0.812352	1.54517	0.0010258	0.0732478	-0.159521	1.54517	0.578003	0.883145	-1.65599	1.54517	0.000183299	0.0102446	-0.182168	1.54517	0.697444	1	0.222049
AT5G20710	-5.63134	-0.15076	7.96619e-06	0.000251168	-1.10206	-0.15076	0.178778	0.51757	1.73875	-0.15076	0.101674	0.999727	3.05151	-0.15076	0.153792	1	0.150315	-0.15076	0.896515	0.994439	-2.90119	-0.15076	0.347244	0.914589	-1.52311	-0.15076	3.119e-05	0.00508153	-0.764098	-0.15076	0.0266492	0.17327	0.0791885	-0.15076	0.776947	0.969946	-0.39619	-0.15076	0.287135	0.713769	-0.563058	-0.15076	0.321331	0.725787	-1.35811	-0.15076	0.0457226	1	-0.0861628
AT4G33440	-1.777	3.22081	8.02014e-06	0.00025248	-0.156677	3.22081	0.558312	0.833786	-0.310901	3.22081	0.329209	0.999727	0.283875	3.22081	0.65665	1	0.204649	3.22081	0.696104	0.978389	-0.0792262	3.22081	0.929926	0.996424	-0.166278	3.22081	0.135461	0.737941	-0.221915	3.22081	0.0531198	0.270805	-0.130527	3.22081	0.246465	0.796023	-0.2981	3.22081	0.0160611	0.17499	-0.411041	3.22081	0.0365438	0.268285	-0.18709	3.22081	0.402596	1	0.0472117
AT1G76470	-6.78019	0.156327	8.12339e-06	0.000255188	-1.57676	0.156327	0.194477	0.540385	0.99553	0.156327	0.293809	0.999727	5.58687	0.156327	0.00721399	0.520576	2.26594	0.156327	0.241244	0.8783	-3.32093	0.156327	0.283151	0.878717	-1.23636	0.156327	0.00160336	0.0807351	-2.33614	0.156327	4.85255e-07	5.49241e-05	0.106598	0.156327	0.852894	0.980789	-0.2456	0.156327	0.642434	0.908613	-0.376856	0.156327	0.543596	0.855576	-0.802682	0.156327	0.362364	1	-0.337516
AT3G15950	1.31221	8.17064	8.13397e-06	0.000255188	0.0931487	8.17064	0.650796	0.878831	-0.0354314	8.17064	0.889551	0.999727	0.0336731	8.17064	0.946336	1	-0.223855	8.17064	0.582925	0.971124	-0.257529	8.17064	0.717981	0.981753	0.0508452	8.17064	0.557394	0.974711	0.235698	8.17064	0.00661571	0.0657528	0.0899478	8.17064	0.307439	0.835146	-0.00202976	8.17064	0.983014	0.996949	0.773906	8.17064	1.79154e-07	0.000107988	-0.1195	8.17064	0.487848	1	0.125529
AT5G07780	3.0783	1.79964	8.14351e-06	0.000255188	-0.462238	1.79964	0.211748	0.561029	-0.62235	1.79964	0.163924	0.999727	-0.13409	1.79964	0.87432	1	0.456414	1.79964	0.516341	0.96339	0.590505	1.79964	0.623717	0.973619	0.18342	1.79964	0.24578	0.854586	0.61169	1.79964	9.95013e-05	0.00310114	-0.0268247	1.79964	0.87021	0.982882	0.429978	1.79964	0.0120057	0.148847	-0.0474201	1.79964	0.860895	0.969938	0.696937	1.79964	0.021441	0.948051	0.410641
AT1G19610	6.62991	4.0217	8.15843e-06	0.000255265	2.49726	4.0217	0.000541237	0.0143867	-1.56118	4.0217	0.109277	0.999727	-5.35376	4.0217	0.00206444	0.374413	6.75077	4.0217	5.51313e-06	0.0025108	12.1045	4.0217	9.03408e-07	0.00068572	0.78656	4.0217	0.00666739	0.18978	0.938047	4.0217	0.00141668	0.0213481	1.08343	4.0217	0.000229606	0.0310778	2.14033	4.0217	5.05449e-12	9.681e-10	0.32608	4.0217	0.508786	0.838882	1.04467	4.0217	0.0811724	1	-1.52398
AT3G50470	3.66218	2.57229	8.24758e-06	0.000257661	0.326964	2.57229	0.431228	0.760984	-0.239575	2.57229	0.652234	0.999727	-2.11439	2.57229	0.0330393	0.80624	3.61516	2.57229	1.35389e-05	0.00462445	5.72955	2.57229	4.393e-05	0.00825964	0.384188	2.57229	0.0249419	0.377519	0.303424	2.57229	0.084273	0.357946	0.42523	2.57229	0.013876	0.267867	1.20352	2.57229	6.15827e-11	9.85996e-09	-0.443408	2.57229	0.134307	0.510972	1.00335	2.57229	0.00357455	0.463651	-0.513182
AT5G08530	-0.615551	7.60873	8.47278e-06	0.000264294	0.168783	7.60873	0.409039	0.747318	0.090516	7.60873	0.72259	0.999727	0.164891	7.60873	0.739875	1	0.0346796	7.60873	0.9317	0.996194	-0.130211	7.60873	0.85349	0.992769	0.00332421	7.60873	0.969108	1	-0.0945754	7.60873	0.281922	0.657551	0.00804362	7.60873	0.926806	0.990674	-0.131071	7.60873	0.167329	0.583997	-0.128764	7.60873	0.395109	0.778163	-0.0205183	7.60873	0.90454	1	-0.032095
AT1G22500	2.29459	4.08205	8.61375e-06	0.000268283	0.544036	4.08205	0.0430155	0.238067	-0.674237	4.08205	0.0556336	0.999727	-1.35888	4.08205	0.0446073	0.876111	0.306071	4.08205	0.573631	0.969551	1.66495	4.08205	0.0795377	0.630268	0.196036	4.08205	0.0878882	0.632435	0.502508	4.08205	1.25217e-05	0.000682194	0.219607	4.08205	0.0614006	0.521294	0.331112	4.08205	0.00830678	0.117894	0.586334	4.08205	0.00235427	0.0514374	0.0848765	4.08205	0.703816	1	0.252248
AT4G34580	3.77804	3.1231	8.75352e-06	0.000272223	-1.30499	3.1231	0.00233774	0.0377539	0.471241	3.1231	0.3442	0.999727	0.830158	3.1231	0.397876	1	-0.807002	3.1231	0.314245	0.915286	-1.63716	3.1231	0.24268	0.861209	0.106863	3.1231	0.56557	0.975993	0.648004	3.1231	0.000422225	0.00890234	0.0512924	3.1231	0.787321	0.972767	0.141675	3.1231	0.489746	0.84539	0.462432	3.1231	0.135396	0.511673	0.256626	3.1231	0.462625	1	1.31143
AT3G06410	-1.3244	4.53719	8.95141e-06	0.000277955	-0.149517	4.53719	0.480802	0.788927	-0.115373	4.53719	0.655806	0.999727	-0.151842	4.53719	0.765235	1	0.100505	4.53719	0.808952	0.988052	0.252347	4.53719	0.727072	0.982485	-0.198301	4.53719	0.0257365	0.382524	-0.145822	4.53719	0.109048	0.412634	-0.0825284	4.53719	0.359911	0.863527	-0.209715	4.53719	0.0321649	0.263029	-0.252522	4.53719	0.107558	0.462318	-0.158375	4.53719	0.36976	1	-0.0407441
AT1G01010	-2.2938	4.31165	8.99358e-06	0.000278842	-0.7774	4.31165	0.00938983	0.0942847	0.113798	4.31165	0.746408	0.999727	1.4207	4.31165	0.0426438	0.865325	0.289613	4.31165	0.614533	0.975168	-1.13109	4.31165	0.257904	0.868609	-0.251615	4.31165	0.0414152	0.477238	-0.682795	4.31165	2.4169e-07	3.34675e-05	-0.139287	4.31165	0.264368	0.807527	-0.139835	4.31165	0.305203	0.731382	-0.638857	4.31165	0.00355976	0.0683728	-0.145115	4.31165	0.553961	1	-0.0233608
AT1G72770	-2.00022	6.86381	9.07494e-06	0.000280939	-0.788052	6.86381	0.00217574	0.036085	0.391584	6.86381	0.210929	0.999727	1.53148	6.86381	0.0130347	0.627727	-0.699343	6.86381	0.160755	0.808362	-2.23082	6.86381	0.0112091	0.25161	-0.268012	6.86381	0.0131154	0.271227	-0.657065	6.86381	7.50117e-09	1.92161e-06	-0.0571724	6.86381	0.602707	0.937168	-0.353113	6.86381	0.00296644	0.0564478	-0.270856	6.86381	0.151369	0.537807	-0.199804	6.86381	0.344453	1	0.146075
AT2G43820	-1.75744	6.41317	9.17746e-06	0.000283685	0.314836	6.41317	0.154067	0.478328	0.306119	6.41317	0.270297	0.999727	0.450147	6.41317	0.402079	1	-0.0388938	6.41317	0.929148	0.996126	-0.489041	6.41317	0.518033	0.95621	-0.182978	6.41317	0.0515658	0.517708	-0.279942	6.41317	0.00352244	0.0419412	-0.192429	6.41317	0.0431162	0.451481	-0.133487	6.41317	0.193454	0.618213	0.00396709	6.41317	0.980292	0.994954	-0.00238388	6.41317	0.989695	1	-0.396528
AT5G12110	-2.28577	4.22203	9.20249e-06	0.00028403	0.669569	4.22203	0.0230368	0.163929	-0.22428	4.22203	0.532692	0.999727	-0.426423	4.22203	0.553636	1	0.187803	4.22203	0.747899	0.984675	0.614226	4.22203	0.548713	0.962702	0.0787227	4.22203	0.519105	0.966926	-0.337494	4.22203	0.00966409	0.0864873	-0.0514848	4.22203	0.678175	0.955266	0.0046359	4.22203	0.972209	0.995476	-1.08382	4.22203	1.85853e-06	0.000442891	0.0834885	4.22203	0.736344	1	-0.336332
AT1G15670	2.17962	5.53038	9.32693e-06	0.00028702	0.556151	5.53038	0.0327431	0.202363	-0.116816	5.53038	0.719194	0.999727	-0.894099	5.53038	0.157885	1	0.80361	5.53038	0.119805	0.748332	1.69771	5.53038	0.0593405	0.565902	0.286272	5.53038	0.00805821	0.209575	0.303081	5.53038	0.00611074	0.0623363	0.167268	5.53038	0.13234	0.666976	0.399167	5.53038	0.000733764	0.018727	0.345322	5.53038	0.0686691	0.369913	0.478045	5.53038	0.0274986	0.97747	-0.0710062
AT1G76960	8.22323	1.22242	9.32739e-06	0.00028702	2.4209	1.22242	0.00238421	0.0383232	-0.0616916	1.22242	0.924327	0.999727	-3.64559	1.22242	0.0293422	0.797226	5.99589	1.22242	0.000109005	0.0155996	9.64148	1.22242	9.15549e-05	0.0133073	0.866643	1.22242	0.00604404	0.180395	1.10719	1.22242	0.000522814	0.0104737	1.65236	1.22242	1.44764e-07	0.000329644	1.91559	1.22242	4.09653e-09	4.13568e-07	-0.077577	1.22242	0.933997	0.984001	1.55373	1.22242	0.0239449	0.958325	-1.23118
AT2G25530	-1.90572	3.50901	9.40503e-06	0.000288975	-0.598672	3.50901	0.0194032	0.148432	0.366939	3.50901	0.225842	0.999727	1.0448	3.50901	0.0809261	0.979006	-0.592548	3.50901	0.229919	0.868083	-1.63735	3.50901	0.0551396	0.549092	-0.17342	3.50901	0.100587	0.660717	-0.42008	3.50901	0.000150675	0.00417288	-0.0840095	3.50901	0.429636	0.89002	-0.23465	3.50901	0.0465955	0.320231	-0.680547	3.50901	0.000361928	0.0158153	-0.234178	3.50901	0.275404	1	0.12088
AT1G61810	4.16721	1.34374	9.44717e-06	0.000289836	0.497417	1.34374	0.279178	0.636484	-0.37379	1.34374	0.564409	0.999727	0.0955677	1.34374	0.9341	1	0.112025	1.34374	0.903992	0.994439	0.0164568	1.34374	0.989817	0.999914	0.465334	1.34374	0.0194028	0.334152	0.381698	1.34374	0.0598139	0.290825	0.618961	1.34374	0.0019001	0.0995927	0.193796	1.34374	0.376537	0.783955	1.51102	1.34374	1.74401e-06	0.000425497	0.0278213	1.34374	0.934523	1	0.246592
AT3G52340	-1.68115	5.40598	9.47105e-06	0.000290134	-0.116377	5.40598	0.585221	0.847253	-0.489536	5.40598	0.0648723	0.999727	0.594962	5.40598	0.2462	1	0.142384	5.40598	0.734051	0.982558	-0.452578	5.40598	0.532279	0.957773	-0.186873	5.40598	0.0373359	0.453299	-0.359899	5.40598	0.000124494	0.00365527	0.0303621	5.40598	0.735603	0.965453	0.00216467	5.40598	0.982073	0.996755	-0.669362	5.40598	3.05625e-05	0.00304852	-0.097511	5.40598	0.583402	1	-0.0883338
AT5G28520	8.75221	0.30608	9.72928e-06	0.0002976	-1.8376	0.30608	0.0314506	0.19717	0.438972	0.30608	0.9529	0.999727	3.17284	0.30608	0.0733696	0.966641	-3.06072	0.30608	0.0487546	0.550453	-6.23357	0.30608	0.0121303	0.259936	0.898041	0.30608	0.0213871	0.349547	0.0801638	0.30608	0.806325	0.951687	0.854669	0.30608	0.0275244	0.370377	0.570734	0.30608	0.192791	0.617064	1.61931	0.30608	0.00623286	0.0957543	1.05882	0.30608	0.0935674	1	1.33149
AT3G49580	-4.46821	1.1482	9.79637e-06	0.000299205	-0.093498	1.1482	0.913429	0.978088	1.0995	1.1482	0.0790445	0.999727	-0.682904	1.1482	0.607468	1	5.8814	1.1482	1.09647e-06	0.00115078	6.5643	1.1482	0.000553737	0.0446783	-0.984329	1.1482	0.000181179	0.0183816	-1.20231	1.1482	1.90074e-05	0.000919767	0.437643	1.1482	0.0682532	0.535216	-0.830847	1.1482	0.00592297	0.0939515	-0.625968	1.1482	0.195994	0.598794	0.393103	1.1482	0.472382	1	-2.44145
AT1G26970	3.28468	1.2461	9.81512e-06	0.000299332	-0.846361	1.2461	0.0459013	0.247098	0.65866	1.2461	0.215225	0.999727	1.32537	1.2461	0.169645	1	-0.33608	1.2461	0.676025	0.978389	-1.66145	1.2461	0.221257	0.841761	0.305928	1.2461	0.0923605	0.642865	0.375465	1.2461	0.0426167	0.235541	0.224147	1.2461	0.224376	0.777933	0.0869303	1.2461	0.67162	0.915381	0.259414	1.2461	0.407164	0.784096	0.280894	1.2461	0.425066	1	0.524068
AT5G24230	2.29523	3.18473	9.83844e-06	0.000299597	0.211088	3.18473	0.436066	0.765328	-0.321398	3.18473	0.331583	0.999727	-0.479281	3.18473	0.45502	1	0.46238	3.18473	0.38395	0.939124	0.941661	3.18473	0.299322	0.891387	0.270705	3.18473	0.0157172	0.299357	0.453583	3.18473	6.99697e-05	0.00240194	-0.0194148	3.18473	0.867521	0.982309	0.715606	3.18473	5.1583e-09	5.18207e-07	0.16639	3.18473	0.382657	0.769747	0.214577	3.18473	0.335383	1	0.0208299
AT1G52030	6.55877	2.21564	9.90712e-06	0.000301241	1.28133	2.21564	0.0734635	0.322441	0.809541	2.21564	0.407481	0.999727	1.45016	2.21564	0.424277	1	-1.2903	2.21564	0.376901	0.937391	-2.74046	2.21564	0.283616	0.878717	1.03409	2.21564	0.00124978	0.0700056	0.512121	2.21564	0.114241	0.42284	0.567858	2.21564	0.0876926	0.586612	0.100135	2.21564	0.77172	0.947668	2.75232	2.21564	2.5206e-08	3.44382e-05	0.759519	2.21564	0.180956	1	0.332455
AT2G29350	7.51926	2.71937	1.00682e-05	0.000305684	1.61564	2.71937	0.0557633	0.276594	-1.05895	2.71937	0.321557	0.999727	-0.81337	2.71937	0.647829	1	4.48382	2.71937	0.00685687	0.201821	5.29719	2.71937	0.0371873	0.457714	0.725454	2.71937	0.0191158	0.330599	0.323524	2.71937	0.310338	0.686661	1.44616	2.71937	5.90096e-06	0.00417015	2.41152	2.71937	1.11776e-13	3.138e-11	0.271664	2.71937	0.606127	0.881731	1.46143	2.71937	0.022973	0.954772	-1.0058
AT3G60530	1.96726	5.01883	1.01052e-05	0.000306354	0.148285	5.01883	0.526763	0.816973	0.387441	5.01883	0.204805	0.999727	-0.588143	5.01883	0.307091	1	0.440585	5.01883	0.345534	0.927153	1.02873	5.01883	0.197231	0.82196	0.18277	5.01883	0.0657792	0.56953	0.388789	5.01883	0.000108047	0.00330496	0.0124454	5.01883	0.903108	0.987125	0.090209	5.01883	0.412	0.805825	0.357937	5.01883	0.033577	0.256286	0.499385	5.01883	0.0105419	0.758824	0.0899943
AT5G05460	1.41331	4.04231	1.01293e-05	0.000306632	-0.0786277	4.04231	0.730099	0.916211	-0.203425	4.04231	0.472332	0.999727	-0.657824	4.04231	0.224981	1	0.837772	4.04231	0.0618703	0.609506	1.4956	4.04231	0.0519414	0.534803	0.0119872	4.04231	0.899131	0.996466	0.220967	4.04231	0.0208515	0.147559	0.132567	4.04231	0.166443	0.717263	0.416586	4.04231	4.57817e-05	0.00182184	0.00642263	4.04231	0.968637	0.992463	0.18063	4.04231	0.336689	1	0.0797008
AT5G67520	2.97936	2.78947	1.01524e-05	0.000306877	0.941262	2.78947	0.00668868	0.0748241	-0.285541	2.78947	0.583514	0.999727	0.68592	2.78947	0.44331	1	0.184474	2.78947	0.799597	0.987922	-0.501446	2.78947	0.678792	0.978362	0.285056	2.78947	0.0549882	0.53264	0.603634	2.78947	4.40731e-05	0.00169462	0.30142	2.78947	0.0442095	0.457371	0.362244	2.78947	0.0229833	0.216433	0.712879	2.78947	0.00346832	0.0671831	0.46528	2.78947	0.102478	1	-0.400137
AT5G06690	4.17511	2.24733	1.02708e-05	0.000309545	1.45749	2.24733	0.00193222	0.0333045	-0.707273	2.24733	0.321823	0.999727	0.789597	2.24733	0.536567	1	-0.457562	2.24733	0.656933	0.977837	-1.24716	2.24733	0.47379	0.947724	0.592628	2.24733	0.00423245	0.144086	0.671467	2.24733	0.00106546	0.0174545	0.528895	2.24733	0.0124009	0.255165	0.401538	2.24733	0.0722828	0.403531	1.36393	2.24733	2.3631e-05	0.00264641	0.281154	2.24733	0.46206	1	0.0652195
AT5G23840	4.56262	1.39073	1.02667e-05	0.000309545	-0.474079	1.39073	0.343558	0.694845	0.28212	1.39073	0.668429	0.999727	-1.54268	1.39073	0.197574	1	0.337984	1.39073	0.722026	0.980729	1.88067	1.39073	0.258355	0.868788	0.249061	1.39073	0.270207	0.877467	0.750909	1.39073	0.000779129	0.013855	0.157298	1.39073	0.494877	0.910961	0.198822	1.39073	0.418595	0.808776	1.46299	1.39073	2.65411e-05	0.0027894	0.112193	1.39073	0.772713	1	0.530861
AT1G77210	3.7345	2.99501	1.02914e-05	0.000309709	1.93627	2.99501	8.3312e-06	0.000986934	-1.17365	2.99501	0.0429663	0.999727	-1.35468	2.99501	0.210268	1	1.10001	2.99501	0.21871	0.858191	2.45469	2.99501	0.106899	0.700691	0.349219	2.99501	0.0563839	0.539496	0.781946	2.99501	1.49675e-05	0.000787376	0.818918	2.99501	7.75017e-06	0.00443623	0.477771	2.99501	0.0140834	0.161646	0.943904	2.99501	0.00156538	0.0400381	0.348934	2.99501	0.323992	1	-0.377344
AT2G24260	-1.33841	4.67678	1.0333e-05	0.000310504	0.162092	4.67678	0.436211	0.765386	0.0493141	4.67678	0.845504	0.999727	0.294698	4.67678	0.553566	1	0.344578	4.67678	0.399236	0.944336	0.0498793	4.67678	0.94332	0.997037	-0.276739	4.67678	0.00165158	0.081555	-0.241884	4.67678	0.0066337	0.0658996	0.0789452	4.67678	0.366873	0.866299	-0.174351	4.67678	0.0697201	0.39666	-0.01313	4.67678	0.930076	0.983234	-0.109484	4.67678	0.524639	1	-0.243896
AT1G11130	-1.55824	4.35625	1.03769e-05	0.000311368	0.00186876	4.35625	0.992938	0.998934	-0.112874	4.35625	0.667705	0.999727	-0.131274	4.35625	0.802665	1	-0.234925	4.35625	0.584447	0.971124	-0.103651	4.35625	0.891107	0.993869	-0.195055	4.35625	0.0328491	0.428954	-0.070859	4.35625	0.447087	0.792592	-0.084621	4.35625	0.355747	0.861176	-0.208635	4.35625	0.0365503	0.280758	-0.378835	4.35625	0.0208804	0.195309	-0.267832	4.35625	0.143954	1	-0.146982
AT5G06570	2.44075	3.0995	1.04464e-05	0.000312995	0.080752	3.0995	0.779878	0.934993	0.0102913	3.0995	0.978388	0.999727	1.09142	3.0995	0.115836	1	0.235263	3.0995	0.680753	0.978389	-0.856155	3.0995	0.383933	0.927348	0.222474	3.0995	0.0680838	0.576193	0.370262	3.0995	0.00240325	0.0313909	0.0820462	3.0995	0.508598	0.914396	0.38758	3.0995	0.00343463	0.0637584	0.389037	3.0995	0.0587462	0.342711	0.39532	3.0995	0.0951463	1	0.218033
AT4G17470	7.62871	2.50545	1.05582e-05	0.000315881	-0.10817	2.50545	0.892461	0.971697	2.93848	2.50545	0.0126019	0.862779	2.04763	2.50545	0.311328	1	-3.40111	2.50545	0.0334741	0.457345	-5.44875	2.50545	0.0517649	0.534803	1.09553	2.50545	0.00305711	0.119111	0.683325	2.50545	0.0676462	0.313936	0.4722	2.50545	0.222785	0.776055	-0.13624	2.50545	0.750221	0.942213	2.94112	2.50545	1.30537e-07	9.77824e-05	0.213555	2.50545	0.735527	1	1.04361
AT3G29030	-2.63275	4.30076	1.07146e-05	0.000320095	-0.494706	4.30076	0.149365	0.47101	-0.39851	4.30076	0.33586	0.999727	1.10888	4.30076	0.174928	1	-0.364813	4.30076	0.587009	0.971124	-1.47369	4.30076	0.20424	0.827417	-0.270753	4.30076	0.05866	0.546973	-0.12719	4.30076	0.382939	0.745933	-0.296103	4.30076	0.0413839	0.443371	-0.39145	4.30076	0.0142215	0.162258	-0.690451	4.30076	0.00693495	0.102957	-0.657462	4.30076	0.0242192	0.961403	0.374888
AT2G39770	1.71175	7.71159	1.07432e-05	0.000320481	-0.195371	7.71159	0.346214	0.697327	0.430486	7.71159	0.0941689	0.999727	-0.736457	7.71159	0.143859	1	-0.468814	7.71159	0.251427	0.882789	0.267643	7.71159	0.706147	0.980351	0.31534	7.71159	0.000325651	0.0275781	0.0149344	7.71159	0.865336	0.96822	0.032137	7.71159	0.719216	0.963503	-0.0456745	7.71159	0.636119	0.906319	0.6042	7.71159	5.5564e-05	0.00441368	0.233035	7.71159	0.176939	1	0.188491
AT1G23440	-1.28385	6.07248	1.09756e-05	0.000326938	0.342047	6.07248	0.0815073	0.340366	0.254826	6.07248	0.296041	0.999727	-0.0544245	6.07248	0.909171	1	0.032687	6.07248	0.933061	0.996518	0.0871116	6.07248	0.896619	0.993869	-0.0863301	6.07248	0.299445	0.897084	-0.268327	6.07248	0.00156968	0.0230284	-0.0307982	6.07248	0.714707	0.961999	-0.245823	6.07248	0.00764653	0.111775	0.229693	6.07248	0.102697	0.45193	-0.154761	6.07248	0.344102	1	-0.300365
AT4G10550	1.91892	3.25201	1.10598e-05	0.00032897	-0.498424	3.25201	0.0574981	0.2813	0.202123	3.25201	0.531526	0.999727	1.76199	3.25201	0.0047226	0.471332	0.211608	3.25201	0.682225	0.978389	-1.55038	3.25201	0.0836691	0.645441	0.151648	3.25201	0.164173	0.784618	0.28453	3.25201	0.00989249	0.0880698	0.0700634	3.25201	0.526556	0.921366	0.530906	3.25201	6.38515e-06	0.000327143	-0.184179	3.25201	0.333506	0.733705	0.0612869	3.25201	0.780353	1	0.696945
AT2G02130	-2.20843	6.34789	1.13618e-05	0.000337463	0.143576	6.34789	0.610467	0.859306	0.26817	6.34789	0.423157	0.999727	-1.69693	6.34789	0.01458	0.645937	0.23733	6.34789	0.673286	0.978389	1.93426	6.34789	0.0511239	0.532878	-0.202749	6.34789	0.0918927	0.642752	-0.241703	6.34789	0.048448	0.25544	-0.158086	6.34789	0.193703	0.751275	-0.227686	6.34789	0.0851777	0.436736	-0.169863	6.34789	0.41012	0.785587	-0.462225	6.34789	0.0508642	1	-0.298617
AT5G66910	1.43301	4.10302	1.15138e-05	0.000341483	-0.113108	4.10302	0.61547	0.862786	0.00273438	4.10302	0.992242	0.999727	-0.107906	4.10302	0.841155	1	0.603	4.10302	0.172084	0.816514	0.710907	4.10302	0.349759	0.915504	-0.0066313	4.10302	0.944379	0.998574	0.164793	4.10302	0.0821991	0.352157	0.19882	4.10302	0.0357835	0.416201	0.472967	4.10302	2.82195e-06	0.000157583	-0.0197828	4.10302	0.902712	0.978424	0.152751	4.10302	0.411289	1	0.0897483
AT5G19100	3.77478	2.91178	1.15388e-05	0.000341729	-1.37146	2.91178	0.00186462	0.0325498	0.981935	2.91178	0.092092	0.999727	-0.0377779	2.91178	0.969835	1	-1.39584	2.91178	0.0927687	0.691603	-1.35807	2.91178	0.348217	0.914789	0.60279	2.91178	0.00142659	0.0763354	-0.0300441	2.91178	0.87906	0.971274	-0.0481794	2.91178	0.810632	0.973782	0.156208	2.91178	0.457719	0.830292	0.698055	2.91178	0.0259081	0.222532	0.499931	2.91178	0.155392	1	0.804281
AT5G05730	3.0924	6.73931	1.17073e-05	0.000346219	-0.326388	6.73931	0.386282	0.729493	0.26333	6.73931	0.564831	0.999727	-0.396804	6.73931	0.661104	1	-0.271827	6.73931	0.711252	0.979399	0.124977	6.73931	0.923409	0.99547	0.499251	6.73931	0.00128142	0.0707965	-0.0807819	6.73931	0.610307	0.881477	0.24952	6.73931	0.122532	0.6531	0.531464	6.73931	0.00148968	0.0325822	0.373038	6.73931	0.175269	0.571695	0.525536	6.73931	0.0915035	1	0.241344
AT2G47710	-0.915925	6.22067	1.17522e-05	0.000347046	0.0226544	6.22067	0.908622	0.977548	0.397484	6.22067	0.107356	0.999727	-0.412378	6.22067	0.389431	1	-0.041959	6.22067	0.914301	0.994439	0.370419	6.22067	0.581593	0.968604	-0.103045	6.22067	0.216655	0.831442	-0.141806	6.22067	0.0964016	0.384818	-0.0485866	6.22067	0.565381	0.930803	-0.264843	6.22067	0.00429528	0.0750448	0.0459576	6.22067	0.747839	0.937948	-0.0875096	6.22067	0.594798	1	-0.12394
AT2G30860	1.46652	8.92679	1.18984e-05	0.000350857	-0.0414715	8.92679	0.841296	0.956775	0.306995	8.92679	0.227034	0.999727	-0.731681	8.92679	0.145898	1	0.227476	8.92679	0.578498	0.970408	0.959158	8.92679	0.179326	0.808566	0.114007	8.92679	0.190979	0.812042	0.101483	8.92679	0.246064	0.620963	0.123184	8.92679	0.165733	0.716206	0.0164856	8.92679	0.863165	0.9708	0.670982	8.92679	6.10318e-06	0.0010087	0.0602302	8.92679	0.726866	1	0.0586924
AT1G19140	-1.2617	4.48857	1.20061e-05	0.000353523	-0.102945	4.48857	0.628391	0.869916	-0.128277	4.48857	0.623055	0.999727	-0.0334799	4.48857	0.947764	1	0.221072	4.48857	0.59569	0.97144	0.254552	4.48857	0.72458	0.982351	-0.0723422	4.48857	0.415535	0.949355	-0.21084	4.48857	0.0223306	0.154051	-0.12163	4.48857	0.177605	0.73001	-0.1067	4.48857	0.275536	0.704466	-0.359044	4.48857	0.0218837	0.199859	-0.0892756	4.48857	0.613746	1	-0.120857
AT3G07880	0.971372	5.96569	1.20825e-05	0.000353902	0.116916	5.96569	0.549508	0.828975	0.038317	5.96569	0.875179	0.999727	-0.367622	5.96569	0.438565	1	-0.105713	5.96569	0.78426	0.987922	0.261909	5.96569	0.694844	0.979661	0.0501559	5.96569	0.543832	0.972143	0.154085	5.96569	0.0630473	0.300277	0.0993827	5.96569	0.235595	0.788293	0.149296	5.96569	0.0985081	0.466786	0.19061	5.96569	0.176837	0.57425	0.141134	5.96569	0.385766	1	0.074668
AT4G22120	-1.37298	5.28116	1.20657e-05	0.000353902	0.0567789	5.28116	0.772988	0.932006	-0.186137	5.28116	0.437978	0.999727	0.199956	5.28116	0.674379	1	-0.5745	5.28116	0.139369	0.784092	-0.774456	5.28116	0.255465	0.86785	-0.138708	5.28116	0.0931692	0.6429	-0.0716539	5.28116	0.396537	0.756177	-0.0866924	5.28116	0.300884	0.830347	-0.186103	5.28116	0.0404444	0.298231	-0.204206	5.28116	0.161308	0.552447	-0.331783	5.28116	0.0441116	1	-0.0134828
AT4G39800	-2.62191	7.64487	1.20864e-05	0.000353902	-1.13907	7.64487	0.000921414	0.0202689	0.291197	7.64487	0.483038	0.999727	1.07777	7.64487	0.188773	1	-0.72275	7.64487	0.277944	0.899224	-1.80052	7.64487	0.124241	0.734198	-0.164966	7.64487	0.252182	0.858131	-0.645732	7.64487	2.16992e-05	0.0010056	-0.192483	7.64487	0.188575	0.743456	-0.437274	7.64487	0.00662743	0.101664	-1.00462	7.64487	0.000120243	0.00765297	-0.31272	7.64487	0.270174	1	0.298116
AT5G63850	1.53066	5.91361	1.2088e-05	0.000353902	0.123224	5.91361	0.53026	0.818371	0.359371	5.91361	0.137235	0.999727	-0.425921	5.91361	0.369776	1	-0.71511	5.91361	0.0644534	0.613356	-0.289189	5.91361	0.668078	0.978362	0.186611	5.91361	0.0231846	0.361327	0.0309495	5.91361	0.711752	0.92087	0.325032	5.91361	0.00010122	0.0174319	-0.0626431	5.91361	0.490653	0.84539	0.615687	5.91361	1.19599e-05	0.00156118	0.015656	5.91361	0.923406	1	0.204143
AT1G01060	-2.31	8.92791	1.21431e-05	0.000354501	-1.209	8.92791	8.3453e-05	0.00420217	-0.0412752	8.92791	0.911135	0.999727	0.48856	8.92791	0.499599	1	0.193133	8.92791	0.742736	0.984152	-0.295427	8.92791	0.775187	0.986881	-0.160781	8.92791	0.211481	0.828141	-0.473846	8.92791	0.000500475	0.0101451	-0.39155	8.92791	0.0028519	0.123566	-0.125356	8.92791	0.370988	0.778838	-1.22163	8.92791	3.16237e-07	0.000155333	-0.119657	8.92791	0.632438	1	0.298294
AT3G04620	-4.16877	2.63575	1.21336e-05	0.000354501	-2.12675	2.63575	0.000306534	0.00980405	1.32891	2.63575	0.0524793	0.999727	0.127319	2.63575	0.92526	1	0.0454218	2.63575	0.964731	0.998576	-0.0818972	2.63575	0.966978	0.998933	-0.414324	2.63575	0.0880422	0.632435	-1.35182	2.63575	7.48993e-07	7.45139e-05	-0.452363	2.63575	0.0645139	0.527902	-0.862445	2.63575	0.00234214	0.0468291	-0.795445	2.63575	0.0687518	0.369913	-0.200616	2.63575	0.670792	1	0.131192
AT1G74080	7.24539	0.896912	1.21836e-05	0.000354675	-1.31723	0.896912	0.0854305	0.349115	0.229001	0.896912	0.852204	0.999727	0.734157	0.896912	0.645294	1	1.13776	0.896912	0.416514	0.950997	0.403606	0.896912	0.850536	0.992769	0.286279	0.896912	0.359713	0.929217	0.390306	0.896912	0.226071	0.598711	1.36986	0.896912	1.56964e-05	0.00643364	0.548357	0.896912	0.129224	0.524629	0.979592	0.896912	0.0729612	0.382128	0.307325	0.896912	0.584363	1	1.53963
AT4G23550	1.81404	3.71843	1.21755e-05	0.000354675	-0.178118	3.71843	0.45994	0.777047	0.729993	3.71843	0.0141139	0.862779	-1.60731	3.71843	0.00479896	0.471332	0.59311	3.71843	0.203058	0.849718	2.20042	3.71843	0.00614546	0.180696	0.142501	3.71843	0.155047	0.769563	0.273267	3.71843	0.00712871	0.069669	0.0772003	3.71843	0.453476	0.896426	0.476182	3.71843	1.08517e-05	0.000524515	-0.0550691	3.71843	0.75327	0.939192	0.22887	3.71843	0.251901	1	-0.326572
AT1G32460	1.62909	5.64169	1.24161e-05	0.000360422	0.308803	5.64169	0.119037	0.416875	-0.154074	5.64169	0.540169	0.999727	-0.00455836	5.64169	0.992517	1	0.530508	5.64169	0.177339	0.819675	0.535067	5.64169	0.427211	0.936666	0.111642	5.64169	0.183837	0.805032	0.219482	5.64169	0.00911426	0.0829906	0.179017	5.64169	0.0356866	0.415782	0.201373	5.64169	0.0288893	0.247619	0.627973	5.64169	9.24341e-06	0.00133405	0.0882679	5.64169	0.591425	1	-0.0571185
AT3G21260	-2.01392	3.89623	1.24162e-05	0.000360422	0.830927	3.89623	0.00151671	0.0286427	-0.195387	3.89623	0.559494	0.999727	-0.942364	3.89623	0.149911	1	1.44342	3.89623	0.00652655	0.197279	2.38578	3.89623	0.00810854	0.21009	-0.277152	3.89623	0.0124985	0.266817	-0.057847	3.89623	0.604339	0.878727	-0.0101585	3.89623	0.926471	0.990557	-0.303852	3.89623	0.0129329	0.154456	-0.146006	3.89623	0.430312	0.797216	-0.042819	3.89623	0.843701	1	-0.671061
AT5G24210	2.39032	5.84618	1.25286e-05	0.000363169	1.18107	5.84618	4.61675e-05	0.00288462	-0.146345	5.84618	0.682013	0.999727	-3.32761	5.84618	3.09439e-06	0.0232762	2.13925	5.84618	0.000206461	0.0229957	5.46686	5.84618	4.77324e-08	0.000163038	0.518251	5.84618	1.5585e-05	0.00298503	0.401852	5.84618	0.00104599	0.0172181	0.118485	5.84618	0.332454	0.848069	0.930593	5.84618	1.94404e-12	4.19381e-10	-0.225773	5.84618	0.281832	0.688504	0.789403	5.84618	0.00103935	0.259763	-0.576063
AT5G42590	3.92753	3.44415	1.26027e-05	0.000364803	-0.96992	3.44415	0.0360596	0.214204	1.60574	3.44415	0.00837149	0.821168	-0.114572	3.44415	0.917834	1	-1.57862	3.44415	0.0806719	0.660171	-1.46405	3.44415	0.354836	0.916629	0.360124	3.44415	0.0690652	0.579439	0.389023	3.44415	0.0486244	0.255905	0.0626365	3.44415	0.760061	0.968638	0.129288	3.44415	0.548561	0.870437	1.08768	3.44415	0.00118707	0.0331892	0.117078	3.44415	0.75532	1	0.567893
AT5G11520	-1.30599	6.16249	1.28482e-05	0.000371382	0.379282	6.16249	0.0551339	0.275312	0.0158125	6.16249	0.948724	0.999727	0.380711	6.16249	0.426788	1	0.066496	6.16249	0.865005	0.992432	-0.314215	6.16249	0.643084	0.975104	-0.166686	6.16249	0.0467849	0.497596	-0.268162	6.16249	0.00161931	0.0235196	0.0154019	6.16249	0.855875	0.980822	-0.169955	6.16249	0.0640806	0.380147	0.139897	6.16249	0.330052	0.731665	-0.0577523	6.16249	0.725486	1	-0.418803
AT3G25010	4.66931	2.43148	1.28804e-05	0.00037179	0.633402	2.43148	0.226974	0.578652	1.20658	2.43148	0.0702374	0.999727	-1.35536	2.43148	0.268989	1	1.21234	2.43148	0.241551	0.878802	2.56771	2.43148	0.153306	0.780781	1.04821	2.43148	5.74671e-07	0.000230928	0.557528	2.43148	0.0106983	0.0930604	0.187584	2.43148	0.383122	0.872722	1.67485	2.43148	1.10849e-13	3.138e-11	-0.744618	2.43148	0.0604	0.347376	0.785842	2.43148	0.084693	1	-0.0320655
AT5G60280	1.45962	3.5557	1.29961e-05	0.000374602	0.0498267	3.5557	0.83907	0.955949	-0.0604707	3.5557	0.842571	0.999727	-0.993221	3.5557	0.091842	1	0.828303	3.5557	0.0855159	0.675338	1.82152	3.5557	0.0289697	0.405846	0.0717353	3.5557	0.483144	0.959082	0.255694	3.5557	0.0133596	0.10792	0.0300596	3.5557	0.773159	0.969946	0.5123	3.5557	2.71414e-06	0.000153233	-0.171806	3.5557	0.334794	0.735004	0.453975	3.5557	0.0246943	0.961403	-0.197149
AT4G14440	-1.6206	5.91957	1.33611e-05	0.000384582	-0.482278	5.91957	0.0216911	0.158198	0.125779	5.91957	0.626185	0.999727	0.826791	5.91957	0.100491	1	0.0334286	5.91957	0.934855	0.996549	-0.793362	5.91957	0.26761	0.874374	-0.161039	5.91957	0.0664613	0.570186	-0.452306	5.91957	1.10041e-06	0.000104406	-0.0412741	5.91957	0.642797	0.948274	-0.169497	5.91957	0.0796298	0.422234	-0.595667	5.91957	0.00017069	0.00977128	-0.0284761	5.91957	0.870218	1	0.0447163
AT3G23010	5.11497	1.1854	1.36661e-05	0.00039281	-0.00268909	1.1854	0.997464	1	-0.770641	1.1854	0.26709	0.999727	-0.239159	1.1854	0.848598	1	4.16502	1.1854	0.000118228	0.0162616	4.40418	1.1854	0.0110163	0.248369	0.425752	1.1854	0.0621945	0.559286	0.479517	1.1854	0.039946	0.225999	0.451175	1.1854	0.0502417	0.480826	1.69954	1.1854	2.17834e-12	4.6503e-10	-0.527043	1.1854	0.177712	0.575177	1.22689	1.1854	0.00891543	0.716521	-0.416359
AT3G57380	-1.98614	2.62271	1.37024e-05	0.000393302	-0.455297	2.62271	0.150532	0.472798	0.170267	2.62271	0.637694	0.999727	0.902564	2.62271	0.207	1	0.979962	2.62271	0.101371	0.712761	0.0773979	2.62271	0.938923	0.997037	-0.314306	2.62271	0.0133682	0.273695	-0.520685	2.62271	8.26256e-05	0.00270069	-0.17627	2.62271	0.16494	0.715251	0.248912	2.62271	0.0676036	0.389833	-0.597232	2.62271	0.00727155	0.105765	-0.0705893	2.62271	0.782025	1	-0.483606
AT1G77280	-1.69984	4.24657	1.38017e-05	0.000395083	-0.328269	4.24657	0.145041	0.463215	0.203225	4.24657	0.44477	0.999727	-0.192124	4.24657	0.718149	1	0.459607	4.24657	0.291754	0.905049	0.651731	4.24657	0.38596	0.927348	-0.337291	4.24657	0.000362948	0.0299929	-0.229093	4.24657	0.0175093	0.130486	-0.124827	4.24657	0.188467	0.743456	-0.262483	4.24657	0.0115537	0.145117	-0.375824	4.24657	0.0221573	0.20164	-0.0073796	4.24657	0.968617	1	-0.167311
AT2G40600	1.11613	4.52673	1.3803e-05	0.000395083	-0.0914976	4.52673	0.660943	0.882309	0.155017	4.52673	0.554826	0.999727	-0.0832142	4.52673	0.869153	1	0.459295	4.52673	0.265072	0.891459	0.542509	4.52673	0.44707	0.94359	0.160488	4.52673	0.0649811	0.568118	-0.0187144	4.52673	0.834433	0.961065	0.0763438	4.52673	0.389134	0.873962	0.36529	4.52673	0.000111044	0.0039035	0.144465	4.52673	0.334832	0.73501	0.0786412	4.52673	0.648125	1	0.0993204
AT3G55370	-1.5085	3.32047	1.38291e-05	0.000395278	0.0778056	3.32047	0.766189	0.928952	0.212538	3.32047	0.498302	0.999727	-0.245233	3.32047	0.694814	1	-0.431333	3.32047	0.398169	0.944336	-0.1861	3.32047	0.833965	0.992769	-0.203054	3.32047	0.063451	0.562553	-0.128923	3.32047	0.25104	0.626506	-0.0653866	3.32047	0.552174	0.927942	-0.142876	3.32047	0.23182	0.665209	-0.287484	3.32047	0.133318	0.508792	-0.20561	3.32047	0.345375	1	-0.215019
AT5G43780	-1.19006	7.34558	1.40091e-05	0.000399866	0.613324	7.34558	0.00264288	0.0411732	0.155695	7.34558	0.536008	0.999727	-0.379647	7.34558	0.444604	1	0.440938	7.34558	0.276408	0.897805	0.820585	7.34558	0.245471	0.862433	-0.0911403	7.34558	0.291352	0.894171	-0.0864998	7.34558	0.322562	0.698129	-0.0653291	7.34558	0.455367	0.896426	-0.0911868	7.34558	0.33512	0.753477	-0.0716719	7.34558	0.634651	0.895041	0.0720594	7.34558	0.673191	1	-0.511237
AT5G20960	-1.44328	7.12894	1.40296e-05	0.000399893	0.17553	7.12894	0.391114	0.733549	-0.443417	7.12894	0.0788195	0.999727	-0.224687	7.12894	0.651107	1	0.559055	7.12894	0.167494	0.813068	0.783743	7.12894	0.270747	0.874374	-0.231814	7.12894	0.00729287	0.199813	-0.217662	7.12894	0.0140605	0.111602	-0.00636547	7.12894	0.941842	0.992476	0.0305011	7.12894	0.744137	0.941203	-0.247561	7.12894	0.10789	0.462704	-0.139007	7.12894	0.417317	1	-0.277049
AT1G78450	3.56839	1.95865	1.40799e-05	0.000400767	0.956472	1.95865	0.0192999	0.148084	0.371147	1.95865	0.536626	0.999727	-0.66148	1.95865	0.557611	1	0.699873	1.95865	0.413473	0.950997	1.36135	1.95865	0.372037	0.924097	0.466674	1.95865	0.00880574	0.220029	0.567686	1.95865	0.00147638	0.0219731	0.514405	1.95865	0.0043086	0.150759	0.375254	1.95865	0.0494491	0.331096	0.895934	1.95865	0.002062	0.047322	0.156144	1.95865	0.644176	1	0.0183829
AT5G60790	-1.88414	7.67132	1.42876e-05	0.000406117	-1.02312	7.67132	3.55062e-05	0.00236254	0.152954	7.67132	0.611287	0.999727	0.744093	7.67132	0.206031	1	-0.519522	7.67132	0.277719	0.899224	-1.26362	7.67132	0.131674	0.746892	-0.176579	7.67132	0.0860106	0.626849	-0.569271	7.67132	1.55666e-07	2.39866e-05	-0.20283	7.67132	0.0539317	0.49653	-0.265566	7.67132	0.0194607	0.195695	-0.491994	7.67132	0.00713901	0.10458	-0.252341	7.67132	0.214285	1	0.225315
AT3G13470	-1.28399	6.58853	1.44242e-05	0.000409432	0.274448	6.58853	0.17287	0.507445	-0.0772568	6.58853	0.758214	0.999727	0.205806	6.58853	0.674153	1	-0.00189752	6.58853	0.996279	1	-0.207704	6.58853	0.766034	0.985645	0.139803	6.58853	0.0942748	0.646024	-0.165789	6.58853	0.0598283	0.290826	-0.174824	6.58853	0.043595	0.454007	-0.0408409	6.58853	0.658783	0.913774	-0.507216	6.58853	0.000860891	0.02706	-0.0598651	6.58853	0.721975	1	-0.0754764
AT3G22200	-1.81844	6.31576	1.44905e-05	0.000410744	0.970413	6.31576	4.54786e-05	0.00285323	-0.0861723	6.31576	0.763751	0.999727	0.217308	6.31576	0.703907	1	0.111324	6.31576	0.811649	0.989038	-0.105984	6.31576	0.896493	0.993869	-0.167512	6.31576	0.0951202	0.646971	-0.264185	6.31576	0.00920976	0.0836702	0.117997	6.31576	0.243851	0.794008	-0.421672	6.31576	0.00015116	0.00503251	0.408959	6.31576	0.0160938	0.167801	-0.207913	6.31576	0.287953	1	-0.608523
AT1G25560	2.62967	5.73188	1.45154e-05	0.000410883	0.719435	5.73188	0.0243477	0.169261	0.383348	5.73188	0.348015	0.999727	-0.892723	5.73188	0.252132	1	1.52912	5.73188	0.0159553	0.313218	2.42185	5.73188	0.0258344	0.38008	0.262498	5.73188	0.0533679	0.524846	0.0929138	5.73188	0.49282	0.821242	0.442888	5.73188	0.00129989	0.0839369	0.558805	5.73188	0.000154335	0.00512632	0.455649	5.73188	0.0469268	0.305598	0.738048	5.73188	0.00544913	0.59364	-0.394043
AT2G16380	1.74586	4.07924	1.47017e-05	0.000415581	0.391271	4.07924	0.0745041	0.325077	-0.169999	4.07924	0.553877	0.999727	-0.0492311	4.07924	0.927168	1	0.14439	4.07924	0.744534	0.984164	0.193621	4.07924	0.799648	0.989154	0.12127	4.07924	0.192292	0.812042	0.394219	4.07924	2.27417e-05	0.00104266	0.223015	4.07924	0.0174984	0.299966	0.00550687	4.07924	0.956744	0.990933	0.71999	4.07924	3.65269e-06	0.00074117	-0.0653701	4.07924	0.720176	1	0.38705
AT3G01175	3.57693	2.15554	1.47232e-05	0.000415616	0.654069	2.15554	0.12395	0.426574	-1.19376	2.15554	0.0305275	0.992293	0.242331	2.15554	0.808647	1	2.06398	2.15554	0.016492	0.320063	1.82165	2.15554	0.1949	0.818837	0.221648	2.15554	0.19973	0.818916	0.533809	2.15554	0.00189466	0.0264324	0.270383	2.15554	0.120069	0.6494	1.27117	2.15554	4.6451e-12	8.98082e-10	-0.0135434	2.15554	0.96441	0.991092	0.921687	2.15554	0.00688514	0.63848	-0.51577
AT5G62920	-2.41183	4.31107	1.47985e-05	0.000417167	-1.55061	4.31107	2.40613e-06	0.000469631	0.407992	4.31107	0.300955	0.999727	0.804358	4.31107	0.296381	1	1.80677	4.31107	0.00371807	0.139048	1.00241	4.31107	0.352797	0.915594	-0.044789	4.31107	0.737221	0.993821	-0.389032	4.31107	0.0057121	0.059363	-0.820454	4.31107	9.42312e-09	4.82793e-05	-0.0075292	4.31107	0.959018	0.991381	-1.43707	4.31107	8.59882e-09	1.65358e-05	-0.00928805	4.31107	0.972412	1	-0.115916
AT1G12370	-1.95343	3.37196	1.48789e-05	0.000418858	-0.38531	3.37196	0.140039	0.454506	-0.283505	3.37196	0.36496	0.999727	0.914361	3.37196	0.140245	1	0.103169	3.37196	0.838909	0.990113	-0.811192	3.37196	0.356743	0.917931	-0.0511947	3.37196	0.63397	0.988104	-0.409157	3.37196	0.000323814	0.0073006	-0.290113	3.37196	0.00826233	0.20794	-0.159256	3.37196	0.181628	0.603532	-0.607406	3.37196	0.00165007	0.0414926	-0.0711475	3.37196	0.742584	1	-0.0571714
AT5G66050	1.40349	5.13654	1.51098e-05	0.000424773	0.0524544	5.13654	0.787369	0.93682	0.0774395	5.13654	0.756082	0.999727	0.820102	5.13654	0.0835381	0.979148	0.163326	5.13654	0.671539	0.978389	-0.656776	5.13654	0.322166	0.904577	0.169935	5.13654	0.0383833	0.457076	0.197349	5.13654	0.0170041	0.127836	0.0362559	5.13654	0.6653	0.954065	0.0166033	5.13654	0.854491	0.968114	0.308296	5.13654	0.0277559	0.230763	0.323962	5.13654	0.0446565	1	0.0404508
AT2G16510	-0.713888	5.98162	1.51753e-05	0.000426032	0.0750052	5.98162	0.702131	0.904387	0.0188666	5.98162	0.938508	0.999727	-0.374889	5.98162	0.430323	1	0.0308089	5.98162	0.936548	0.996549	0.405698	5.98162	0.543435	0.960704	-0.0519817	5.98162	0.528478	0.969394	-0.11047	5.98162	0.191609	0.552825	-0.0932017	5.98162	0.267632	0.811111	-0.118451	5.98162	0.193967	0.618296	0.0394604	5.98162	0.78095	0.947718	-0.0485867	5.98162	0.765819	1	-0.0961446
AT1G45145	3.54312	6.63404	1.5389e-05	0.000431438	-0.425921	6.63404	0.331195	0.68395	0.723585	6.63404	0.174375	0.999727	-2.3024	6.63404	0.0284043	0.789934	3.10869	6.63404	0.000414452	0.0372625	5.41109	6.63404	0.000134376	0.0178825	0.0627323	6.63404	0.740146	0.993821	0.184288	6.63404	0.318033	0.694408	0.588147	6.63404	0.00182778	0.0975324	0.395381	6.63404	0.0535682	0.346186	-0.0613503	6.63404	0.837268	0.963391	1.11283	6.63404	0.00219813	0.389495	-1.01793
AT5G24420	5.11378	3.83458	1.54536e-05	0.000432659	0.897694	3.83458	0.131025	0.438878	1.34636	3.83458	0.106089	0.999727	1.36058	3.83458	0.38029	1	-1.6411	3.83458	0.176389	0.819675	-3.00168	3.83458	0.15685	0.78421	0.892063	3.83458	0.000730884	0.047703	0.376526	3.83458	0.154786	0.496449	0.230183	3.83458	0.413051	0.884017	0.110951	3.83458	0.704172	0.929927	2.12669	3.83458	4.11772e-07	0.00017955	0.776283	3.83458	0.108972	1	0.0879745
AT1G33102	-2.67717	1.56182	1.57038e-05	0.000439062	0.245382	1.56182	0.545972	0.826899	-0.588331	1.56182	0.213311	0.999727	-1.74149	1.56182	0.0715751	0.960718	1.97189	1.56182	0.0129059	0.282056	3.71338	1.56182	0.00629657	0.18327	-0.625382	1.56182	0.000258945	0.023251	-0.252661	1.56182	0.137963	0.467651	-0.0474098	1.56182	0.775571	0.969946	-0.351736	1.56182	0.0545961	0.349397	-0.22122	1.56182	0.441702	0.803506	-0.00792783	1.56182	0.981551	1	-0.789224
AT1G30900	2.23613	4.2977	1.57555e-05	0.00043991	-0.120817	4.2977	0.658907	0.881727	0.0391088	4.2977	0.905927	0.999727	-0.836259	4.2977	0.196659	1	1.30825	4.2977	0.0148622	0.302216	2.14451	4.2977	0.0212131	0.3485	0.140611	4.2977	0.213227	0.829626	0.333298	4.2977	0.00353807	0.0420587	0.0634092	4.2977	0.579695	0.933263	0.990927	4.2977	1.21299e-15	4.97178e-13	-0.267883	4.2977	0.178027	0.575652	0.317628	4.2977	0.161213	1	-0.0927326
AT2G06255	4.11044	1.47878	1.58973e-05	0.000443265	0.384859	1.47878	0.418829	0.75393	0.486892	1.47878	0.461101	0.999727	-2.46464	1.47878	0.0397706	0.850791	2.95522	1.47878	0.00206999	0.0991179	5.41986	1.47878	0.000667025	0.0498906	0.322737	1.47878	0.122571	0.710609	0.346102	1.47878	0.0984385	0.389367	0.444448	1.47878	0.0326024	0.400871	0.468805	1.47878	0.0357759	0.277094	0.625991	1.47878	0.055968	0.333774	1.17393	1.47878	0.00228592	0.390653	-1.17121
AT1G08230	-1.88752	4.4506	1.59868e-05	0.00044455	0.326231	4.4506	0.192518	0.538097	0.354017	4.4506	0.225659	0.999727	-0.0166343	4.4506	0.978171	1	-0.0582431	4.4506	0.904706	0.994439	-0.0416088	4.4506	0.960396	0.998052	-0.238629	4.4506	0.0229406	0.358888	-0.478312	4.4506	1.37504e-05	0.000739635	0.0943311	4.4506	0.367202	0.866299	-0.469293	4.4506	6.28517e-05	0.00237654	0.367332	4.4506	0.0402678	0.283378	-0.21411	4.4506	0.295178	1	-0.272414
AT1G79230	-0.699656	6.20525	1.59736e-05	0.00044455	0.296906	6.20525	0.132428	0.440969	0.26263	6.20525	0.284159	0.999727	-0.351201	6.20525	0.464792	1	0.0348558	6.20525	0.929051	0.996126	0.386057	6.20525	0.571629	0.966379	-0.0419131	6.20525	0.613947	0.986193	-0.0452159	6.20525	0.593382	0.87412	-0.0101984	6.20525	0.903767	0.987125	-0.117205	6.20525	0.19997	0.626766	-0.0328815	6.20525	0.82126	0.959955	-0.0580085	6.20525	0.725277	1	-0.0938795
AT1G24580	-4.97531	2.08055	1.61105e-05	0.000447115	-0.823921	2.08055	0.260727	0.616321	-0.136627	2.08055	0.848527	0.999727	0.265543	2.08055	0.86419	1	-0.41998	2.08055	0.75363	0.986001	-0.685524	2.08055	0.760956	0.985412	-1.33148	2.08055	3.1242e-05	0.00508153	-1.03775	2.08055	0.00111664	0.0180476	0.524434	2.08055	0.0599405	0.517163	-1.06117	2.08055	0.00243351	0.0482325	-0.663697	2.08055	0.231066	0.639496	-0.384754	2.08055	0.527204	1	-0.156859
AT3G06250	-0.975804	4.53771	1.61459e-05	0.000447115	-0.125661	4.53771	0.551888	0.830832	-0.0613164	4.53771	0.813216	0.999727	0.175655	4.53771	0.729379	1	-0.431024	4.53771	0.299293	0.909261	-0.60668	4.53771	0.40136	0.932218	-0.129878	4.53771	0.141843	0.749788	-0.197178	4.53771	0.0302088	0.189038	-0.0177838	4.53771	0.842477	0.979265	-0.171922	4.53771	0.0770166	0.4158	-0.119222	4.53771	0.441407	0.803506	-0.120641	4.53771	0.491178	1	0.0638655
AT4G39840	-2.25658	3.46532	1.61663e-05	0.000447115	-0.916344	3.46532	0.00268798	0.0415442	0.0921986	3.46532	0.792596	0.999727	0.0838453	3.46532	0.904077	1	0.216714	3.46532	0.704569	0.979213	0.132869	3.46532	0.893262	0.993869	-0.239448	3.46532	0.0565894	0.541129	-0.53724	3.46532	5.86671e-05	0.00210934	-0.208692	3.46532	0.100724	0.614536	-0.431356	3.46532	0.00235024	0.046854	-0.568714	3.46532	0.0122894	0.143837	-0.202098	3.46532	0.421481	1	0.056399
AT5G02270	-2.22871	5.46257	1.61267e-05	0.000447115	-0.228753	5.46257	0.437875	0.766337	0.222136	5.46257	0.52152	0.999727	-1.18131	5.46257	0.0943454	1	0.0709248	5.46257	0.901324	0.994439	1.25224	5.46257	0.213586	0.835167	-0.366021	5.46257	0.00349185	0.128649	-0.291615	5.46257	0.0221689	0.153231	-0.2362	5.46257	0.0592934	0.515991	-0.194773	5.46257	0.149787	0.557525	-0.439311	5.46257	0.0445802	0.298177	-0.0357089	5.46257	0.883721	1	-0.437428
AT1G16300	-1.50333	3.53949	1.63664e-05	0.000451431	-0.321105	3.53949	0.198891	0.545441	0.561335	3.53949	0.0640864	0.999727	-0.207135	3.53949	0.726557	1	0.294114	3.53949	0.543831	0.965282	0.501248	3.53949	0.546814	0.961923	-0.313772	3.53949	0.00279682	0.114084	-0.188997	3.53949	0.0770089	0.339475	-0.174711	3.53949	0.0988495	0.611345	-0.179182	3.53949	0.11988	0.510054	-0.262948	3.53949	0.14484	0.525123	-0.0273449	3.53949	0.893833	1	-0.247416
AT4G01890	7.10753	0.0548881	1.63478e-05	0.000451431	-0.671411	0.0548881	0.335993	0.687572	1.60342	0.0548881	0.0976283	0.999727	-1.35492	0.0548881	0.401963	1	0.829679	0.0548881	0.514364	0.96339	2.18459	0.0548881	0.331938	0.907255	0.85234	0.0548881	0.00837482	0.215342	1.22122	0.0548881	0.000145161	0.00406238	0.0711811	0.0548881	0.794082	0.972921	0.672497	0.0548881	0.0545312	0.349347	1.18296	0.0548881	0.0179039	0.178378	0.291176	0.0548881	0.574575	1	0.665754
AT2G44350	-0.995591	6.57606	1.64348e-05	0.000452709	-0.078998	6.57606	0.694443	0.901267	0.257188	6.57606	0.299925	0.999727	0.0168308	6.57606	0.972359	1	-0.150427	6.57606	0.704135	0.979213	-0.167257	6.57606	0.808581	0.990581	-0.138299	6.57606	0.102455	0.664464	-0.0976015	6.57606	0.258539	0.634931	-0.0834076	6.57606	0.331837	0.848069	-0.104526	6.57606	0.260151	0.690164	-0.272352	6.57606	0.0676341	0.367155	-0.0590956	6.57606	0.72462	1	-0.182793
AT2G24600	-4.66514	6.43993	1.67256e-05	0.000460101	-1.96412	6.43993	0.00308305	0.045035	-1.00485	6.43993	0.180171	0.999727	1.23169	6.43993	0.424142	1	0.289469	6.43993	0.814962	0.989801	-0.942218	6.43993	0.668017	0.978362	-0.369548	6.43993	0.185324	0.806718	-1.23013	6.43993	4.30121e-05	0.00166319	-0.318455	6.43993	0.258239	0.804366	-0.319011	6.43993	0.288295	0.714702	-1.95486	6.43993	0.000138581	0.00842754	-0.519122	6.43993	0.337269	1	0.572124
AT4G32300	-1.42319	5.73165	1.67938e-05	0.000461355	-0.388342	5.73165	0.048058	0.254102	-0.132278	5.73165	0.582285	0.999727	0.27487	5.73165	0.561731	1	-0.333523	5.73165	0.387864	0.941364	-0.608393	5.73165	0.370148	0.922671	-0.111232	5.73165	0.176489	0.799184	-0.339135	5.73165	7.10433e-05	0.0024266	-0.0720743	5.73165	0.387459	0.873755	-0.220607	5.73165	0.0148587	0.167499	-0.360883	5.73165	0.0142546	0.155831	-0.185158	5.73165	0.258755	1	0.247432
AT3G55430	-1.65467	6.77572	1.69159e-05	0.00046409	-0.6021	6.77572	0.00531263	0.0648603	-0.044167	6.77572	0.868483	0.999727	0.543664	6.77572	0.294829	1	-0.628259	6.77572	0.137339	0.780758	-1.17192	6.77572	0.111262	0.709018	-0.0311434	6.77572	0.729386	0.993821	-0.497813	6.77572	1.94008e-07	2.86044e-05	-0.263283	6.77572	0.00469025	0.156576	-0.259589	6.77572	0.00982238	0.130629	-0.391626	6.77572	0.0140759	0.154638	-0.0210759	6.77572	0.90612	1	0.135106
AT1G33890	6.24054	0.486758	1.74596e-05	0.000478366	-2.01667	0.486758	0.00378898	0.0512889	-0.0901492	0.486758	0.907905	0.999727	1.34653	0.486758	0.307005	1	1.60407	0.486758	0.164894	0.811753	0.25754	0.486758	0.895998	0.993869	0.345039	0.486758	0.225187	0.840404	0.369608	0.486758	0.201231	0.566331	0.187706	0.486758	0.501364	0.912776	1.48602	0.486758	1.21131e-06	7.80649e-05	-0.499828	0.486758	0.309838	0.715796	1.43297	0.486758	0.00711731	0.649915	0.882589
AT5G04950	-2.11872	5.33758	1.75572e-05	0.000480396	0.194365	5.33758	0.493129	0.796814	-0.305396	5.33758	0.386342	0.999727	-0.754892	5.33758	0.272988	1	1.71695	5.33758	0.00215786	0.101662	2.47185	5.33758	0.0102732	0.238707	-0.241125	5.33758	0.0433917	0.483824	-0.0333386	5.33758	0.787107	0.945719	-0.364208	5.33758	0.00283607	0.123141	-0.263403	5.33758	0.0419462	0.303223	-0.465839	5.33758	0.0245026	0.215139	0.0822321	5.33758	0.722789	1	-0.848215
AT4G25230	-1.04201	5.86855	1.76422e-05	0.000481893	0.0342756	5.86855	0.860985	0.962211	0.213966	5.86855	0.376766	0.999727	0.213744	5.86855	0.652109	1	-0.240433	5.86855	0.533699	0.964829	-0.454177	5.86855	0.500351	0.951969	-0.0498572	5.86855	0.544047	0.972143	-0.236831	5.86855	0.00505651	0.0545125	-0.0771633	5.86855	0.357103	0.861915	-0.173154	5.86855	0.056099	0.353994	0.00349437	5.86855	0.980563	0.99513	-0.110368	5.86855	0.498373	1	-0.0977488
AT4G27680	-1.04772	4.80852	1.76589e-05	0.000481893	-0.114482	4.80852	0.570948	0.839261	-0.0177051	4.80852	0.944167	0.999727	0.0395314	4.80852	0.935509	1	-0.32381	4.80852	0.416358	0.950997	-0.363342	4.80852	0.597532	0.969785	-0.107367	4.80852	0.206939	0.824769	-0.280079	4.80852	0.00136476	0.0207796	0.00964281	4.80852	0.910208	0.987359	-0.17684	4.80852	0.0592283	0.364648	-0.112976	4.80852	0.44242	0.803936	-0.116781	4.80852	0.48641	1	0.011588
AT3G15390	2.11663	2.29674	1.76828e-05	0.000481903	-0.144431	2.29674	0.654394	0.879903	-0.156041	2.29674	0.696867	0.999727	-0.751883	2.29674	0.327095	1	0.699786	2.29674	0.266775	0.892636	1.45167	2.29674	0.181689	0.809821	0.0860485	2.29674	0.523917	0.968147	0.231149	2.29674	0.094058	0.380352	0.357803	2.29674	0.00823374	0.20794	0.63498	2.29674	1.07018e-05	0.000518494	-0.195767	2.29674	0.400546	0.780351	0.182991	2.29674	0.497414	1	0.218818
AT1G33900	8.35628	-0.178482	1.77961e-05	0.000484347	-1.11957	-0.178482	0.159	0.486786	-1.49421	-0.178482	0.172427	0.999727	0.512257	-0.178482	0.799193	1	-0.163303	-0.178482	0.910006	0.994439	-0.67556	-0.178482	0.824328	0.992769	1.19256	-0.178482	0.000259807	0.023251	0.958436	-0.178482	0.00364316	0.0430086	0.554841	-0.178482	0.0779274	0.560783	1.47059	-0.178482	4.20109e-05	0.00170152	0.0748634	-0.178482	0.802459	0.953884	0.279587	-0.178482	0.659008	1	2.34799
AT3G45070	2.9147	3.1029	1.79513e-05	0.000487923	-0.710415	3.1029	0.0432693	0.23889	0.621881	3.1029	0.150039	0.999727	0.393765	3.1029	0.634311	1	0.334252	3.1029	0.61968	0.975586	-0.0595128	3.1029	0.959572	0.997943	0.220059	3.1029	0.13991	0.746889	0.440899	3.1029	0.00310946	0.0383887	-0.0563672	3.1029	0.713302	0.961999	0.406415	3.1029	0.011802	0.147034	0.601897	3.1029	0.0152676	0.162165	-0.0132082	3.1029	0.964002	1	0.206222
AT1G58225	6.60935	1.49022	1.82059e-05	0.000492232	-0.632241	1.49022	0.388415	0.730809	0.497825	1.49022	0.604036	0.999727	-1.61829	1.49022	0.279699	1	4.24635	1.49022	0.00115388	0.071014	5.86465	1.49022	0.00595254	0.177905	0.745344	1.49022	0.00993207	0.236959	0.0408204	1.49022	0.866578	0.968409	0.839407	1.49022	0.00392634	0.14319	2.26405	1.49022	5.50435e-14	1.68367e-11	-1.23296	1.49022	0.017884	0.178266	1.69487	1.49022	0.00601222	0.616072	-0.703039
AT1G66930	2.987	1.82827	1.81842e-05	0.000492232	-0.0794967	1.82827	0.829077	0.95183	-0.0825139	1.82827	0.856953	0.999727	-0.403528	1.82827	0.643442	1	0.0102383	1.82827	0.988009	0.998744	0.413766	1.82827	0.738996	0.98322	0.23179	1.82827	0.130028	0.723506	0.553354	1.82827	0.000348586	0.0076899	0.119983	1.82827	0.442396	0.894217	0.597517	1.82827	0.000247209	0.00759566	0.141637	1.82827	0.584803	0.873356	0.358091	1.82827	0.22904	1	0.58699
AT4G14230	1.81296	3.51992	1.81779e-05	0.000492232	0.990418	3.51992	4.06472e-05	0.00261561	-0.0821322	3.51992	0.79123	0.999727	-1.40789	3.51992	0.0186777	0.696619	0.628702	3.51992	0.195184	0.840102	2.03659	3.51992	0.0145476	0.283672	0.0535022	3.51992	0.605687	0.983804	0.372293	3.51992	0.000297864	0.00686775	0.374445	3.51992	0.000289535	0.0351108	0.104696	3.51992	0.351529	0.764938	0.821011	3.51992	1.16894e-06	0.000328168	0.277194	3.51992	0.162598	1	-0.423405
AT5G15090	-0.731199	6.65795	1.81808e-05	0.000492232	0.0506531	6.65795	0.800598	0.94127	0.247257	6.65795	0.321491	0.999727	0.0984094	6.65795	0.839815	1	-0.0413479	6.65795	0.916954	0.994862	-0.139757	6.65795	0.839348	0.992769	-0.0360985	6.65795	0.668701	0.991157	-0.0992117	6.65795	0.250877	0.62635	-0.0351376	6.65795	0.682076	0.955266	-0.0683367	6.65795	0.462405	0.832004	-0.053639	6.65795	0.71525	0.928107	-0.217675	6.65795	0.19415	1	0.0895015
AT1G51980	-0.695388	7.25518	1.82869e-05	0.00049377	-0.0288127	7.25518	0.887695	0.97027	0.125131	7.25518	0.622032	0.999727	0.354415	7.25518	0.473416	1	0.0378739	7.25518	0.925116	0.995338	-0.316541	7.25518	0.651323	0.975672	-0.0906183	7.25518	0.291987	0.8942	-0.0765421	7.25518	0.38175	0.745052	-0.0592838	7.25518	0.497718	0.910999	-0.0987082	7.25518	0.29678	0.724003	-0.108857	7.25518	0.468156	0.819833	-0.0637472	7.25518	0.708282	1	-0.0665071
AT4G18630	-2.73017	2.52374	1.84176e-05	0.000496644	-0.992518	2.52374	0.00794552	0.0840658	0.398596	2.52374	0.352718	0.999727	1.35083	2.52374	0.113051	1	0.137974	2.52374	0.846339	0.990113	-1.21285	2.52374	0.327259	0.906169	-0.365439	2.52374	0.0162598	0.305154	-0.313527	2.52374	0.0440881	0.240624	-0.195327	2.52374	0.196486	0.753935	-0.261331	2.52374	0.121879	0.51347	-1.24033	2.52374	2.19588e-05	0.00255695	-0.47244	2.52374	0.144743	1	0.163091
AT3G21352	7.17556	0.636138	1.86274e-05	0.000501643	0.406726	0.636138	0.549453	0.828975	1.58592	0.636138	0.112699	0.999727	-2.80175	0.636138	0.0541263	0.920551	4.02172	0.636138	0.00622257	0.190621	6.82347	0.636138	0.000950868	0.0612272	0.191854	0.636138	0.497005	0.963193	1.02294	0.636138	0.000527044	0.0105275	0.700306	0.636138	0.0177367	0.301907	1.55831	0.636138	1.11058e-06	7.22545e-05	0.230555	0.636138	0.61129	0.883574	1.96321	0.636138	0.000896242	0.23854	-2.03676
AT5G62050	-0.951765	4.40502	1.88512e-05	0.000507003	-0.0891149	4.40502	0.678229	0.891802	0.0654341	4.40502	0.805173	0.999727	0.186936	4.40502	0.716581	1	-0.111424	4.40502	0.791196	0.987922	-0.298359	4.40502	0.681941	0.978485	-0.0983175	4.40502	0.272232	0.878676	-0.0622466	4.40502	0.497245	0.82401	-0.196897	4.40502	0.0321312	0.398615	-0.0572439	4.40502	0.560277	0.876281	-0.297715	4.40502	0.0586004	0.342056	0.0290004	4.40502	0.870585	1	-0.17812
AT1G65481	4.83984	1.07883	1.93415e-05	0.000519508	-0.393902	1.07883	0.495133	0.798248	0.163029	1.07883	0.824193	0.999727	-1.41698	1.07883	0.238376	1	3.51415	1.07883	0.00108648	0.0683016	4.93113	1.07883	0.0038766	0.143953	0.342307	1.07883	0.123094	0.711675	0.414036	1.07883	0.0678798	0.314735	0.392907	1.07883	0.0798482	0.566719	1.64196	1.07883	3.76453e-12	7.56375e-10	-0.967633	1.07883	0.0144823	0.157203	1.47311	1.07883	0.00149931	0.31916	-0.496467
AT5G54145	2.52155	3.6094	1.93777e-05	0.000519798	0.460507	3.6094	0.133518	0.443417	0.641926	3.6094	0.102922	0.999727	-2.36647	3.6094	0.00157286	0.370508	2.85087	3.6094	3.68581e-06	0.00214792	5.21734	3.6094	4.5966e-07	0.000421174	0.0551571	3.6094	0.67382	0.991163	0.348785	3.6094	0.00746181	0.0718459	0.465388	3.6094	0.000353777	0.0400828	0.421053	3.6094	0.00294067	0.0560094	-0.0792548	3.6094	0.718422	0.928827	0.901602	3.6094	0.000426332	0.181597	-1.00749
AT2G20880	-6.89919	3.82121	1.97158e-05	0.000528178	-4.17893	3.82121	0.000110793	0.00509102	-0.319533	3.82121	0.768094	0.999727	3.02672	3.82121	0.176082	1	-2.01681	3.82121	0.265385	0.891459	-5.04353	3.82121	0.117592	0.722623	-0.836096	3.82121	0.0606611	0.552822	-2.27625	3.82121	4.30247e-06	0.000290049	-0.549162	3.82121	0.196443	0.753935	-1.27981	3.82121	0.0150655	0.168973	-1.65637	3.82121	0.045042	0.299413	-0.81892	3.82121	0.342199	1	1.1107
AT4G31950	-6.69781	1.19812	1.98231e-05	0.000530359	1.49636	1.19812	0.146297	0.465416	-1.82657	1.19812	0.0730438	0.999727	-1.28125	1.19812	0.619624	1	2.06083	1.19812	0.349591	0.927153	3.34209	1.19812	0.399925	0.931899	-0.0268226	1.19812	0.939573	0.998574	-1.38656	1.19812	0.00204207	0.0278074	0.504318	1.19812	0.168096	0.718578	-1.09305	1.19812	0.0141502	0.161667	-1.82715	1.19812	0.0374425	0.271339	-0.463128	1.19812	0.655309	1	-0.209641
AT2G02930	4.48229	3.98147	1.98498e-05	0.000530382	0.862547	3.98147	0.115198	0.410174	-1.08778	3.98147	0.111971	0.999727	-0.644369	3.98147	0.617637	1	2.92432	3.98147	0.00739296	0.208981	3.56869	3.98147	0.0571289	0.556314	0.304304	3.98147	0.163103	0.782847	0.240875	3.98147	0.277821	0.65331	0.94409	3.98147	2.8515e-05	0.00859393	1.46405	3.98147	3.1832e-10	4.1552e-08	0.210148	3.98147	0.587858	0.874342	0.692095	3.98147	0.12167	1	-0.198789
AT3G04730	-0.778714	7.57561	2.00611e-05	0.000535328	0.0372632	7.57561	0.855054	0.960488	0.0563895	7.57561	0.825635	0.999727	0.089711	7.57561	0.85625	1	0.199967	7.57561	0.620283	0.975586	0.110256	7.57561	0.873733	0.993168	-0.0810847	7.57561	0.347405	0.924308	-0.133529	7.57561	0.128535	0.451292	-0.0442705	7.57561	0.612721	0.941029	-0.156966	7.57561	0.100666	0.472311	-0.03815	7.57561	0.796504	0.952119	-0.0285655	7.57561	0.866906	1	-0.173003
AT4G31170	0.990355	6.03502	2.03481e-05	0.000542281	0.319238	6.03502	0.102534	0.384508	-0.00850992	6.03502	0.972428	0.999727	-0.0169224	6.03502	0.971588	1	0.546721	6.03502	0.158135	0.807199	0.563643	6.03502	0.399721	0.931899	0.110166	6.03502	0.179811	0.801332	0.0931007	6.03502	0.26241	0.638926	0.206315	6.03502	0.0131389	0.261679	0.243675	6.03502	0.00652726	0.100503	-0.0510728	6.03502	0.721394	0.929651	0.297828	6.03502	0.0677589	1	-0.158236
AT5G45090	6.6857	0.0205168	2.05107e-05	0.000545905	-0.499119	0.0205168	0.455205	0.775258	-0.433278	0.0205168	0.72447	0.999727	-1.09532	0.0205168	0.445883	1	1.95008	0.0205168	0.159807	0.807199	3.0454	0.0205168	0.178012	0.807121	0.805393	0.0205168	0.00338838	0.127182	0.843182	0.0205168	0.00248204	0.0322146	0.675077	0.0205168	0.0135401	0.266044	1.50764	0.0205168	3.09175e-07	2.30409e-05	0.0359949	0.0205168	0.886138	0.975772	-0.00436488	0.0205168	0.986789	1	0.819685
AT2G30930	2.33154	5.42773	2.08116e-05	0.000553195	0.284064	5.42773	0.323706	0.676597	0.536818	5.42773	0.14521	0.999727	-0.489969	5.42773	0.488115	1	0.548723	5.42773	0.338414	0.924519	1.03869	5.42773	0.289972	0.886226	0.260727	5.42773	0.0337375	0.432083	0.339312	5.42773	0.00546014	0.0573847	0.19184	5.42773	0.124583	0.655837	0.306492	5.42773	0.0228053	0.216151	0.313271	5.42773	0.127603	0.500591	0.412081	5.42773	0.0855877	1	-0.232793
AT3G13950	7.79531	1.65884	2.13211e-05	0.000566003	1.91803	1.65884	0.0234957	0.165756	-0.824587	1.65884	0.451603	0.999727	-2.73723	1.65884	0.136195	1	5.40339	1.65884	0.00129453	0.0764553	8.14062	1.65884	0.00250825	0.112482	1.0105	1.65884	0.00154869	0.0791491	0.642301	1.65884	0.0513973	0.265124	1.28854	1.65884	8.32659e-05	0.0154062	2.71912	1.65884	1.79894e-16	9.45318e-14	-0.146418	1.65884	0.814116	0.957861	1.25794	1.65884	0.0704642	1	-0.897238
AT3G58550	-2.2146	5.037	2.14486e-05	0.000568651	0.210522	5.037	0.476241	0.786601	0.754986	5.037	0.0286753	0.987683	-0.743468	5.037	0.292377	1	0.55847	5.037	0.335616	0.924111	1.30194	5.037	0.197733	0.82196	-0.387922	5.037	0.00208566	0.0933265	-0.331045	5.037	0.00959321	0.0860408	0.149947	5.037	0.221814	0.77495	-0.301909	5.037	0.0281552	0.244083	-0.0333043	5.037	0.876314	0.973965	-0.530828	5.037	0.0315813	1	-0.68908
AT5G13110	-1.13632	5.27246	2.14982e-05	0.000569229	-0.581283	5.27246	0.00330765	0.0468314	-0.0701411	5.27246	0.770422	0.999727	0.451658	5.27246	0.339401	1	-0.0258484	5.27246	0.946734	0.99735	-0.477507	5.27246	0.477454	0.947813	-0.184377	5.27246	0.0266204	0.388298	-0.262696	5.27246	0.00200699	0.0274758	-0.160657	5.27246	0.0565938	0.507493	-0.120121	5.27246	0.187739	0.612468	-0.253513	5.27246	0.08024	0.401435	-0.128513	5.27246	0.432977	1	0.110956
AT5G41060	-1.15872	3.84851	2.17077e-05	0.000574035	-0.0855626	3.84851	0.715172	0.909748	-0.211584	3.84851	0.46553	0.999727	0.328541	3.84851	0.561176	1	0.0282654	3.84851	0.951654	0.99735	-0.300276	3.84851	0.7069	0.980351	-0.134909	3.84851	0.170995	0.794462	-0.164581	3.84851	0.101785	0.396878	0.00556868	3.84851	0.95485	0.993264	-0.129332	3.84851	0.233981	0.667211	-0.20329	3.84851	0.231469	0.64004	-0.323816	3.84851	0.0987777	1	0.14439
AT2G37970	-1.76373	5.92829	2.19018e-05	0.000578422	-0.230123	5.92829	0.325187	0.678217	-0.522011	5.92829	0.0673058	0.999727	-0.375581	5.92829	0.503701	1	0.688499	5.92829	0.133237	0.777923	1.06408	5.92829	0.179927	0.808984	-0.180539	5.92829	0.0664071	0.57015	-0.542646	5.92829	1.90298e-07	2.82606e-05	-0.114187	5.92829	0.249998	0.798887	0.125926	5.92829	0.237338	0.67096	-0.418752	5.92829	0.0148621	0.159804	-0.0262793	5.92829	0.891992	1	-0.349868
AT2G31110	2.53363	3.41749	2.19989e-05	0.000580238	0.934528	3.41749	0.00247052	0.0392183	-0.683927	3.41749	0.0897902	0.999727	-1.29081	3.41749	0.0916415	1	0.127454	3.41749	0.838758	0.990113	1.41826	3.41749	0.192798	0.814922	0.298694	3.41749	0.0211434	0.347709	0.626447	3.41749	1.7602e-06	0.000149683	0.359194	3.41749	0.00592245	0.177189	0.360652	3.41749	0.0101866	0.133823	0.517441	3.41749	0.0200039	0.191391	0.0213889	3.41749	0.933576	1	0.045477
AT4G00050	-1.93107	5.14944	2.2046e-05	0.000580733	0.330477	5.14944	0.199177	0.545545	-0.514661	5.14944	0.106053	0.999727	-0.908208	5.14944	0.14671	1	0.133255	5.14944	0.793935	0.987922	1.04146	5.14944	0.241066	0.860098	-0.219386	5.14944	0.044872	0.490582	-0.012963	5.14944	0.907429	0.979658	-0.119214	5.14944	0.273956	0.81519	-0.478153	5.14944	8.03239e-05	0.00293957	-0.202797	5.14944	0.290346	0.697765	-0.216513	5.14944	0.314279	1	-0.102668
AT1G36060	2.8119	5.06105	2.24455e-05	0.000590499	0.765379	5.06105	0.0266821	0.178409	-0.278987	5.06105	0.529994	0.999727	-1.52965	5.06105	0.0694194	0.956102	0.568459	5.06105	0.404662	0.945597	2.09811	5.06105	0.0730281	0.61217	0.339502	5.06105	0.018706	0.327378	0.483397	5.06105	0.00102339	0.0169139	0.320035	5.06105	0.0327011	0.401544	0.587556	5.06105	0.000230109	0.00715606	0.202348	5.06105	0.419007	0.790264	0.50151	5.06105	0.0818956	1	-0.25866
AT1G73670	-0.951576	5.41457	2.25394e-05	0.000592209	0.195611	5.41457	0.313468	0.668035	-0.339131	5.41457	0.161319	0.999727	-0.127677	5.41457	0.786667	1	-0.0335574	5.41457	0.930434	0.996145	0.0941195	5.41457	0.88777	0.993869	-0.102722	5.41457	0.210546	0.827335	-0.126182	5.41457	0.131142	0.456508	-0.0200782	5.41457	0.807839	0.973782	-0.219427	5.41457	0.015192	0.170041	-0.107281	5.41457	0.451537	0.80942	0.0687089	5.41457	0.670866	1	-0.153042
AT1G27770	-2.77999	6.86425	2.30152e-05	0.000603163	-1.01092	6.86425	0.00762804	0.0816999	-0.790209	6.86425	0.0818976	0.999727	1.28802	6.86425	0.154289	1	-0.444234	6.86425	0.543848	0.965282	-1.73225	6.86425	0.177957	0.807047	-0.221483	6.86425	0.164262	0.784618	-0.584873	6.86425	0.000460536	0.00958195	-0.322033	6.86425	0.0474847	0.470576	-0.274535	6.86425	0.115741	0.502171	-0.972942	6.86425	0.000640149	0.0224249	-0.286662	6.86425	0.35828	1	0.398923
AT5G12860	-1.59184	8.18384	2.30117e-05	0.000603163	-0.12394	8.18384	0.55751	0.833377	-0.309613	8.18384	0.242931	0.999727	0.191043	8.18384	0.708465	1	-0.208611	8.18384	0.615665	0.97519	-0.399654	8.18384	0.581767	0.968604	-0.0149052	8.18384	0.866628	0.996466	-0.17997	8.18384	0.0518168	0.266614	-0.300465	8.18384	0.000999641	0.0726477	-0.191653	8.18384	0.0494773	0.331096	-0.480653	8.18384	0.00268944	0.0564149	-0.0527926	8.18384	0.763905	1	0.0191434
AT1G04800	-1.65986	6.2586	2.3069e-05	0.000603802	0.0293002	6.2586	0.893228	0.971794	-0.107701	6.2586	0.694131	0.999727	-0.0922829	6.2586	0.862105	1	0.0332402	6.2586	0.93857	0.99658	0.125523	6.2586	0.866195	0.993004	-0.0348076	6.2586	0.704776	0.993187	-0.401215	6.2586	3.39794e-05	0.00137352	0.00728278	6.2586	0.937567	0.992216	-0.324009	6.2586	0.00170436	0.0361585	-0.158258	6.2586	0.320191	0.724226	-0.290819	6.2586	0.111341	1	0.0374813
AT1G09960	-1.49863	3.59404	2.31523e-05	0.000604437	-0.49148	3.59404	0.047651	0.252447	0.0274497	3.59404	0.92696	0.999727	0.520402	3.59404	0.37489	1	-0.422713	3.59404	0.379635	0.938435	-0.943116	3.59404	0.257147	0.86834	-0.238815	3.59404	0.0219396	0.352129	-0.358291	3.59404	0.000848009	0.0147156	-0.0667476	3.59404	0.522523	0.919537	-0.259099	3.59404	0.024622	0.225068	-0.209114	3.59404	0.246072	0.656298	-0.19419	3.59404	0.343023	1	-0.0147083
AT2G47180	2.24854	7.19001	2.31322e-05	0.000604437	-0.0301813	7.19001	0.915038	0.978288	1.27708	7.19001	0.000356353	0.374927	0.246391	7.19001	0.720562	1	-0.937428	7.19001	0.0925587	0.691603	-1.18382	7.19001	0.223483	0.845029	0.447054	7.19001	0.000200511	0.0198245	0.0578633	7.19001	0.628448	0.889278	0.00595764	7.19001	0.960984	0.993631	-0.0282108	7.19001	0.828864	0.961537	0.817053	7.19001	6.27138e-05	0.00479573	0.407763	7.19001	0.0826843	1	0.172857
AT3G21080	5.76166	2.51811	2.32992e-05	0.0006075	1.65369	2.51811	0.0108997	0.10332	-1.12268	2.51811	0.187156	0.999727	-3.82787	2.51811	0.0119081	0.617833	4.17778	2.51811	0.00136077	0.0776813	8.00564	2.51811	0.000253202	0.0276017	0.854803	2.51811	0.00101346	0.0598554	0.754981	2.51811	0.00533361	0.0564894	0.841951	2.51811	0.0014558	0.0887954	1.85864	2.51811	1.49185e-11	2.68193e-09	-0.324778	2.51811	0.484406	0.827147	0.97802	2.51811	0.0762216	1	-0.881507
AT2G45550	5.21676	0.93303	2.34013e-05	0.000609384	-0.416433	0.93303	0.476898	0.786815	0.212399	0.93303	0.776378	0.999727	-0.775422	0.93303	0.556232	1	1.16534	0.93303	0.28001	0.899851	1.94076	0.93303	0.297486	0.890937	0.180856	0.93303	0.46547	0.956947	0.770756	0.93303	0.00208323	0.028218	0.460384	0.93303	0.0676831	0.534115	1.28429	0.93303	8.09857e-07	5.40626e-05	0.330388	0.93303	0.391889	0.77577	0.361658	0.93303	0.441755	1	0.376582
AT3G07490	9.86016	-0.0633539	2.35117e-05	0.000611483	-1.63581	-0.0633539	0.0765431	0.329623	0.0874735	-0.0633539	0.981124	0.999727	0.472834	-0.0633539	0.783146	1	-1.23749	-0.0633539	0.42158	0.951219	-1.71032	-0.0633539	0.520446	0.95621	1.04831	-0.0633539	0.0157351	0.29942	1.3187	-0.0633539	0.00275252	0.0348641	0.141695	-0.0633539	0.631687	0.945984	0.848367	-0.0633539	0.0720083	0.403097	1.95263	-0.0633539	0.0018569	0.0444052	0.405954	-0.0633539	0.461247	1	2.48413
AT3G08590	-1.47882	6.31867	2.36112e-05	0.000613292	-0.120895	6.31867	0.547079	0.827626	0.208423	6.31867	0.399417	0.999727	0.724128	6.31867	0.133638	1	-0.608386	6.31867	0.122301	0.753469	-1.33251	6.31867	0.0523143	0.536333	-0.215096	6.31867	0.0109426	0.248073	-0.257245	6.31867	0.00302497	0.0375491	0.0419877	6.31867	0.622558	0.943964	-0.244127	6.31867	0.00861957	0.120498	-0.291265	6.31867	0.0504721	0.316807	-0.203622	6.31867	0.223616	1	-0.191537
AT1G73880	-1.85254	3.37473	2.36986e-05	0.000614783	-0.264155	3.37473	0.315318	0.670199	0.0741461	3.37473	0.808819	0.999727	1.14671	3.37473	0.0615106	0.936445	-0.333209	3.37473	0.512465	0.96339	-1.47992	3.37473	0.0936997	0.674075	-0.471889	3.37473	1.93611e-05	0.00360715	-0.429864	3.37473	0.00015852	0.00433564	0.24074	3.37473	0.0255594	0.358287	-0.447563	3.37473	0.000248245	0.00760468	0.0490663	3.37473	0.796419	0.952098	-0.396173	3.37473	0.0668462	1	0.106361
AT1G74030	-1.59351	5.32022	2.42279e-05	0.00062772	-0.766178	5.32022	0.00035767	0.0108755	0.419206	5.32022	0.0996526	0.999727	0.891718	5.32022	0.0783842	0.976915	-0.251283	5.32022	0.544413	0.965282	-1.143	5.32022	0.114225	0.714684	-0.381323	5.32022	2.71883e-05	0.00476237	-0.216643	5.32022	0.0176513	0.1314	-0.122979	5.32022	0.173915	0.725838	-0.20487	5.32022	0.0376937	0.286361	-0.304876	5.32022	0.050729	0.317421	-0.408057	5.32022	0.0212652	0.948051	0.231514
AT2G07180	1.31627	5.53898	2.42907e-05	0.000628553	0.0877684	5.53898	0.648415	0.878129	-0.0617317	5.53898	0.800587	0.999727	-0.371897	5.53898	0.425643	1	1.17636	5.53898	0.00202824	0.0986074	1.54826	5.53898	0.0178651	0.317818	0.112993	5.53898	0.160365	0.780207	0.117299	5.53898	0.152283	0.491865	0.110304	5.53898	0.177656	0.730074	0.393693	5.53898	6.80363e-06	0.000345133	-0.095221	5.53898	0.496902	0.833757	0.424371	5.53898	0.00795672	0.683184	-0.200884
AT5G58770	-2.02182	5.67457	2.44074e-05	0.000630775	0.251791	5.67457	0.350515	0.700552	0.0565253	5.67457	0.867263	0.999727	-0.670218	5.67457	0.30625	1	0.906908	5.67457	0.0905136	0.685255	1.57713	5.67457	0.0877646	0.659812	-0.0307841	5.67457	0.785913	0.995519	-0.35158	5.67457	0.00313363	0.0385015	-0.165191	5.67457	0.150649	0.697364	-0.23327	5.67457	0.0638207	0.379443	-0.475503	5.67457	0.0180272	0.17891	0.0338537	5.67457	0.880059	1	-0.367036
AT1G64200	3.20987	5.47524	2.49172e-05	0.000643139	0.173753	5.47524	0.662259	0.883099	1.302	5.47524	0.0111824	0.862779	0.424745	5.47524	0.665515	1	-0.28335	5.47524	0.718302	0.98023	-0.708095	5.47524	0.602208	0.970362	0.545164	5.47524	0.00148676	0.0777112	0.165441	5.47524	0.330472	0.703606	0.100087	5.47524	0.569455	0.931322	0.192303	5.47524	0.302424	0.729005	1.1418	5.47524	4.50843e-05	0.00385614	0.428126	5.47524	0.190386	1	-0.0220342
AT1G45201	1.64962	6.93282	2.58574e-05	0.000666568	0.0429592	6.93282	0.837132	0.955245	0.624751	6.93282	0.0165715	0.870611	0.234627	6.93282	0.643928	1	-0.532271	6.93282	0.198019	0.844402	-0.766898	6.93282	0.288167	0.884092	0.294671	6.93282	0.000853605	0.0525339	0.0790166	6.93282	0.373085	0.73844	0.143344	6.93282	0.110629	0.632034	-0.105017	6.93282	0.281512	0.708513	0.599726	6.93282	8.30443e-05	0.00582195	0.163812	6.93282	0.347604	1	0.150911
AT1G05670	-1.74178	3.08865	2.6665e-05	0.000686524	-0.500973	3.08865	0.0673338	0.306972	-0.00945955	3.08865	0.977127	0.999727	0.166875	3.08865	0.79762	1	-0.134188	3.08865	0.799728	0.987922	-0.301063	3.08865	0.743301	0.983805	-0.112652	3.08865	0.321204	0.909597	-0.243396	3.08865	0.0387156	0.222119	-0.35072	3.08865	0.0026367	0.119023	-0.185246	3.08865	0.139907	0.543107	-0.462047	3.08865	0.0219305	0.200134	-0.181927	3.08865	0.423643	1	-0.00990903
AT2G04040	-4.23419	3.033	2.72283e-05	0.000700147	0.987623	3.033	0.117683	0.414063	0.0437404	3.033	0.949501	0.999727	-1.24873	3.033	0.373121	1	2.30496	3.033	0.057112	0.592035	3.55369	3.033	0.0718229	0.61052	-0.394945	3.033	0.100675	0.660864	-0.718654	3.033	0.00519504	0.0556255	-0.0810504	3.033	0.738116	0.966252	0.190292	3.033	0.46137	0.831707	-1.18457	3.033	0.00767833	0.108975	0.137008	3.033	0.787887	1	-1.72101
AT1G35620	0.844978	5.27164	2.802e-05	0.000719125	0.205574	5.27164	0.289155	0.647786	-0.144518	5.27164	0.556108	0.999727	0.0715889	5.27164	0.879479	1	-0.361413	5.27164	0.347992	0.927153	-0.433002	5.27164	0.514127	0.955693	0.019198	5.27164	0.814118	0.996466	0.179979	5.27164	0.0291385	0.184481	0.124811	5.27164	0.131586	0.666026	0.155457	5.27164	0.0821189	0.42794	0.294394	5.27164	0.0341586	0.258415	-0.0472744	5.27164	0.769715	1	0.0805051
AT3G02090	-0.68976	7.987	2.80716e-05	0.000719125	-0.0319048	7.987	0.876688	0.967486	0.165809	7.987	0.51526	0.999727	-0.00435797	7.987	0.993036	1	0.0499517	7.987	0.902208	0.994439	0.0543096	7.987	0.938962	0.997037	-0.082927	7.987	0.338645	0.919142	-0.0835415	7.987	0.344444	0.715782	-0.0246901	7.987	0.77873	0.970117	-0.105338	7.987	0.268833	0.698195	-0.153474	7.987	0.313036	0.718002	-0.0805355	7.987	0.639411	1	-0.0181005
AT3G52840	2.11777	5.89849	2.80606e-05	0.000719125	0.966595	5.89849	0.000318653	0.0101248	-0.621856	5.89849	0.0679469	0.999727	-0.157174	5.89849	0.811197	1	0.244154	5.89849	0.646924	0.97676	0.401328	5.89849	0.662467	0.977834	0.220003	5.89849	0.0520032	0.518868	0.559157	5.89849	8.00357e-07	7.7737e-05	0.212557	5.89849	0.0665936	0.53211	0.0151239	5.89849	0.904074	0.980134	0.978443	5.89849	3.10618e-07	0.000155333	0.107367	5.89849	0.629457	1	-0.0736435
AT1G62975	3.03967	4.1994	2.87345e-05	0.000735186	-1.24293	4.1994	0.00120495	0.0243584	0.817715	4.1994	0.0819348	0.999727	0.342098	4.1994	0.701662	1	-0.148914	4.1994	0.837371	0.990113	-0.491012	4.1994	0.697156	0.979661	0.47527	4.1994	0.00304334	0.119027	-0.0526857	4.1994	0.748812	0.934731	-0.100092	4.1994	0.549406	0.926862	0.502349	4.1994	0.00414345	0.0732755	0.253345	4.1994	0.351837	0.748841	0.396064	4.1994	0.200096	1	0.441654
AT4G24280	-0.947276	8.12211	2.8787e-05	0.000735612	0.197989	8.12211	0.336484	0.688158	-0.132023	8.12211	0.609149	0.999727	0.322871	8.12211	0.518645	1	0.252897	8.12211	0.534652	0.964829	-0.0699733	8.12211	0.921448	0.99547	0.0372399	8.12211	0.666317	0.991157	-0.0826354	8.12211	0.354056	0.725062	-0.0988944	8.12211	0.262669	0.806106	-0.119306	8.12211	0.21148	0.642014	-0.280066	8.12211	0.0686557	0.369913	-0.0613343	8.12211	0.721918	1	-0.0154692
AT2G43850	1.61039	3.50481	2.9204e-05	0.000745338	0.0820693	3.50481	0.736204	0.918709	0.216395	3.50481	0.483339	0.999727	-0.949174	3.50481	0.110458	1	0.38809	3.50481	0.420404	0.951148	1.33726	3.50481	0.108952	0.705489	0.177032	3.50481	0.0851118	0.623626	0.142823	3.50481	0.173478	0.525537	0.14383	3.50481	0.166922	0.718051	0.313579	3.50481	0.00488495	0.0817909	0.346398	3.50481	0.0453307	0.300552	0.105113	3.50481	0.600475	1	0.0243003
AT2G33830	3.97574	7.26009	2.96164e-05	0.00075413	1.36447	7.26009	0.00688765	0.0762178	-1.23724	7.26009	0.0553554	0.999727	-1.14263	7.26009	0.352004	1	1.45134	7.26009	0.143235	0.789964	2.59397	7.26009	0.117883	0.722623	0.342879	7.26009	0.122913	0.711322	0.626953	7.26009	0.00296253	0.0369307	0.575898	7.26009	0.0118973	0.250492	0.530588	7.26009	0.0300103	0.252891	1.04292	7.26009	0.00292254	0.0595372	0.675232	7.26009	0.103125	1	-0.472839
AT4G39030	2.54852	4.39252	2.96221e-05	0.00075413	-0.580013	4.39252	0.0732971	0.322142	0.352628	4.39252	0.370541	0.999727	-0.56042	4.39252	0.462703	1	-0.529311	4.39252	0.396856	0.944336	0.0311097	4.39252	0.977228	0.999914	0.503026	4.39252	0.000168293	0.0175076	-0.129234	4.39252	0.351067	0.723114	0.147403	4.39252	0.283345	0.819976	0.458647	4.39252	0.00160597	0.0344996	0.180596	4.39252	0.445607	0.805671	0.286875	4.39252	0.281506	1	0.37597
AT5G24090	-2.49656	3.37903	2.98845e-05	0.000759868	-0.157948	3.37903	0.664261	0.883927	0.355005	3.37903	0.361616	0.999727	1.11522	3.37903	0.162638	1	1.99805	3.37903	0.00344383	0.132661	0.882829	3.37903	0.438097	0.939637	-0.622954	3.37903	2.45551e-05	0.00437594	-0.836545	3.37903	6.22561e-08	1.13918e-05	0.289222	3.37903	0.0412626	0.443205	-0.0122933	3.37903	0.940084	0.98772	-0.537981	3.37903	0.0337452	0.257091	0.23632	3.37903	0.40722	1	-0.846353
AT1G50260	-1.47302	4.2298	2.99249e-05	0.000759951	-0.0253186	4.2298	0.908237	0.977345	0.45758	4.2298	0.0961082	0.999727	0.932201	4.2298	0.0792012	0.977432	-0.216532	4.2298	0.617465	0.975586	-1.14873	4.2298	0.127298	0.73884	-0.0935533	4.2298	0.307502	0.901179	-0.376923	4.2298	7.95783e-05	0.0026347	-0.101469	4.2298	0.276324	0.816549	-0.219453	4.2298	0.0302752	0.253903	-0.132031	4.2298	0.412929	0.786375	-0.00296678	4.2298	0.98704	1	-0.226934
AT3G15450	3.53767	8.85093	3.00356e-05	0.000761818	0.945577	8.85093	0.0338691	0.206344	-1.19982	8.85093	0.0368003	0.999727	1.13148	8.85093	0.294674	1	0.137689	8.85093	0.875163	0.99257	-0.993787	8.85093	0.505886	0.953084	0.459716	8.85093	0.0165631	0.308469	0.589721	8.85093	0.00152567	0.0225267	0.248391	8.85093	0.211795	0.767383	0.354424	8.85093	0.0952722	0.46028	1.07342	8.85093	0.000680293	0.0233925	0.459744	8.85093	0.213081	1	-0.0104989
AT2G04400	2.33916	5.7263	3.00935e-05	0.000762343	0.060566	5.7263	0.839608	0.956203	0.317172	5.7263	0.389111	0.999727	-0.832222	5.7263	0.248539	1	0.490056	5.7263	0.403061	0.944902	1.32228	5.7263	0.196683	0.821611	0.330667	5.7263	0.00774693	0.204859	-0.129916	5.7263	0.309972	0.686318	0.339854	5.7263	0.00797527	0.206961	0.546671	5.7263	5.00472e-05	0.00195365	0.442771	5.7263	0.0398442	0.281293	0.329076	5.7263	0.18198	1	0.0197496
AT4G01660	-1.07024	4.5599	3.02379e-05	0.000765056	0.0624728	4.5599	0.767067	0.929234	0.0886657	4.5599	0.732075	0.999727	0.00267223	4.5599	0.995743	1	0.0911948	4.5599	0.825614	0.989887	0.0885226	4.5599	0.902132	0.994401	-0.0574718	4.5599	0.512276	0.965921	-0.254096	4.5599	0.00526259	0.055995	-0.0353893	4.5599	0.691618	0.956769	-0.0929513	4.5599	0.334467	0.75294	-0.209042	4.5599	0.178392	0.576377	-0.0118581	4.5599	0.946006	1	-0.190324
AT4G23210	5.33567	3.33757	3.04484e-05	0.000769432	2.35326	3.33757	0.000180992	0.00685629	-1.41335	3.33757	0.0933007	0.999727	-2.40624	3.33757	0.11563	1	3.77759	3.33757	0.00352298	0.134201	6.18383	3.33757	0.00514634	0.166251	1.11448	3.33757	8.14595e-06	0.00179184	0.900117	3.33757	0.000545227	0.0107609	0.515032	3.33757	0.0470073	0.468691	1.51317	3.33757	1.55726e-08	1.4844e-06	0.29665	3.33757	0.497368	0.833793	0.819845	3.33757	0.11498	1	-0.541023
AT4G08400	4.61383	2.61012	3.05684e-05	0.000771513	-1.83301	2.61012	0.000891694	0.0198419	-0.133445	2.61012	0.827482	0.999727	0.307784	2.61012	0.803032	1	-0.91261	2.61012	0.37209	0.935962	-1.22039	2.61012	0.496961	0.951668	0.234944	2.61012	0.324474	0.911555	0.791813	2.61012	0.000777115	0.0138436	-0.210183	2.61012	0.404701	0.879108	0.226793	2.61012	0.394487	0.795809	0.709328	2.61012	0.0743035	0.385806	0.211548	2.61012	0.632717	1	1.82016
AT1G32900	-2.5626	8.04356	3.06968e-05	0.000772849	-1.00262	8.04356	0.00464699	0.0594478	0.230291	8.04356	0.587945	0.999727	1.02221	8.04356	0.227044	1	-0.578182	8.04356	0.400302	0.944484	-1.60039	8.04356	0.188038	0.810911	-0.252576	8.04356	0.0923264	0.642865	-0.511536	8.04356	0.00109671	0.0178381	-0.240585	8.04356	0.111303	0.632619	-0.510969	8.04356	0.00213112	0.0433285	-0.716736	8.04356	0.00730826	0.106063	-0.328122	8.04356	0.260803	1	0.376053
AT1G64170	3.51978	3.1736	3.0691e-05	0.000772849	2.24016	3.1736	3.52695e-07	0.000111202	-1.5634	3.1736	0.00437392	0.786742	-3.16161	3.1736	0.00229574	0.402127	2.41325	3.1736	0.00589567	0.184358	5.57486	3.1736	0.000179905	0.0222745	0.474006	3.1736	0.00631838	0.18472	0.787296	3.1736	9.75815e-06	0.000568789	0.510003	3.1736	0.00395339	0.143427	1.16617	3.1736	3.17635e-10	4.1552e-08	0.0255409	3.1736	0.932018	0.983781	1.02562	3.1736	0.00429964	0.512308	-1.08485
AT3G60490	2.28321	2.67722	3.0739e-05	0.000772963	-0.043662	2.67722	0.879297	0.968106	0.122771	2.67722	0.739869	0.999727	-1.31212	2.67722	0.0624265	0.939331	0.766663	2.67722	0.171825	0.816514	2.07879	2.67722	0.0325839	0.429161	0.264344	2.67722	0.0319224	0.423167	0.256	2.67722	0.0393474	0.22412	0.128821	2.67722	0.304352	0.833336	0.386045	2.67722	0.00363841	0.0666359	0.0705473	2.67722	0.730931	0.931469	0.484631	2.67722	0.0399784	1	-0.0219288
AT1G13420	3.6401	3.80486	3.08804e-05	0.000775567	-1.05884	3.80486	0.0180421	0.142049	0.839555	3.80486	0.114722	0.999727	-0.46507	3.80486	0.654888	1	-0.360579	3.80486	0.672559	0.978389	0.104491	3.80486	0.944066	0.997037	0.30252	3.80486	0.110592	0.683453	0.581482	3.80486	0.002023	0.0276167	-0.127469	3.80486	0.515153	0.916518	0.49256	3.80486	0.0159455	0.174193	0.79299	3.80486	0.0129971	0.14839	-0.217355	3.80486	0.553252	1	0.578174
AT2G43610	1.67317	6.70359	3.13645e-05	0.000786762	-1.30974	6.70359	2.93395e-09	2.86326e-06	-0.216272	6.70359	0.418284	0.999727	1.38505	6.70359	0.00739366	0.522529	0.370006	6.70359	0.380337	0.938435	-1.01504	6.70359	0.160906	0.790314	-0.263325	6.70359	0.00427358	0.144704	0.148484	6.70359	0.102371	0.398291	0.0424059	6.70359	0.644182	0.948629	0.351876	6.70359	0.000415583	0.0117475	0.0907771	6.70359	0.554863	0.860275	0.0656468	6.70359	0.712534	1	0.382629
AT3G02700	1.30895	5.09492	3.15195e-05	0.000789684	0.0284547	5.09492	0.883964	0.969183	-0.0131038	5.09492	0.958219	0.999727	-0.240942	5.09492	0.61241	1	0.407003	5.09492	0.291566	0.904672	0.647946	5.09492	0.32647	0.905929	-0.0249483	5.09492	0.763858	0.994349	0.167675	5.09492	0.0433578	0.238287	0.181604	5.09492	0.0296107	0.384078	0.260919	5.09492	0.00378442	0.0682729	0.237381	5.09492	0.0881737	0.421121	0.190445	5.09492	0.238887	1	-0.0590556
AT3G02800	-2.71038	2.85923	3.17125e-05	0.000793548	-0.954006	2.85923	0.012621	0.113447	0.458725	2.85923	0.299742	0.999727	1.54342	2.85923	0.0776907	0.975383	0.431316	2.85923	0.549041	0.965709	-1.1121	2.85923	0.36716	0.92048	-0.207194	2.85923	0.186862	0.808266	-0.92348	2.85923	7.1032e-08	1.27696e-05	0.0111306	2.85923	0.943231	0.992558	-0.478916	2.85923	0.00750613	0.11059	-0.71483	2.85923	0.0117107	0.140104	-0.231555	2.85923	0.465853	1	0.0273935
AT3G15610	0.92982	4.91237	3.20807e-05	0.000801708	0.270461	4.91237	0.17269	0.507287	-0.166764	4.91237	0.505351	0.999727	-0.137225	4.91237	0.775685	1	0.311317	4.91237	0.42783	0.951309	0.448542	4.91237	0.505901	0.953084	0.0142633	4.91237	0.86462	0.996466	0.182715	4.91237	0.0304052	0.189882	0.141468	4.91237	0.0952488	0.604905	0.0973287	4.91237	0.288515	0.714714	0.316015	4.91237	0.025794	0.22211	0.110046	4.91237	0.503176	1	-0.0535968
AT5G35580	-2.18673	3.34204	3.21168e-05	0.000801708	-0.651383	3.34204	0.0331951	0.203746	-0.0497965	3.34204	0.88511	0.999727	0.688795	3.34204	0.321802	1	-0.434154	3.34204	0.454482	0.95492	-1.12295	3.34204	0.262538	0.87025	-0.51933	3.34204	5.323e-05	0.00743797	-0.22094	3.34204	0.0845764	0.358715	-0.08743	3.34204	0.485542	0.906455	-0.242401	3.34204	0.0813392	0.426136	-0.551845	3.34204	0.0141997	0.155536	-0.388465	3.34204	0.12676	1	-0.0585894
AT1G04120	-1.34215	7.40146	3.27949e-05	0.000817638	-0.55902	7.40146	0.00669955	0.0749048	0.142252	7.40146	0.572625	0.999727	0.611502	7.40146	0.219489	1	-0.673699	7.40146	0.0968159	0.700414	-1.2852	7.40146	0.0724473	0.611834	-0.124082	7.40146	0.151344	0.761747	-0.35517	7.40146	7.20977e-05	0.00245444	-0.113926	7.40146	0.196743	0.753935	-0.19621	7.40146	0.0393053	0.292673	-0.324873	7.40146	0.035484	0.263386	-0.19373	7.40146	0.259973	1	0.2708
AT2G37440	2.76319	2.48904	3.29275e-05	0.00081918	-0.361179	2.48904	0.289625	0.648004	-0.0840927	2.48904	0.833637	0.999727	-1.03984	2.48904	0.200234	1	-0.549483	2.48904	0.401121	0.944827	0.490356	2.48904	0.672186	0.978362	0.230695	2.48904	0.116668	0.698822	0.371905	2.48904	0.0118974	0.0998054	0.150518	2.48904	0.312633	0.836874	0.279935	2.48904	0.0773846	0.416957	0.512687	2.48904	0.0367184	0.268849	0.103151	2.48904	0.710838	1	0.722659
AT5G03890	-4.5594	1.03411	3.29766e-05	0.00081918	-2.28839	1.03411	0.00138898	0.0270587	0.166586	1.03411	0.81971	0.999727	1.9437	1.03411	0.183112	1	0.14765	1.03411	0.901719	0.994439	-1.79605	1.03411	0.385067	0.927348	-0.583375	1.03411	0.0346924	0.437014	-1.87209	1.03411	1.53014e-08	3.52344e-06	0.0735644	1.03411	0.784722	0.972071	-0.481415	1.03411	0.137241	0.539723	-1.22125	1.03411	0.0177402	0.177203	-0.381335	1.03411	0.504214	1	-0.0371027
AT5G26570	-1.44607	5.48218	3.29712e-05	0.00081918	-0.456426	5.48218	0.0198931	0.15094	0.228655	5.48218	0.337579	0.999727	0.316209	5.48218	0.503098	1	-0.67592	5.48218	0.0794909	0.658217	-0.992129	5.48218	0.143075	0.764939	-0.0473155	5.48218	0.56332	0.975652	-0.182375	5.48218	0.0310772	0.192009	-0.294544	5.48218	0.000500964	0.0493594	-0.399021	5.48218	1.48805e-05	0.000689957	-0.11043	5.48218	0.447036	0.806616	-0.344581	5.48218	0.0349849	1	0.378545
AT1G21440	1.32383	5.7629	3.3147e-05	0.000822414	-0.18287	5.7629	0.345882	0.696966	0.337211	5.7629	0.165483	0.999727	0.23053	5.7629	0.624816	1	-0.416514	5.7629	0.276989	0.89815	-0.647044	5.7629	0.332391	0.907255	0.171827	5.7629	0.0357093	0.442459	0.0771636	5.7629	0.350147	0.722128	0.085644	5.7629	0.305129	0.833944	0.00341319	5.7629	0.969727	0.994389	0.587337	5.7629	2.49273e-05	0.00267822	-0.119056	5.7629	0.460411	1	0.39213
AT3G02020	1.62539	6.82424	3.33647e-05	0.000826816	-0.426024	6.82424	0.0427561	0.237207	0.260245	6.82424	0.317056	0.999727	0.138735	6.82424	0.784693	1	-0.814067	6.82424	0.0493963	0.555919	-0.952801	6.82424	0.188748	0.811113	0.279637	6.82424	0.00151534	0.0778328	0.0862506	6.82424	0.331227	0.70402	-0.0386156	6.82424	0.668748	0.954646	-0.0704301	6.82424	0.467357	0.835597	0.44271	6.82424	0.00387515	0.0719883	0.172539	6.82424	0.323206	1	0.432052
AT1G53990	3.41827	1.37064	3.35292e-05	0.000829888	-1.02145	1.37064	0.0173967	0.138943	0.0309371	1.37064	0.955993	0.999727	0.247768	1.37064	0.800477	1	0.244938	1.37064	0.770515	0.987922	-0.00283039	1.37064	0.999353	1	-0.127484	1.37064	0.487118	0.96015	0.0844619	1.37064	0.64081	0.895504	0.507668	1.37064	0.00393363	0.14319	0.521367	1.37064	0.00761351	0.111451	0.670166	1.37064	0.0198895	0.190564	0.275999	1.37064	0.401632	1	0.38106
AT3G16400	1.41067	7.98467	3.39467e-05	0.000839208	0.469351	7.98467	0.0219589	0.159132	0.310284	7.98467	0.227924	0.999727	0.416992	7.98467	0.403545	1	-0.0446162	7.98467	0.912568	0.994439	-0.461609	7.98467	0.514123	0.955693	0.188916	7.98467	0.028695	0.401091	0.208372	7.98467	0.0160565	0.122968	0.0503601	7.98467	0.569017	0.931265	0.0233019	7.98467	0.806795	0.954894	0.701692	7.98467	2.09485e-06	0.000478375	0.259735	7.98467	0.129922	1	-0.17381
AT4G21380	4.37186	2.55443	3.41089e-05	0.000842203	1.06025	2.55443	0.0467956	0.249989	-0.134827	2.55443	0.837353	0.999727	-1.46233	2.55443	0.223755	1	2.70361	2.55443	0.0100992	0.24581	4.16594	2.55443	0.0162734	0.303883	0.761092	2.55443	0.000249682	0.0228907	0.245349	2.55443	0.254058	0.630193	0.632369	2.55443	0.00306994	0.128844	1.58662	2.55443	1.41559e-12	3.15338e-10	-0.468106	2.55443	0.211191	0.616017	1.03597	2.55443	0.0186712	0.925493	-0.522098
AT1G14880	12.942	2.43007	3.44033e-05	0.000847429	1.18663	2.43007	0.333687	0.686009	-0.825956	2.43007	0.674435	0.999727	-8.15496	2.43007	0.00459055	0.471332	7.07187	2.43007	0.00384003	0.141542	15.2268	2.43007	0.000303889	0.0305289	1.81717	2.43007	0.000626051	0.0423442	2.03096	2.43007	0.000139118	0.0039347	0.274671	2.43007	0.593864	0.936009	4.26941	2.43007	1.39982e-16	7.75349e-14	0.757341	2.43007	0.301482	0.707739	0.856235	2.43007	0.423756	1	-0.155355
AT4G03510	3.27346	4.08832	3.43774e-05	0.000847429	1.5486	4.08832	0.000170456	0.00664131	-0.915548	4.08832	0.092854	0.999727	-0.459856	4.08832	0.653073	1	0.105009	4.08832	0.898668	0.994439	0.564866	4.08832	0.686208	0.978999	0.247493	4.08832	0.161207	0.781313	0.622956	4.08832	0.000341748	0.00757985	0.509779	4.08832	0.00440222	0.151884	0.411487	4.08832	0.0322197	0.263029	1.24763	4.08832	1.05114e-05	0.00145555	0.40248	4.08832	0.230837	1	-0.424022
AT2G22360	-1.32037	4.61809	3.45607e-05	0.000850286	-0.0104884	4.61809	0.959722	0.990265	-0.426829	4.61809	0.101418	0.999727	-0.00590639	4.61809	0.990656	1	0.0734396	4.61809	0.858353	0.991493	0.079346	4.61809	0.911572	0.994767	-0.0301033	4.61809	0.728766	0.993821	-0.21322	4.61809	0.0181909	0.134247	-0.215165	4.61809	0.0153605	0.281824	-0.120507	4.61809	0.207249	0.636651	-0.213178	4.61809	0.162381	0.553624	-0.0801914	4.61809	0.641886	1	-0.0700709
AT4G36110	3.53891	1.50413	3.48226e-05	0.000855701	0.826294	1.50413	0.0552682	0.275454	0.229777	1.50413	0.68076	0.999727	-1.41055	1.50413	0.181892	1	0.0101262	1.50413	0.992598	0.999563	1.42067	1.50413	0.32561	0.905533	0.647105	1.50413	0.000490809	0.0367104	0.270156	1.50413	0.15474	0.496438	0.178452	1.50413	0.351565	0.858021	0.49857	1.50413	0.0116273	0.145564	0.774487	1.50413	0.00953264	0.123882	0.900715	1.50413	0.00852616	0.707429	-0.310396
AT5G23590	1.25876	4.49166	3.4952e-05	0.000857851	0.071965	4.49166	0.729227	0.915894	0.100858	4.49166	0.706202	0.999727	0.239412	4.49166	0.635867	1	0.344653	4.49166	0.402642	0.944827	0.105241	4.49166	0.881407	0.993869	0.0215202	4.49166	0.80707	0.996466	0.215807	4.49166	0.0145764	0.114719	0.162116	4.49166	0.0672046	0.533042	0.165986	4.49166	0.0838581	0.432567	0.370895	4.49166	0.0121602	0.142732	-0.00504346	4.49166	0.976723	1	-0.061543
AT3G17240	-0.842283	6.48655	3.52558e-05	0.000864272	-0.257889	6.48655	0.198655	0.545229	0.291998	6.48655	0.235685	0.999727	0.244142	6.48655	0.614411	1	-0.0307117	6.48655	0.938057	0.99658	-0.274854	6.48655	0.690831	0.979243	-0.0821725	6.48655	0.328656	0.913598	-0.200272	6.48655	0.0202558	0.144692	-0.0864655	6.48655	0.314206	0.837098	-0.0633514	6.48655	0.492391	0.845706	-0.151151	6.48655	0.307206	0.713406	-0.14785	6.48655	0.376392	1	0.0745559
AT4G30320	5.37547	1.07218	3.5319e-05	0.000864586	-0.960537	1.07218	0.119632	0.418029	1.03444	1.07218	0.160376	0.999727	0.785505	1.07218	0.5611	1	0.770856	1.07218	0.492152	0.961337	-0.0146486	1.07218	0.991573	0.999914	0.241444	1.07218	0.375611	0.935366	0.897614	1.07218	0.000827525	0.0144827	0.0583572	1.07218	0.825754	0.976273	0.581186	1.07218	0.0512768	0.337899	0.590348	1.07218	0.169814	0.564505	0.848564	1.07218	0.0818781	1	0.883914
AT5G44820	3.45503	2.5389	3.53529e-05	0.000864586	-0.174882	2.5389	0.6852	0.895861	-0.0800806	2.5389	0.867686	0.999727	-0.851058	2.5389	0.37033	1	2.52198	2.5389	0.00189875	0.094449	3.37304	2.5389	0.0130544	0.26861	0.369109	2.5389	0.031615	0.421822	-0.0103889	2.5389	0.958957	0.991944	0.548997	2.5389	0.00150251	0.0889953	1.35827	2.5389	2.4064e-13	6.24262e-11	-0.582608	2.5389	0.052879	0.324559	0.689054	2.5389	0.0523218	1	-0.186164
AT5G37550	-2.67378	2.13333	3.55797e-05	0.000869094	-0.656109	2.13333	0.0867847	0.351773	0.531385	2.13333	0.20677	0.999727	0.17082	2.13333	0.842462	1	-0.0200951	2.13333	0.979105	0.998576	-0.190915	2.13333	0.875606	0.99352	-0.317926	2.13333	0.0445077	0.488579	-0.607005	2.13333	0.000289568	0.006759	-0.176847	2.13333	0.261918	0.805453	-0.395155	2.13333	0.0265588	0.235626	-0.364993	2.13333	0.183268	0.58411	-0.366187	2.13333	0.242624	1	-0.153573
AT4G12270	3.88455	0.64481	3.57764e-05	0.000872859	0.0340073	0.64481	0.942611	0.984306	0.947162	0.64481	0.147045	0.999727	-2.48318	0.64481	0.0364126	0.826837	0.64287	0.64481	0.497622	0.961337	3.12605	0.64481	0.062332	0.577404	0.364747	0.64481	0.0816805	0.615982	0.768172	0.64481	0.000202334	0.00513197	0.143628	0.64481	0.499979	0.911859	0.420244	0.64481	0.059286	0.364648	0.223131	0.64481	0.524385	0.846368	0.722087	0.64481	0.0631262	1	0.386526
AT2G36630	-1.53289	6.46125	3.59463e-05	0.000874921	0.175982	6.46125	0.394225	0.736418	-0.288322	6.46125	0.264051	0.999727	-0.567022	6.46125	0.258739	1	0.218761	6.46125	0.592104	0.971154	0.785783	6.46125	0.26482	0.872963	-0.147894	6.46125	0.0918629	0.642752	-0.24633	6.46125	0.00628663	0.0636553	-0.0865562	6.46125	0.325914	0.846154	-0.3149	6.46125	0.00124943	0.0287128	0.00937428	6.46125	0.95007	0.987186	-0.0898185	6.46125	0.601561	1	-0.243609
AT5G52570	-1.75767	5.85723	3.59087e-05	0.000874921	-0.566721	5.85723	0.0178909	0.141239	0.291264	5.85723	0.327873	0.999727	0.588994	5.85723	0.307794	1	-0.568928	5.85723	0.22571	0.86585	-1.15792	5.85723	0.156951	0.784528	-0.062232	5.85723	0.536159	0.971669	-0.35618	5.85723	0.000658976	0.0122662	-0.298049	5.85723	0.00387318	0.142253	-0.436483	5.85723	0.000116384	0.00407026	-0.349024	5.85723	0.0486953	0.311571	-0.105958	5.85723	0.593687	1	-0.0444901
AT1G19025	-2.15385	1.76889	3.64268e-05	0.000885565	-0.558197	1.76889	0.146845	0.466726	-0.182307	1.76889	0.687451	0.999727	0.559502	1.76889	0.53493	1	-0.828299	1.76889	0.256901	0.884862	-1.3878	1.76889	0.2739	0.875294	-0.259866	1.76889	0.106294	0.674987	-0.448201	1.76889	0.00784881	0.0746767	-0.117105	1.76889	0.465358	0.901233	-0.439867	1.76889	0.0140883	0.161646	-0.444797	1.76889	0.119302	0.48473	-0.17704	1.76889	0.579615	1	0.0747361
AT3G62370	1.17891	4.35437	3.64877e-05	0.000885993	-0.0796657	4.35437	0.708804	0.907662	0.174158	4.35437	0.518983	0.999727	-0.430621	4.35437	0.405646	1	0.540475	4.35437	0.19912	0.846897	0.971096	4.35437	0.182713	0.809821	0.119903	4.35437	0.180909	0.801594	0.128787	4.35437	0.157635	0.501097	0.0805196	4.35437	0.376277	0.870959	0.278741	4.35437	0.0041815	0.0737485	-0.0296931	4.35437	0.848605	0.966325	0.191776	4.35437	0.278986	1	0.0476844
AT1G47510	-4.12252	2.68711	3.659e-05	0.000886682	-1.83317	2.68711	0.00345904	0.048126	0.660773	2.68711	0.372191	0.999727	1.78474	2.68711	0.199468	1	0.149704	2.68711	0.89784	0.994439	-1.63504	2.68711	0.404091	0.932218	-0.670548	2.68711	0.00968949	0.234541	-1.70138	2.68711	4.22929e-09	1.17128e-06	0.0900047	2.68711	0.717932	0.963272	-0.559901	2.68711	0.0556686	0.353759	-0.302589	2.68711	0.482822	0.825887	-0.529348	2.68711	0.279731	1	-0.0693255
AT3G28540	3.43397	3.66823	3.66891e-05	0.000886682	1.16306	3.66823	0.0070953	0.0780017	-0.577171	3.66823	0.279143	0.999727	-2.2748	3.66823	0.0255589	0.772813	2.50473	3.66823	0.00347761	0.133112	4.77954	3.66823	0.00109379	0.0659298	0.535739	3.66823	0.00196422	0.0902574	0.33735	3.66823	0.0610836	0.294206	0.451139	3.66823	0.0107793	0.24012	1.5534	3.66823	2.56349e-16	1.25086e-13	-0.592517	3.66823	0.0595204	0.345198	0.98769	3.66823	0.0059598	0.613769	-0.766886
AT3G45960	-4.88509	2.12515	3.66872e-05	0.000886682	-1.30598	2.12515	0.0780172	0.332329	0.131179	2.12515	0.852861	0.999727	1.53157	2.12515	0.319928	1	-1.56709	2.12515	0.234164	0.872537	-3.09866	2.12515	0.163762	0.796613	-0.406467	2.12515	0.155999	0.771086	-0.92998	2.12515	0.00263425	0.0336829	-0.456848	2.12515	0.11526	0.638119	-0.41293	2.12515	0.21038	0.640389	-1.56312	2.12515	0.0051784	0.085932	-0.628422	2.12515	0.321879	1	-0.244154
AT4G37850	8.51891	-0.204145	3.66299e-05	0.000886682	-1.86593	-0.204145	0.0269741	0.179483	0.000927917	-0.204145	0.806944	0.999727	-0.555852	-0.204145	0.798983	1	-3.3824	-0.204145	0.0222201	0.380116	-2.82655	-0.204145	0.262639	0.87025	0.879243	-0.204145	0.0323353	0.425948	0.436279	-0.204145	0.290288	0.666051	0.7334	-0.204145	0.0713958	0.543935	0.179722	-0.204145	0.641719	0.908584	2.28479	-0.204145	0.000137706	0.00839923	0.0906277	-0.204145	0.800969	1	2.35187
AT1G76930	3.44911	8.93425	3.71239e-05	0.000896134	1.23125	8.93425	0.00563133	0.066969	-1.20704	8.93425	0.0282209	0.9867	-2.48353	8.93425	0.0218528	0.735733	2.50269	8.93425	0.00454489	0.156992	4.98622	8.93425	0.00136488	0.0766321	0.46871	8.93425	0.00942988	0.229917	0.428835	8.93425	0.0231871	0.158235	0.521536	8.93425	0.00525922	0.165819	1.18187	8.93425	2.429e-09	2.57927e-07	-0.15215	8.93425	0.656018	0.903645	0.812472	8.93425	0.0310934	1	-0.582171
AT1G51840	-5.66439	0.0708815	3.73232e-05	0.000898609	1.25316	0.0708815	0.186742	0.529435	-0.944311	0.0708815	0.307889	0.999727	3.51116	0.0708815	0.119872	1	0.308278	0.0708815	0.886821	0.994439	-3.20289	0.0708815	0.32042	0.903982	-0.801961	0.0708815	0.02203	0.352171	-0.551845	0.0708815	0.120771	0.436255	-0.336549	0.0708815	0.327823	0.846893	0.0702625	0.0708815	0.838675	0.963978	-0.701164	0.0708815	0.236213	0.646093	-0.399615	0.0708815	0.591846	1	-0.447276
AT3G48690	-1.27897	7.01301	3.73166e-05	0.000898609	0.657026	7.01301	0.00117323	0.0239316	-0.0475834	7.01301	0.850468	0.999727	-0.51639	7.01301	0.295076	1	0.117811	7.01301	0.769197	0.987922	0.634201	7.01301	0.364138	0.92048	0.00707208	7.01301	0.933631	0.998432	-0.273768	7.01301	0.00183492	0.0257921	0.0127581	7.01301	0.883122	0.984526	-0.245146	7.01301	0.00937605	0.126855	0.123856	7.01301	0.40434	0.782646	0.00722244	7.01301	0.965995	1	-0.348099
AT4G01440	-1.58299	3.91899	3.7358e-05	0.000898609	-0.239038	3.91899	0.315938	0.670263	-0.426751	3.91899	0.128569	0.999727	-0.0246997	3.91899	0.965546	1	0.692906	3.91899	0.134602	0.777923	0.717605	3.91899	0.367583	0.92048	-0.342821	3.91899	0.000590611	0.0413	-0.171354	3.91899	0.0911461	0.373814	-0.0985203	3.91899	0.32394	0.845065	-0.143146	3.91899	0.189843	0.615134	-0.127263	3.91899	0.454303	0.811018	-0.326231	3.91899	0.0966348	1	-0.164361
AT3G43230	-0.80936	5.65998	3.74873e-05	0.000900662	0.292099	5.65998	0.131329	0.439422	0.15501	5.65998	0.522967	0.999727	-0.138944	5.65998	0.767443	1	-0.275561	5.65998	0.47191	0.960194	-0.136617	5.65998	0.836568	0.992769	-0.0326983	5.65998	0.687858	0.992205	-0.0770423	5.65998	0.354094	0.725062	-0.0500734	5.65998	0.545556	0.925693	-0.134819	5.65998	0.133791	0.533953	-0.122577	5.65998	0.387676	0.773686	0.0597623	5.65998	0.711275	1	-0.265963
AT5G01090	-0.939533	4.99594	3.76827e-05	0.000904297	0.336959	4.99594	0.0881159	0.355202	-0.110516	4.99594	0.652152	0.999727	-0.363118	4.99594	0.450424	1	-0.130342	4.99594	0.73991	0.983119	0.232776	4.99594	0.733209	0.982606	-0.0309945	4.99594	0.708577	0.993808	-0.0581511	4.99594	0.494188	0.821958	0.0041354	4.99594	0.96074	0.993631	-0.199483	4.99594	0.0296193	0.251246	-0.0579598	4.99594	0.689159	0.918694	-0.175112	4.99594	0.289074	1	-0.0333233
AT5G08670	-0.697242	8.55642	3.78618e-05	0.000907531	0.119601	8.55642	0.562134	0.835639	0.0278245	8.55642	0.913995	0.999727	-0.0907256	8.55642	0.856307	1	-0.143099	8.55642	0.725766	0.980729	-0.0523737	8.55642	0.941219	0.997037	-0.0734072	8.55642	0.398631	0.943565	-0.00731514	8.55642	0.934042	0.986029	-0.0805312	8.55642	0.363426	0.865839	-0.11486	8.55642	0.230014	0.663932	-0.0866615	8.55642	0.569848	0.867254	-0.0536131	8.55642	0.7561	1	-0.0809931
AT2G25810	-2.48251	3.94078	3.7944e-05	0.000908438	-0.673082	3.94078	0.054689	0.273899	0.669613	3.94078	0.0936812	0.999727	-0.179411	3.94078	0.826682	1	-0.195849	3.94078	0.769435	0.987922	-0.0164371	3.94078	0.988073	0.999914	-0.37474	3.94078	0.0110236	0.248535	-0.324459	3.94078	0.0301044	0.188763	-0.369573	3.94078	0.0136177	0.266044	-0.418829	3.94078	0.0103458	0.135307	-0.106542	3.94078	0.67247	0.911306	-0.492676	3.94078	0.0864695	1	0.0233333
AT3G61060	2.80216	4.93526	3.81587e-05	0.000912515	1.36005	4.93526	0.000153931	0.00619774	-0.748513	4.93526	0.102814	0.999727	-0.147716	4.93526	0.86814	1	0.305896	4.93526	0.669682	0.978389	0.453612	4.93526	0.714336	0.980746	0.260887	4.93526	0.089915	0.640055	0.592382	4.93526	8.58904e-05	0.00278079	0.375783	4.93526	0.0163765	0.289327	0.136774	4.93526	0.415195	0.806874	1.36617	4.93526	5.98436e-08	5.6469e-05	0.201169	4.93526	0.494206	1	-0.150642
AT1G12120	0.935195	5.4035	3.84699e-05	0.000918884	0.0121572	5.4035	0.94975	0.98679	-0.333958	5.4035	0.17497	0.999727	0.171485	5.4035	0.715025	1	-0.146773	5.4035	0.701006	0.978981	-0.318258	5.4035	0.628702	0.973619	0.0292728	5.4035	0.719747	0.993821	0.122768	5.4035	0.135465	0.464018	0.0875308	5.4035	0.289739	0.821436	0.0772561	5.4035	0.387779	0.790211	0.36243	5.4035	0.00880923	0.117308	0.028523	5.4035	0.858726	1	0.126012
AT3G30775	3.00725	7.75551	3.87492e-05	0.000924477	1.17229	7.75551	0.00257625	0.040489	-1.67129	7.75551	0.000730756	0.4831	0.739664	7.75551	0.428558	1	-0.276192	7.75551	0.716402	0.98023	-1.01586	7.75551	0.435006	0.938663	0.420695	7.75551	0.0117884	0.258941	0.56139	7.75551	0.000572073	0.0111129	0.280414	7.75551	0.105544	0.62678	0.0976456	7.75551	0.599988	0.89219	1.29404	7.75551	2.60692e-06	0.000545165	0.262858	7.75551	0.411645	1	-0.144632
AT1G78610	-1.4374	4.50459	3.89994e-05	0.000927209	-0.0698695	4.50459	0.743395	0.920946	-0.17722	4.50459	0.493198	0.999727	0.741162	4.50459	0.145298	1	-0.416732	4.50459	0.318863	0.916429	-1.15789	4.50459	0.109825	0.706176	-0.125566	4.50459	0.158482	0.777113	-0.339209	4.50459	0.00022399	0.00552402	0.0432188	4.50459	0.63126	0.945759	-0.281335	4.50459	0.00440254	0.0760756	-0.270844	4.50459	0.0833166	0.408393	-0.111973	4.50459	0.527355	1	-0.0144197
AT4G38220	-0.811613	6.31863	3.89566e-05	0.000927209	0.0391958	6.31863	0.84328	0.956784	0.116507	6.31863	0.638545	0.999727	-0.122161	6.31863	0.799553	1	-0.102267	6.31863	0.794144	0.987922	0.0198939	6.31863	0.976657	0.999914	-0.0573152	6.31863	0.492162	0.9614	-0.029742	6.31863	0.726956	0.925744	-0.10637	6.31863	0.210552	0.765796	-0.169311	6.31863	0.0661279	0.386895	-0.0981085	6.31863	0.501121	0.835159	-0.118144	6.31863	0.475692	1	-0.0420886
AT5G53550	2.05275	5.54648	3.89869e-05	0.000927209	0.339777	5.54648	0.200786	0.547414	-0.558149	5.54648	0.0916796	0.999727	-0.888204	5.54648	0.163473	1	0.778568	5.54648	0.134628	0.777923	1.66677	5.54648	0.0623829	0.577404	0.223096	5.54648	0.0420075	0.478002	0.278241	5.54648	0.0138739	0.110549	0.160914	5.54648	0.153594	0.700125	0.715223	5.54648	3.03799e-09	3.19285e-07	-0.306839	5.54648	0.114209	0.475056	0.659638	5.54648	0.00281556	0.422625	-0.335786
AT3G57520	3.01754	7.75505	3.94717e-05	0.000936265	1.48274	7.75505	0.00017765	0.00678747	-1.10587	7.75505	0.0221794	0.929666	0.618836	7.75505	0.509837	1	-0.731725	7.75505	0.338085	0.924519	-1.35056	7.75505	0.305225	0.895199	0.421459	7.75505	0.0138897	0.277983	0.606199	7.75505	0.000256357	0.00610247	0.345775	7.75505	0.0513691	0.485814	-0.279402	7.75505	0.145181	0.550887	1.85721	7.75505	3.01608e-11	1.54529e-07	0.175599	7.75505	0.584747	1	-0.110561
AT4G05150	1.17043	6.3462	3.94324e-05	0.000936265	0.504791	6.3462	0.0104768	0.100473	-0.0818064	6.3462	0.741959	0.999727	-0.393981	6.3462	0.413354	1	0.141672	6.3462	0.717374	0.98023	0.535653	6.3462	0.428733	0.936746	0.173491	6.3462	0.0367624	0.451152	0.148706	6.3462	0.0760397	0.336443	0.130807	6.3462	0.123042	0.653841	0.163183	6.3462	0.0742458	0.40903	0.265022	6.3462	0.0635983	0.356774	0.341006	6.3462	0.0383456	1	-0.178223
AT2G22770	2.64325	5.48749	3.98769e-05	0.000944784	-0.464736	5.48749	0.171532	0.505336	1.07352	5.48749	0.0117398	0.862779	-0.73897	5.48749	0.366073	1	0.71182	5.48749	0.282482	0.901889	1.45079	5.48749	0.202527	0.824986	0.410827	5.48749	0.00448361	0.148926	0.000643854	5.48749	0.996333	0.999564	0.0834778	5.48749	0.571051	0.931622	0.206544	5.48749	0.189802	0.615134	0.191123	5.48749	0.432286	0.799056	0.790949	5.48749	0.00476111	0.54817	-0.243017
AT5G50760	-2.49748	1.63761	3.99507e-05	0.000945439	-0.188388	1.63761	0.64545	0.876714	0.0251964	1.63761	0.954317	0.999727	0.127167	1.63761	0.888996	1	1.36533	1.63761	0.0791651	0.658217	1.23817	1.63761	0.33945	0.910223	-0.442423	1.63761	0.00674852	0.191028	-0.397919	1.63761	0.0175551	0.13078	-0.455254	1.63761	0.00587368	0.176245	0.185189	1.63761	0.285278	0.71158	-0.974916	1.63761	0.000548476	0.0204372	0.695047	1.63761	0.0297372	1	-0.977893
AT1G33870	5.41666	0.208866	4.00091e-05	0.000945729	-0.228129	0.208866	0.701565	0.904131	-0.252777	0.208866	0.74978	0.999727	-1.52682	0.208866	0.27098	1	1.74421	0.208866	0.137064	0.780577	3.27103	0.208866	0.103607	0.694807	0.267979	0.208866	0.313781	0.905228	1.24265	0.208866	1.96461e-06	0.00016235	0.271969	0.208866	0.310842	0.836038	0.517427	0.208866	0.0777084	0.417339	0.119803	0.208866	0.777224	0.946377	0.986109	0.208866	0.0492039	1	0.62058
AT4G34890	-1.20881	6.3163	4.01614e-05	0.000948236	0.423876	6.3163	0.0328499	0.202832	-0.194645	6.3163	0.430027	0.999727	0.000608333	6.3163	0.998938	1	-0.0562516	6.3163	0.886405	0.994439	-0.0568599	6.3163	0.933905	0.996424	-0.187413	6.3163	0.0256115	0.381177	-0.0990153	6.3163	0.244061	0.618408	-0.00178069	6.3163	0.983269	0.997883	-0.208241	6.3163	0.0236478	0.219566	0.0468561	6.3163	0.748365	0.938157	-0.0471275	6.3163	0.776362	1	-0.317357
AT4G22460	-3.52689	1.30506	4.06113e-05	0.000957754	1.07292	1.30506	0.0359445	0.213893	0.587211	1.30506	0.327572	0.999727	-1.49603	1.30506	0.240734	1	0.11819	1.30506	0.905592	0.994439	1.61422	1.30506	0.35915	0.917945	-0.138462	1.30506	0.511959	0.965816	0.0111612	1.30506	0.950356	0.989826	-0.5546	1.30506	0.0102319	0.234249	-0.108122	1.30506	0.631522	0.904369	-0.393465	1.30506	0.269764	0.678006	-0.588583	1.30506	0.173535	1	-1.17703
AT4G30270	2.6567	7.36167	4.13489e-05	0.000974028	1.80658	7.36167	1.99721e-07	7.05704e-05	-0.135677	7.36167	0.748426	0.999727	-1.96715	7.36167	0.0185584	0.696619	0.798445	7.36167	0.238313	0.876139	2.76559	7.36167	0.0180426	0.318215	0.488814	7.36167	0.000696922	0.0460733	0.491883	7.36167	0.000623239	0.0117977	0.379005	7.36167	0.0104425	0.236007	0.297811	7.36167	0.0623938	0.374928	0.754626	7.36167	0.00199345	0.0463194	0.691446	7.36167	0.0153213	0.860193	-0.614653
AT1G60190	-6.46963	5.19504	4.15373e-05	0.000977342	-4.383	5.19504	4.46179e-05	0.00282222	0.440538	5.19504	0.671129	0.999727	5.53966	5.19504	0.0125294	0.62748	-1.78536	5.19504	0.316012	0.915739	-7.32502	5.19504	0.0231289	0.361428	-0.902056	5.19504	0.0437594	0.484851	-2.67337	5.19504	1.04653e-07	1.74371e-05	-0.176482	5.19504	0.674377	0.954787	-1.48663	5.19504	0.00384393	0.0690184	-1.04187	5.19504	0.178997	0.577322	-0.820313	5.19504	0.315514	1	1.15152
AT5G45070	-2.83353	4.16399	4.20405e-05	0.000988049	-1.11591	4.16399	0.00588407	0.0688289	0.636477	4.16399	0.163798	0.999727	0.392576	4.16399	0.672434	1	0.79317	4.16399	0.303533	0.910727	0.400594	4.16399	0.766274	0.985645	-0.418682	4.16399	0.0125805	0.26695	-0.362046	4.16399	0.0343719	0.205549	-0.363588	4.16399	0.0305282	0.387459	-0.204975	4.16399	0.264213	0.693713	-0.890105	4.16399	0.00297405	0.060287	-0.565729	4.16399	0.0944538	1	-0.223148
AT5G39790	2.91016	2.36314	4.22798e-05	0.000992534	0.658528	2.36314	0.0690489	0.310667	0.516827	2.36314	0.295799	0.999727	-0.394066	2.36314	0.668332	1	-0.0780197	2.36314	0.912523	0.994439	0.316047	2.36314	0.800505	0.989299	0.259026	2.36314	0.101501	0.662891	0.486992	2.36314	0.00211758	0.0285699	0.249126	2.36314	0.118992	0.648186	0.230082	2.36314	0.17905	0.599022	0.880131	2.36314	0.000490665	0.0191735	0.468188	2.36314	0.11259	1	-0.276663
AT5G63160	2.58137	5.91782	4.23319e-05	0.000992619	-0.190451	5.91782	0.567751	0.839077	-0.334585	5.91782	0.444311	0.999727	2.24422	5.91782	0.00629633	0.488017	-0.127478	5.91782	0.847949	0.990113	-2.37169	5.91782	0.0357401	0.448827	-0.00957581	5.91782	0.946952	0.998574	0.447017	5.91782	0.00141401	0.0213236	0.148035	5.91782	0.307803	0.835146	0.148797	5.91782	0.342237	0.759562	0.890149	5.91782	0.000137674	0.00839923	0.181019	5.91782	0.511329	1	0.518469
AT2G13810	4.9995	1.60771	4.25336e-05	0.00099621	1.24907	1.60771	0.0385055	0.222479	0.320658	1.60771	0.710564	0.999727	1.38687	1.60771	0.373844	1	3.36576	1.60771	0.00974593	0.241515	1.97889	1.60771	0.358315	0.917945	0.129656	1.60771	0.599139	0.983005	1.00114	1.60771	3.31599e-05	0.00135105	0.627086	1.60771	0.0105357	0.237273	1.6292	1.60771	1.31596e-10	1.94024e-08	0.249929	1.60771	0.523425	0.846289	0.853671	1.60771	0.0792668	1	-0.94279
AT1G22550	2.04369	3.50506	4.26828e-05	0.000998564	0.888767	3.50506	0.000706814	0.0171629	-0.0293311	3.50506	0.929369	0.999727	-1.73532	3.50506	0.00800187	0.537673	-0.201389	3.50506	0.700356	0.978731	1.53393	3.50506	0.0948625	0.67881	0.227903	3.50506	0.0429467	0.483812	0.476096	3.50506	2.37476e-05	0.00107663	0.223863	3.50506	0.0508711	0.483558	0.0361419	3.50506	0.766071	0.946218	0.626337	3.50506	0.00103349	0.030696	0.414253	3.50506	0.0566376	1	-0.243934
AT2G36770	-3.27765	1.45285	4.31762e-05	0.00100895	0.35352	1.45285	0.460132	0.777047	0.0577105	1.45285	0.9235	0.999727	1.62977	1.45285	0.178716	1	-0.47388	1.45285	0.643124	0.976214	-2.10365	1.45285	0.234271	0.853992	-0.323844	1.45285	0.100668	0.660864	-0.602718	1.45285	0.003469	0.0415025	0.125923	1.45285	0.510465	0.915425	-0.482413	1.45285	0.0270176	0.237901	0.459515	1.45285	0.16355	0.555578	-1.29995	1.45285	0.00106886	0.263919	0.368685
AT5G36180	2.97068	2.75519	4.34746e-05	0.00101477	-0.219713	2.75519	0.556788	0.833088	0.307281	2.75519	0.503757	0.999727	-1.55923	2.75519	0.0836525	0.979148	0.0592801	2.75519	0.934679	0.996549	1.61851	2.75519	0.201527	0.824564	0.400322	2.75519	0.0123385	0.265614	0.511915	2.75519	0.00144591	0.02169	-0.171188	2.75519	0.30368	0.833336	0.449248	2.75519	0.00895795	0.123128	0.515299	2.75519	0.0533317	0.325874	0.304325	2.75519	0.317373	1	-0.050583
AT4G25850	-3.63259	0.737622	4.35505e-05	0.00101539	-0.989226	0.737622	0.0777529	0.332111	1.59006	0.737622	0.0101182	0.85687	3.49398	0.737622	0.00374548	0.453603	-1.42711	0.737622	0.178077	0.820087	-4.92109	0.737622	0.00556019	0.17113	-0.728544	0.737622	0.00119556	0.0676848	-0.610422	0.737622	0.00874372	0.0808531	0.0593561	0.737622	0.786963	0.972767	-0.881125	0.737622	0.000881732	0.021641	0.0632236	0.737622	0.869219	0.972076	-1.24469	0.737622	0.0071353	0.649915	0.523486
AT4G09110	-3.11068	1.77866	4.38579e-05	0.00102139	-0.609302	1.77866	0.191387	0.53605	-0.170363	1.77866	0.733991	0.999727	-0.224575	1.77866	0.830613	1	0.695401	1.77866	0.419285	0.951148	0.919976	1.77866	0.527537	0.957422	-0.679445	1.77866	0.000476829	0.0360595	-0.121601	1.77866	0.528082	0.841432	-0.630295	1.77866	0.00139037	0.0861613	-0.24695	1.77866	0.240988	0.6733	-0.477201	1.77866	0.137967	0.515945	-0.133149	1.77866	0.720978	1	-0.632938
AT5G08640	-3.03968	4.45077	4.39122e-05	0.0010215	-1.11681	4.45077	0.0107893	0.102654	0.489214	4.45077	0.317379	0.999727	0.719628	4.45077	0.474071	1	0.624108	4.45077	0.449626	0.95492	-0.0955201	4.45077	0.947965	0.997266	-0.235933	4.45077	0.18976	0.81104	-0.529649	4.45077	0.00525798	0.0559777	-0.42175	4.45077	0.0219449	0.333851	-0.401057	4.45077	0.0475774	0.324153	-1.19734	4.45077	0.000359067	0.0157237	-0.183437	4.45077	0.616964	1	0.0681501
[truncated: 19,613 more rows]
[truncated: 11 more columns]
