# Supplementary material for: Design of synthetic bacterial communities for predictable plant phenotypes
Source: PLoS Biol. 2018 Feb 20;16(2):e2003962. doi: 10.1371/journal.pbio.2003962 (PMC5819758; doi:10.1371/journal.pbio.2003962)
Supplement: S8 Table — The table contains the 25 most significant hypotheses generated by our neural network for plants germinated without Pi supplementation and transferred to 30 μM Pi in the presence of the synthetic communities. The "Reference" column shows the original synthetic communities, into which we switched a bacterial block to generate "New" synthetic communities that were predicted to increase significantly the Pi content in the plant shoot. The predicted increase in Pi content is shown in the "Predicted Mean Difference" column, and the log10 of the p-value associated with the prediction is shown in "log10 Predicted p-value" column. Pi, phosphate. (XLSX) [file pbio.2003962.s020.xlsx]

## Sheet: Sheet1
SynCom1	SynCom2	TRUE	NN	INT	LM	TRUE	NN	INT	LM
B1B3	B1G3	1.2658	1.8842	1.0392	1.0715	-6.8607	-5.5944	-4.2551	-4.3702
B1B2	B1G3	1.2407	1.5745	0.5544	0	-6.632	-5.4307	-2.5139	-1.4792
B2B1	B2N1	0.7518	1.4326	1.0805	0.6446	-7.0039	-5.2751	-4.7155	-2.9487
B2B1	B2G3	0	1.7576	1.1043	0.9835	-0.8606	-5.0625	-4.7974	-4.3675
B2B3	B2N1	0.7546	1.4661	1.0155	0.7326	-6.4568	-4.8305	-4.1719	-3.0804
B2B3	B2G3	0	1.791	1.0392	1.0715	-0.7515	-4.802	-4.2551	-4.3702
B2B1	B2G2	0	1.0504	0.9025	0.549	-0.1676	-4.5791	-5.2997	-3.4952			RANK	SynCom1	SynCom2	NN
G1B2	G1G3	1.4126	1.7546	0	0	-6.7385	-4.4967	-0.8828	-0.8988			1	B1B3	B1G3	1.8842
N1B3	N1G3	0.2972	1.8089	1.5783	1.0715	-1.8374	-4.4746	-5.0281	-3.6294			2	B1B2	B1G3	1.5745
G1B1	G1G3	1.3299	1.6961	0.8978	0.9835	-6.6032	-4.2409	-2.7686	-3.0418			3	B2B1	B2N1	1.4326
B2B3	B2G2	0	1.0839	0.8374	0.637	-0.1524	-4.0646	-4.4271	-3.4779			4	B2B1	B2G3	1.7576
B1B3	B1N1	0.3117	1.3231	1.0155	0.7326	-4.4111	-3.9945	-4.1719	-3.0804			5	B2B3	B2N1	1.4661
N1B1	N1G3	0.3819	1.6331	1.1608	0.9835	-3.7326	-3.9643	-3.9037	-3.3459			6	B2B3	B2G3	1.791
B3B1	B3G3	0.4543	1.2851	0.6217	0.9835	-3.7097	-3.9072	-2.5895	-4.0618			7	B2B1	B2G2	1.0504
B3B1	B3N1	0.3964	1.1473	0.5979	0.6446	-3.1586	-3.7185	-2.4819	-2.6981			8	G1B2	G1G3	1.7546
B1B3	B1G2	0	1.2025	0.8374	0.637	-1.1785	-3.5671	-4.4271	-3.4779			9	N1B3	N1G3	1.8089
B1B2	B1N1	0.2865	1.0133	0.5306	0	-3.531	-3.4827	-2.3955	-0.0341			10	G1B1	G1G3	1.6961
B3B1	B3G2	0.4657	0.918	0.4199	0.549	-4.3534	-3.3714	-2.2423	-3.0046			11	B2B3	B2G2	1.0839
N1B2	N1G3	0	1.2138	0.6109	0	-0.4392	-3.2067	-2.0081	-1.0172			12	B1B3	B1N1	1.3231
N1N3	N1G3	0.3243	1.3758	0.627	0	-2.5227	-3.1305	-2.6714	-0.1027			13	N1B1	N1G3	1.6331
G1B3	G1N3	0.5811	1.3132	0.9514	1.0304	-3.4162	-3.0932	-3.5107	-3.8291			14	B3B1	B3G3	1.2851
B2G1	B2G3	-0.2944	1.2422	0	0	-2.9293	-2.9924	-0.0397	-0.6942		`	15	B3B1	B3N1	1.1473
B1B2	B1G2	0	0.8928	0.3526	0	-0.7109	-2.9658	-2.1998	-0.353
B3B2	B3N1	0.3741	0.871	0	0	-2.574	-2.8723	-0.1167	-0.0312
G1N2	G1G3	1.5248	1.2408	0.5355	0.4699	-7.2908	-2.8677	-1.8157	-1.9722			RANK	SynCom1	SynCom2	NN	TRUE
G3B1	G3N1	-0.5722	1.0719	1.137	0.6446	-2.9163	-2.7545	-3.8319	-2.1367			1	B1B3	B1G3	1.8842	1.2658
B1B3	B1G1	0.5098	0.8837	1.0155	0.7828	-9.1483	-2.6145	-3.6835	-2.8563			2	B1B2	B1G3	1.5745	1.2407
B1G1	B1G3	0.7559	1.0006	0	0	-4.3391	-2.5868	-0.0397	-0.6942			3	B2B1	B2N1	1.4326	0.7518
B2G1	B2N1	0.3498	0.9172	0	0	-3.2231	-2.5244	0	-0.0877			4	B2B1	B2G3	1.7576	0
G1B3	G1N2	0	0.9528	0.7799	0.6016	-0.7575	-2.157	-2.4775	-2.2081			5	B2B3	B2N1	1.4661	0.7546
B3G1	B3N1	0	0.7611	0	0	-0.98	-2.0254	0	-0.0877			6	B2B3	B2G3	1.791	0
G1N3	G1G3	1.096	0.8804	0	0	-5.1125	-1.9915	-1.4153	-0.1027			7	B2B1	B2G2	1.0504	0
G3B2	G3N1	0.5609	0.8888	0.5871	0	-5.0521	-1.987	-1.9166	-0.0251			8	G1B2	G1G3	1.7546	1.4126
G1B2	G1N3	0.3167	0.8742	0	0	-2.6223	-1.9413	-0.0319	-0.9833			9	N1B3	N1G3	1.8089	0.2972
G3B1	G3G1	0.5739	0.6956	0.874	0.6948	-2.0198	-1.825	-2.9753	-2.3266			10	G1B1	G1G3	1.6961	1.3299
B1B2	B1G1	0.4847	0.5739	0.5306	0	-7.4403	-1.8112	-1.9906	-0.1482			11	B2B3	B2G2	1.0839	0
B2G2	B2G3	0	0.7072	0	0.4345	-0.6551	-1.7864	-0.6069	-1.6111			12	B1B3	B1N1	1.3231	0.3117
G3B3	G3B2	-0.3216	0.7823	0.9674	0.7187	-2.0999	-1.7664	-3.2905	-2.4159			13	N1B1	N1G3	1.6331	0.3819
G1B1	G1N3	0.2339	0.8157	0.5338	0.9423	-2.0734	-1.7293	-1.892	-3.5262			14	B3B1	B3G3	1.2851	0.4543
B2B1	B2G1	0.402	0.5154	1.0805	0.6948	-5.0503	-1.7157	-4.1214	-2.6916			15	B3B1	B3N1	1.1473	0.3964
B1G2	B1G3	1.1565	0.6817	0	0.4345	-6.1382	-1.662	-0.6069	-1.6111
B2B3	B2G1	0.4047	0.5489	1.0155	0.7828	-4.3343	-1.6161	-3.6835	-2.8563
N1B3	N1B2	0.3805	0.5951	0.9674	0.7187	-2.4313	-1.5859	-3.2905	-2.4159
B1B3	B1B2	0	0.3098	0.4848	0.7187	-0.2266	-1.5227	-3.5783	-5.0103
G3B3	G3B1	0.8115	0	0	0	-3.9002	-1.4626	-1.2598	-0.1828
B2G1	B2G2	-0.38	0	0	0	-4.924	-1.4323	-0.4408	-0.3444
G2B3	G2B2	-0.4186	0	0.9674	0.7187	-3.7132	-1.3443	-4.635	-3.5854
B1N1	B1G3	0.9541	0	0	0	-5.2084	-1.3422	-0.0439	-0.966
G1B3	G1B1	0.3472	0	0	0	-2.2901	-1.1039	-1.0055	-0.1493
G3B2	G3G1	1.7071	0	0	0	-7.6264	-1.0753	-0.9122	-0.1276
B3B1	B3G1	0	0	0.5979	0.6948	-0.8403	-1.0707	-2.1214	-2.5154
B2G2	B2N1	0.7298	0	0	0	-6.9411	-1.037	-0.5174	-0.2416
B3B1	B3B2	0	0	0.5499	0.6307	-0.1485	-0.99	-3.3331	-3.8068
G1B3	G1B2	0	0	0.9674	0.7187	-1.483	-0.9855	-2.7497	-1.9744
G1B2	G1N2	0	0	0	0	-1.2307	-0.9854	-0.4218	-0.2868
N1B1	N1B2	0.4652	0	0.5499	0.6307	-4.354	-0.9574	-1.7724	-2.0837
B1G1	B1N1	-0.1982	0	0	0	-2.723	-0.8996	0	-0.0877
N1B3	N1N3	0	0	0.9514	1.0304	-0.0916	-0.8515	-4.0051	-4.3594
G1B1	G1N2	-0.195	0	0	0.5136	-3.77	-0.8147	-0.9767	-1.8359
B2N1	B2G3	-0.6443	0	0	0	-5.5152	-0.6281	-0.0439	-0.966
G2B3	G2B1	-0.3564	0	0.4176	0	-2.847	-0.5946	-2.018	-0.2879
B1G1	B1G2	-0.4006	0	0	0	-5.4869	-0.5815	-0.4408	-0.3444
G1N2	G1N3	0.4289	0	0	0.4288	-4.0681	-0.5537	-0.5955	-3.1103
B3G2	B3N1	0	0	0	0	-0.2516	-0.4998	-0.5161	-0.2416
N1B1	N1N3	0	0	0.5338	0.9423	-0.3068	-0.4196	-2.2377	-4.0387
N1B3	N1B1	0	0	0	0	-0.3893	-0.3067	-1.2598	-0.1828
G3B1	G3B2	-1.1331	0	0.5499	0.6307	-5.9202	-0.2987	-1.7724	-2.0837
G2B1	G2B2	0	0	0.5499	0.6307	-0.4969	-0.29	-2.7462	-3.1607
N1N3	N1B2	0.4077	0	0	0	-3.1712	-0.2579	-0.037	-1.1901
B3N1	B3G3	0	0	0	0	-0.1887	-0.2302	-0.0438	-0.966
B1G2	B1N1	0.2024	0	0	0	-2.0368	-0.1826	-0.5174	-0.2416
N3N1	N3G1	0.3745	0	0	0	-2.6894	-0.1513	0	-0.2293
G1B2	G1B1	0	0	0	-0.6307	-0.8926	-0.0828	-1.4268	-1.6892

## Sheet: Sheet2
G1B3	G1N3	0.5811	1.1442	0.9514	1.0304	-3.4162	-5.6436	-5.0228	-5.4622
N1B3	G3N1	0.2972	1.8089	1.5783	1.0715	-1.8374	-5.2709	-5.0281	-3.6294
B1B2	G1B2	0.402	0.536	1.0805	0.6948	-5.0503	-3.0975	-5.6493	-3.9896
G1B3	G1B2	0	0.439	0.9674	0.7187	-1.483	-2.0745	-4.635	-3.5854
B1B2	G3B2	0	1.0894	1.1043	0.9835	-0.8606	-4.0233	-4.6147	-4.1911
B1B2	N1B2	0.7518	0.7645	1.0805	0.6446	-7.0039	-3.3121	-4.5339	-2.8033
N1B3	N1N3	0	0.9527	0.9514	1.0304	-0.0916	-3.9841	-4.0051	-4.3594
B1B3	G1B1	0.5098	0.7987	1.0155	0.7828	-9.1483	-2.9782	-3.9807	-3.1187
B2B3	G1B2	0.4047	0.4639	1.0155	0.7828	-4.3343	-1.6439	-3.9807	-3.1187
N1B1	G3N1	0.3819	1.6331	1.1608	0.9835	-3.7326	-4.7882	-3.9037	-3.3459
B1B2	G2B2	0	0.5469	0.9025	0.549	-0.1676	-2.3094	-3.8871	-2.3564
G3B1	G3N1	-0.5722	1.0719	1.137	0.6446	-2.9163	-3.3939	-3.8319	-2.1367
G1B1	G1G3	1.3299	1.0074	0.8978	0.9835	-6.6032	-3.8465	-3.5617	-3.8724
B1B3	G3B1	1.2658	1.1106	1.0392	1.0715	-6.8607	-3.5742	-3.5245	-3.6294
B2B3	G3B2	0	1.0174	1.0392	1.0715	-0.7515	-3.0606	-3.5245	-3.6294
B2B3	N1B2	0.7546	0.6924	1.0155	0.7326	-6.4568	-2.2241	-3.448	-2.4674
B1B3	N1B1	0.3117	0.5494	1.0155	0.7326	-4.4111	-1.607	-3.448	-2.4674
G1B3	G1N2	0	0.7838	0.7799	0.6016	-0.7575	-4.174	-3.3088	-3.4974
G3B3	G3B2	-0.3216	0.7823	0.9674	0.7187	-2.0999	-2.3095	-3.2905	-2.4159
N1B3	N1B2	0.3805	0.5951	0.9674	0.7187	-2.4313	-1.9173	-3.2905	-2.4159
G2B3	G2B2	-0.4186	0	0.9674	0.7187	-3.7132	-1.3403	-3.2905	-2.4159
B1B2	G1B1	0.4847	0.5945	0.5306	0	-7.4403	-3.3814	-3.0943	-0.2364
G1B1	G1N3	0.2339	0.6467	0.5338	0.9423	-2.0734	-3.6055	-3.015	-5.1152
G3B1	G1G3	0.5739	0.6956	0.874	0.6948	-2.0198	-2.2604	-2.9753	-2.3266
B1B3	G2B1	0	0.5935	0.8374	0.637	-1.1785	-1.7852	-2.8447	-2.1079
B2B3	G2B2	0	0	0.8374	0.637	-0.1524	-1.4067	-2.8447	-2.1079
G1B2	G1B1	0	0	-0.5499	-0.6307	-0.8926	-0.1754	-2.7462	-3.1607
N1N3	G3N1	0.3243	0.8561	0.627	0	-2.5227	-3.3559	-2.6714	-0.1027
B1B2	G3B1	1.2407	0.9063	0.5544	0	-6.632	-3.8356	-2.3824	-1.3919
B1B3	G1B3	0	0	0.5979	0.6948	-0.8403	-0.9232	-2.3385	-2.7589
B1B2	N1B1	0.2865	0	0.5306	0	-3.531	-1.2449	-2.2683	-0.0324
N1B1	N1N3	0	0.777	0.5338	0.9423	-0.3068	-3.1622	-2.2377	-4.0387
B1B3	G3B3	0.4543	0	0.6217	0.9835	-3.7097	-1.4746	-2.0459	-3.3459
B1B3	B1B2	0	0	0.4848	0.7187	-0.2266	-0.6297	-2.0426	-3.1336
G1B3	G1B1	0.3472	0.4975	0.4176	0	-2.2901	-2.3636	-2.018	-0.2879
N1B2	G3N1	0	1.2138	0.6109	0	-0.4392	-3.8368	-2.0081	-1.0172
B1B3	N1B3	0.3964	0	0.5979	0.6446	-3.1586	-1.0201	-1.9547	-2.1367
G3B2	G3N1	0.5609	0.8888	0.5871	0	-5.0521	-2.5946	-1.9166	-0.0251
G1N2	G1G3	1.5248	0.7211	0.5355	0.4699	-7.2908	-2.9967	-1.8157	-1.9722
N1B1	N1B2	0.4652	0	0.5499	0.6307	-4.354	-1.205	-1.7724	-2.0837
G3B1	G3B2	-1.1331	0	0.5499	0.6307	-5.9202	-0.3878	-1.7724	-2.0837
G2B1	G2B2	0	0	0.5499	0.6307	-0.4969	-0.3502	-1.7724	-2.0837
B1B3	B2B3	0	0	0.5499	0.6307	-0.1485	-0.6731	-1.7693	-2.0837
G1N3	G1G3	1.096	0	0	0	-5.1125	-1.3575	-1.4153	-0.1027
G1B1	G1N2	-0.195	0	0	0.5136	-3.77	-1.448	-1.3939	-2.9936
B1B2	G2B1	0	0	0	0	-0.7109	-1.4772	-1.3908	-0.2233
B1B3	G2B3	0.4657	0	0	0.549	-4.3534	-0.8076	-1.2674	-1.7689
G3B3	G3B1	0.8115	0.5992	0	0	-3.9002	-1.8596	-1.2598	-0.1828
G2B3	G2B1	-0.3564	0	0	0	-2.847	-0.7405	-1.2598	-0.1828
N1B3	N1B1	0	0	0	0	-0.3893	-0.3927	-1.2598	-0.1828
G1B2	G1G3	1.4126	1.0659	0	0	-6.7385	-4.0672	-1.2207	-1.2424
G3B2	G1G3	1.7071	0	0	0	-7.6264	-1.4222	-0.9122	-0.1276
G1B2	G1N2	0	0.3448	0	0	-1.2307	-1.847	-0.6004	-0.4933
G1N2	G1N3	0.4289	0.3605	0	0.4288	-4.0681	-2.3602	-0.5955	-3.1103
G2B1	G1B1	0.4006	0	0	0	-5.4869	-0.5845	-0.5174	-0.403
G1B2	G2B2	-0.38	0	0	0	-4.924	-0.0227	-0.5174	-0.403
G2B1	G3B1	1.1565	0.5171	0	0	-6.1382	-1.571	-0.4973	-1.326
G2B2	G3B2	0	0.5426	0	0	-0.6551	-1.5451	-0.4973	-1.326
G2B2	N1B2	0.7298	0	0	0	-6.9411	-0.5423	-0.425	-0.201
N1B1	G2B1	-0.2024	0	0	0	-2.0368	-0.0787	-0.425	-0.201
G2B3	N1B3	0	0	0	0	-0.2516	-0.1268	-0.4242	-0.201
B2B3	N1B3	0.3741	0	0	0	-2.574	-0.1942	-0.0927	-0.0251
G1B2	G3B2	-0.2944	0.5534	0	0	-2.9293	-1.8543	-0.0517	-0.9614
G1B1	G3B1	0.7559	0	0	0	-4.3391	-1.0346	-0.0517	-0.9614
G1B2	G1N3	0.3167	0.7052	0	0.3116	-2.6223	-3.9504	-0.0495	-1.7093
N1B1	G3B1	0.9541	0.5612	0	0	-5.2084	-1.7146	-0.0439	-0.966
N1B2	G3B2	-0.6443	0	0	0	-5.5152	-0.8098	-0.0439	-0.966
N1B3	G3B3	0	0	0	0	-0.1887	-0.2924	-0.0438	-0.966
N1B2	N1N3	-0.4077	0	0	0	-3.1712	-1.4015	-0.037	-1.1901
N1B1	G1B1	0.1982	0	0	0	-2.723	-0.737	0	-0.1158
G1B2	N1B2	0.3498	0	0	0	-3.2231	-0.7097	0	-0.1158
N1N3	G1N3	0.3745	0	0	0	-2.6894	-0.6205	0	-0.2293
G1B3	N1B3	0	0	0	0	-0.98	-0.1682	0	-0.1158
All hypothesis	hyp2	TRUE	NN	INT	LM	TRUE	NN	INT	LM

## Sheet: Sheet3
G1B3	G1N3	0.5811	1.1442	0.9514	1.0304	-3.4162	-5.6436	-5.0228	-5.4622
N1B3	G3N1	0.2972	1.8089	1.5783	1.0715	-1.8374	-5.2709	-5.0281	-3.6294
G1B1	G1N3	0.2339	0.6467	0.5338	0.9423	-2.0734	-3.6055	-3.015	-5.1152
N1B3	N1N3	0	0.9527	0.9514	1.0304	-0.0916	-3.9841	-4.0051	-4.3594
B1B2	G3B2	0	1.0894	1.1043	0.9835	-0.8606	-4.0233	-4.6147	-4.1911
N1B1	N1N3	0	0.777	0.5338	0.9423	-0.3068	-3.1622	-2.2377	-4.0387
B1B2	G1B2	0.402	0.536	1.0805	0.6948	-5.0503	-3.0975	-5.6493	-3.9896
G1B1	G1G3	1.3299	1.0074	0.8978	0.9835	-6.6032	-3.8465	-3.5617	-3.8724
B1B3	G3B1	1.2658	1.1106	1.0392	1.0715	-6.8607	-3.5742	-3.5245	-3.6294
B2B3	G3B2	0	1.0174	1.0392	1.0715	-0.7515	-3.0606	-3.5245	-3.6294
G1B3	G1B2	0	0.439	0.9674	0.7187	-1.483	-2.0745	-4.635	-3.5854
G1B3	G1N2	0	0.7838	0.7799	0.6016	-0.7575	-4.174	-3.3088	-3.4974
N1B1	G3N1	0.3819	1.6331	1.1608	0.9835	-3.7326	-4.7882	-3.9037	-3.3459
B1B3	G3B3	0.4543	0	0.6217	0.9835	-3.7097	-1.4746	-2.0459	-3.3459
G1B2	G1B1	0	0	-0.5499	-0.6307	-0.8926	-0.1754	-2.7462	-3.1607
B1B3	B1B2	0	0	0.4848	0.7187	-0.2266	-0.6297	-2.0426	-3.1336
B1B3	G1B1	0.5098	0.7987	1.0155	0.7828	-9.1483	-2.9782	-3.9807	-3.1187
B2B3	G1B2	0.4047	0.4639	1.0155	0.7828	-4.3343	-1.6439	-3.9807	-3.1187
G1N2	G1N3	0.4289	0.3605	0	0.4288	-4.0681	-2.3602	-0.5955	-3.1103
G1B1	G1N2	-0.195	0	0	0.5136	-3.77	-1.448	-1.3939	-2.9936
B1B2	N1B2	0.7518	0.7645	1.0805	0.6446	-7.0039	-3.3121	-4.5339	-2.8033
B1B3	G1B3	0	0	0.5979	0.6948	-0.8403	-0.9232	-2.3385	-2.7589
B2B3	N1B2	0.7546	0.6924	1.0155	0.7326	-6.4568	-2.2241	-3.448	-2.4674
B1B3	N1B1	0.3117	0.5494	1.0155	0.7326	-4.4111	-1.607	-3.448	-2.4674
G3B3	G3B2	-0.3216	0.7823	0.9674	0.7187	-2.0999	-2.3095	-3.2905	-2.4159
N1B3	N1B2	0.3805	0.5951	0.9674	0.7187	-2.4313	-1.9173	-3.2905	-2.4159
G2B3	G2B2	-0.4186	0	0.9674	0.7187	-3.7132	-1.3403	-3.2905	-2.4159
B1B2	G2B2	0	0.5469	0.9025	0.549	-0.1676	-2.3094	-3.8871	-2.3564
G3B1	G1G3	0.5739	0.6956	0.874	0.6948	-2.0198	-2.2604	-2.9753	-2.3266
G3B1	G3N1	-0.5722	1.0719	1.137	0.6446	-2.9163	-3.3939	-3.8319	-2.1367
B1B3	N1B3	0.3964	0	0.5979	0.6446	-3.1586	-1.0201	-1.9547	-2.1367
B1B3	G2B1	0	0.5935	0.8374	0.637	-1.1785	-1.7852	-2.8447	-2.1079
B2B3	G2B2	0	0	0.8374	0.637	-0.1524	-1.4067	-2.8447	-2.1079
N1B1	N1B2	0.4652	0	0.5499	0.6307	-4.354	-1.205	-1.7724	-2.0837
B1B3	B2B3	0	0	0.5499	0.6307	-0.1485	-0.6731	-1.7693	-2.0837
G3B1	G3B2	-1.1331	0	0.5499	0.6307	-5.9202	-0.3878	-1.7724	-2.0837
G2B1	G2B2	0	0	0.5499	0.6307	-0.4969	-0.3502	-1.7724	-2.0837
G1N2	G1G3	1.5248	0.7211	0.5355	0.4699	-7.2908	-2.9967	-1.8157	-1.9722
B1B3	G2B3	0.4657	0	0	0.549	-4.3534	-0.8076	-1.2674	-1.7689
G1B2	G1N3	0.3167	0.7052	0	0.3116	-2.6223	-3.9504	-0.0495	-1.7093
B1B2	G3B1	1.2407	0.9063	0.5544	0	-6.632	-3.8356	-2.3824	-1.3919
G2B1	G3B1	1.1565	0.5171	0	0	-6.1382	-1.571	-0.4973	-1.326
G2B2	G3B2	0	0.5426	0	0	-0.6551	-1.5451	-0.4973	-1.326
G1B2	G1G3	1.4126	1.0659	0	0	-6.7385	-4.0672	-1.2207	-1.2424
N1B2	N1N3	-0.4077	0	0	0	-3.1712	-1.4015	-0.037	-1.1901
N1B2	G3N1	0	1.2138	0.6109	0	-0.4392	-3.8368	-2.0081	-1.0172
N1B1	G3B1	0.9541	0.5612	0	0	-5.2084	-1.7146	-0.0439	-0.966
N1B2	G3B2	-0.6443	0	0	0	-5.5152	-0.8098	-0.0439	-0.966
N1B3	G3B3	0	0	0	0	-0.1887	-0.2924	-0.0438	-0.966
G1B2	G3B2	-0.2944	0.5534	0	0	-2.9293	-1.8543	-0.0517	-0.9614
G1B1	G3B1	0.7559	0	0	0	-4.3391	-1.0346	-0.0517	-0.9614
G1B2	G1N2	0	0.3448	0	0	-1.2307	-1.847	-0.6004	-0.4933
G2B1	G1B1	0.4006	0	0	0	-5.4869	-0.5845	-0.5174	-0.403
G1B2	G2B2	-0.38	0	0	0	-4.924	-0.0227	-0.5174	-0.403
G1B3	G1B1	0.3472	0.4975	0.4176	0	-2.2901	-2.3636	-2.018	-0.2879
B1B2	G1B1	0.4847	0.5945	0.5306	0	-7.4403	-3.3814	-3.0943	-0.2364
N1N3	G1N3	0.3745	0	0	0	-2.6894	-0.6205	0	-0.2293
B1B2	G2B1	0	0	0	0	-0.7109	-1.4772	-1.3908	-0.2233
G2B2	N1B2	0.7298	0	0	0	-6.9411	-0.5423	-0.425	-0.201
G2B3	N1B3	0	0	0	0	-0.2516	-0.1268	-0.4242	-0.201
N1B1	G2B1	-0.2024	0	0	0	-2.0368	-0.0787	-0.425	-0.201
G3B3	G3B1	0.8115	0.5992	0	0	-3.9002	-1.8596	-1.2598	-0.1828
G2B3	G2B1	-0.3564	0	0	0	-2.847	-0.7405	-1.2598	-0.1828
N1B3	N1B1	0	0	0	0	-0.3893	-0.3927	-1.2598	-0.1828
G3B2	G1G3	1.7071	0	0	0	-7.6264	-1.4222	-0.9122	-0.1276
N1B1	G1B1	0.1982	0	0	0	-2.723	-0.737	0	-0.1158
G1B2	N1B2	0.3498	0	0	0	-3.2231	-0.7097	0	-0.1158
G1B3	N1B3	0	0	0	0	-0.98	-0.1682	0	-0.1158
N1N3	G3N1	0.3243	0.8561	0.627	0	-2.5227	-3.3559	-2.6714	-0.1027
G1N3	G1G3	1.096	0	0	0	-5.1125	-1.3575	-1.4153	-0.1027
B1B2	N1B1	0.2865	0	0.5306	0	-3.531	-1.2449	-2.2683	-0.0324
G3B2	G3N1	0.5609	0.8888	0.5871	0	-5.0521	-2.5946	-1.9166	-0.0251
B2B3	N1B3	0.3741	0	0	0	-2.574	-0.1942	-0.0927	-0.0251
All hypothesis	hyp2	TRUE	NN	INT	LM	TRUE	NN	INT	LM

## Sheet: Sheet4
G1B3	G1N3	0.5811	1.1442	G1B3	G1N3	0.5811	1.1442	G1B3	G1N3	0.5811	1.1442
N1B3	G3N1	0.2972	1.8089	N1B3	G3N1	0.2972	1.8089	N1B3	G3N1	0.2972	1.8089
N1B1	G3N1	0.3819	1.6331	B1B2	G1B2	0.402	0.536	G1B1	G1N3	0.2339	0.6467
G1B3	G1N2	0	0.7838	G1B3	G1B2	0	0.439	N1B3	N1N3	0	0.9527
G1B2	G1G3	1.4126	1.0659	B1B2	G3B2	0	1.0894	B1B2	G3B2	0	1.0894
B1B2	G3B2	0	1.0894	B1B2	N1B2	0.7518	0.7645	N1B1	N1N3	0	0.777
N1B3	N1N3	0	0.9527	N1B3	N1N3	0	0.9527	B1B2	G1B2	0.402	0.536
G1B2	G1N3	0.3167	0.7052	B1B3	G1B1	0.5098	0.7987	G1B1	G1G3	1.3299	1.0074
G1B1	G1G3	1.3299	1.0074	B2B3	G1B2	0.4047	0.4639	B1B3	G3B1	1.2658	1.1106
N1B2	G3N1	0	1.2138	N1B1	G3N1	0.3819	1.6331	B2B3	G3B2	0	1.0174
B1B2	G3B1	1.2407	0.9063	B1B2	G2B2	0	0.5469	G1B3	G1B2	0	0.439
G1B1	G1N3	0.2339	0.6467	G3B1	G3N1	-0.5722	1.0719	G1B3	G1N2	0	0.7838

## Sheet: correct
SynCom1	SynCom2	TRUE	LM	INT	NN	TRUE	LM	INT	NN
B1B3	B1G3	0.5047	1.0715	1.0392	1.8842	-6.8607	-4.3702	-4.2551	-5.5944
B1B2	B1G3	0.4947	0.3528	0.5544	1.5745	-6.632	-1.4792	-2.5139	-5.4307						Rank	Reference design	Perturbed Design	Mean Difference	log10 p-value
B2B1	B2N1	0.2997	0.6446	1.0805	1.4326	-7.0039	-2.9487	-4.7155	-5.2751						1	B1B3	B1G3	1.8842	-5.5944
B2B1	B2G3	0	0.9835	1.1043	1.7576	-0.8606	-4.3675	-4.7974	-5.0625						2	B1B2	B1G3	1.5745	-5.4307
B2B3	B2N1	0.3009	0.7326	1.0155	1.4661	-6.4568	-3.0804	-4.1719	-4.8305						3	B2B1	B2N1	1.4326	-5.2751
B2B3	B2G3	0	1.0715	1.0392	1.791	-0.7515	-4.3702	-4.2551	-4.802						4	B2B1	B2G3	1.7576	-5.0625
B2B1	B2G2	0	0.549	0.9025	1.0504	-0.1676	-3.4952	-5.2997	-4.5791						5	B2B3	B2N1	1.4661	-4.8305
G1B2	G1G3	0.5633	0	0	1.7546	-6.7385	-0.8988	-0.8828	-4.4967						6	B2B3	B2G3	1.791	-4.802
N1B3	N1G3	0.1185	1.0715	1.5783	1.8089	-1.8374	-3.6294	-5.0281	-4.4746						7	B2B1	B2G2	1.0504	-4.5791
G1B1	G1G3	0.5302	0.9835	0.8978	1.6961	-6.6032	-3.0418	-2.7686	-4.2409						8	G1B2	G1G3	1.7546	-4.4967
B2B3	B2G2	0	0.637	0.8374	1.0839	-0.1524	-3.4779	-4.4271	-4.0646						9	N1B3	N1G3	1.8089	-4.4746
B1B3	B1N1	0.1243	0.7326	1.0155	1.3231	-4.4111	-3.0804	-4.1719	-3.9945						10	G1B1	G1G3	1.6961	-4.2409
N1B1	N1G3	0.1523	0.9835	1.1608	1.6331	-3.7326	-3.3459	-3.9037	-3.9643						11	B2B3	B2G2	1.0839	-4.0646
B3B1	B3G3	0.1811	0.9835	0.6217	1.2851	-3.7097	-4.0618	-2.5895	-3.9072						12	B1B3	B1N1	1.3231	-3.9945
B3B1	B3N1	0.1581	0.6446	0.5979	1.1473	-3.1586	-2.6981	-2.4819	-3.7185						13	N1B1	N1G3	1.6331	-3.9643
B1B3	B1G2	0	0.637	0.8374	1.2025	-1.1785	-3.4779	-4.4271	-3.5671						14	B3B1	B3G3	1.2851	-3.9072
B1B2	B1N1	0.1142	0	0.5306	1.0133	-3.531	-0.0341	-2.3955	-3.4827						15	B3B1	B3N1	1.1473	-3.7185
B3B1	B3G2	0.1857	0.549	0.4199	0.918	-4.3534	-3.0046	-2.2423	-3.3714						16	B1B3	B1G2	1.2025	-3.5671
N1B2	N1G3	0	0	0.6109	1.2138	0	-1.0172	-2.0081	-3.2067						17	B1B2	B1N1	1.0133	-3.4827
N1N3	N1G3	0.1293	0	0.627	1.3758	-2.5227	-0.1027	-2.6714	-3.1305						18	B3B1	B3G2	0.918	-3.3714
G1B3	G1N3	0.2317	1.0304	0.9514	1.3132	-3.4162	-3.8291	-3.5107	-3.0932						19	N1B2	N1G3	1.2138	-3.2067
B2G1	B2G3	-0.1174	0	0	1.2422	0	-0.6942	-0.0397	-2.9924						20	N1N3	N1G3	1.3758	-3.1305
B1B2	B1G2	0	0	0.3526	0.8928	-0.7109	0	-2.1998	-2.9658						21	G1B3	G1N3	1.3132	-3.0932
B3B2	B3N1	0.1492	0	0	0.871	-2.574	-0.0312	-0.1167	-2.8723						22	B2G1	B2G3	1.2422	-2.9924
G1N2	G1G3	0.608	0.4699	0.5355	1.2408	-7.2908	-1.9722	-1.8157	-2.8677						23	B1B2	B1G2	0.8928	-2.9658
G3B1	G3N1	-0.2282	0.6446	1.137	1.0719	0	-2.1367	-3.8319	-2.7545						24	B3B2	B3N1	0.871	-2.8723
B1B3	B1G1	0.2033	0.7828	1.0155	0.8837	-9.1483	-2.8563	-3.6835	-2.6145						25	G1N2	G1G3	1.2408	-2.8677
B1G1	B1G3	0.3014	0	0	1.0006	-4.3391	-0.6942	-0.0397	-2.5868
B2G1	B2N1	0.1395	0	0	0.9172	-3.2231	0	0	-2.5244						Rank	Reference design	Perturbed Design	Mean Difference	log10 p-value
G1B3	G1N2	0	0.6016	0.7799	0.9528	-0.7575	-2.2081	-2.4775	-2.157						1	B1B3	B1G3	0.5047	-6.8607		-6.8607
B3G1	B3N1	0	0	0	0.7611	-0.98	0	0	-2.0254						2	B1B2	B1G3	0.4947	-6.632		-6.632
G1N3	G1G3	0.437	0	0.364	0.8804	-5.1125	-0.1027	-1.4153	-1.9915						3	B2B1	B2N1	0.2997	-7.0039		-7.0039
G3B2	G3N1	0.2236	0	0.5871	0.8888	-5.0521	-0.0251	-1.9166	-1.987						4	B2B1	B2G3	0.0429	-0.8606		-0.8606
G1B2	G1N3	0.1263	0	0	0.8742	-2.6223	-0.9833	0	-1.9413						5	B2B3	B2N1	0.3009	-6.4568		-6.4568
G3B1	G3G1	0.2288	0.6948	0.874	0.6956	-2.0198	-2.3266	-2.9753	-1.825						6	B2B3	B2G3	0.044	-0.7515		-0.7515
B1B2	B1G1	0.1933	0	0.5306	0.5739	-7.4403	-0.1482	-1.9906	-1.8112						7	B2B1	B2G2	0.0088	-0.1676		-0.1676
B2G2	B2G3	0	0.4345	0	0.7072	-0.6551	-1.6111	-0.6069	-1.7864						8	G1B2	G1G3	0.5633	-6.7385		-6.7385
G3B3	G3B2	-0.1282	0.7187	0.9674	0.7823	0	-2.4159	-3.2905	-1.7664						9	N1B3	N1G3	0.1185	-1.8374		-1.8374
G1B1	G1N3	0.0933	0.9423	0.5338	0.8157	-2.0734	-3.5262	-1.892	-1.7293						10	G1B1	G1G3	0.5302	-6.6032		-6.6032
B2B1	B2G1	0.1603	0.6948	1.0805	0.5154	-5.0503	-2.6916	-4.1214	-1.7157						11	B2B3	B2G2	0.0099	-0.1524		-0.1524
B1G2	B1G3	0.4611	0.4345	0	0.6817	-6.1382	-1.6111	-0.6069	-1.662						12	B1B3	B1N1	0.1243	-4.4111		-4.4111
B2B3	B2G1	0.1614	0.7828	1.0155	0.5489	-4.3343	-2.8563	-3.6835	-1.6161						13	N1B1	N1G3	0.1523	-3.7326		-3.7326
N1B3	N1B2	0.1517	0.7187	0.9674	0.5951	-2.4313	-2.4159	-3.2905	-1.5859						14	B3B1	B3G3	0.1811	-3.7097		-3.7097
B1B3	B1B2	0	0.7187	0.4848	0.3098	-0.2266	-5.0103	-3.5783	-1.5227						15	B3B1	B3N1	0.1581	-3.1586		-3.1586
G3B3	G3B1	0.3236	0	0	0.5992	-3.9002	-0.1828	-1.2598	-1.4626						16	B1B3	B1G2	0.0436	-1.1785		-1.1785
B2G1	B2G2	-0.1515	0	0	0.535	0	0	0	-1.4323						17	B1B2	B1N1	0.1142	-3.531		-3.531
G2B3	G2B2	-0.1669	0.7187	0.9674	0.4422	0	-3.5854	-4.635	-1.3443						18	B3B1	B3G2	0.1857	-4.3534		-4.3534
B1N1	B1G3	0.3804	0	0	0.5612	-5.2084	-0.966	-0.0439	-1.3422						19	N1B2	N1G3	-0.0332	-0.44		0.4392
G1B3	G1B1	0.1384	0	0	0	-2.2901	-0.1493	-1.0055	-1.1039						20	N1N3	N1G3	0.1293	-2.5227		-2.5227
G3B2	G3G1	0.6806	0	0	0	-7.6264	-0.1276	-0.9122	-1.0753						21	G1B3	G1N3	0.2317	-3.4162		-3.4162
B3B1	B3G1	0	0.6948	0.5979	0	-0.8403	-2.5154	-2.1214	-1.0707						22	B2G1	B2G3	-0.1174	-2.93		2.9293
B2G2	B2N1	0.291	0	0	0	-6.9411	-0.2416	-0.5174	-1.037						23	B1B2	B1G2	0.0335	-0.7109		-0.7109
B3B1	B3B2	0	0.6307	0.5499	0	-0.1485	-3.8068	-3.3331	-0.99						24	B3B2	B3N1	0.1492	-2.574		-2.574
G1B3	G1B2	0.1054	0.7187	0.9674	0	-1.483	-1.9744	-2.7497	-0.9855						25	G1N2	G1G3	0.608	-7.2908		-7.2908
G1B2	G1N2	0	0	0	0	0	0	0	-0.9854
N1B1	N1B2	0.1855	0.6307	0.5499	0	-4.354	-2.0837	-1.7724	-0.9574
B1G1	B1N1	-0.079	0	0	0	0	0	0	-0.8996
N1B3	N1N3	0	1.0304	0.9514	0	0	-4.3594	-4.0051	-0.8515
G1B1	G1N2	-0.0777	0.5136	0	0	0	-1.8359	-0.9767	-0.8147
B2N1	B2G3	-0.2569	0	0	0	0	-0.966	-0.0439	-0.6281
G2B3	G2B1	-0.1421	0	0.4176	0	0	-0.2879	-2.018	-0.5946
B1G1	B1G2	-0.1597	0	0	0	0	0	0	-0.5815
G1N2	G1N3	0.171	0.4288	0	0	-4.0681	-3.1103	-0.5955	-0.5537
B3G2	B3N1	0	0	0	0	0	-0.2416	-0.5161	-0.4998
N1B1	N1N3	0	0.9423	0.5338	0	-0.3068	-4.0387	-2.2377	-0.4196
N1B3	N1B1	0	0	0	0	0	-0.1828	-1.2598	-0.3067
G3B1	G3B2	-0.4518	0.6307	0.5499	0	0	-2.0837	-1.7724	-0.2987
G2B1	G2B2	0	0.6307	0.5499	0	0	-3.1607	-2.7462	-0.29
N1N3	N1B2	0.1625	0	0	0	-3.1712	0	-0.037	-0.2579
B3N1	B3G3	0	0	0	0	-0.1887	-0.966	-0.0438	-0.2302
B1G2	B1N1	0.0807	0	0	0	-2.0368	-0.2416	-0.5174	-0.1826
N3N1	N3G1	0.1493	0	0	0	-2.6894	-0.2293	0	-0.1513
G1B2	G1B1	0	-0.6307	-0.5499	0	-0.8926	0	0	-0.0828
B1G3	B1B3	-0.5047	-1.0715	-1.0392	-1.8842	0	0	0	0
B1G3	B1B2	-0.4947	-0.3528	-0.5544	-1.5745	0	0	0	0
B2N1	B2B1	-0.2997	-0.6446	-1.0805	-1.4326	0	0	0	0
B2G3	B2B1	0	-0.9835	-1.1043	-1.7576	0	0	0	0
B2N1	B2B3	-0.3009	-0.7326	-1.0155	-1.4661	0	0	0	0
B2G3	B2B3	0	-1.0715	-1.0392	-1.791	0	0	0	0
B2G2	B2B1	0	-0.549	-0.9025	-1.0504	0	0	0	0
G1G3	G1B2	-0.5633	0	0	-1.7546	0	0	0	0
N1G3	N1B3	-0.1185	-1.0715	-1.5783	-1.8089	0	0	0	0
G1G3	G1B1	-0.5302	-0.9835	-0.8978	-1.6961	0	0	0	0
B2G2	B2B3	0	-0.637	-0.8374	-1.0839	0	0	0	0
B1N1	B1B3	-0.1243	-0.7326	-1.0155	-1.3231	0	0	0	0
N1G3	N1B1	-0.1523	-0.9835	-1.1608	-1.6331	0	0	0	0
B3G3	B3B1	-0.1811	-0.9835	-0.6217	-1.2851	0	0	0	0
B3N1	B3B1	-0.1581	-0.6446	-0.5979	-1.1473	0	0	0	0
B1G2	B1B3	0	-0.637	-0.8374	-1.2025	0	0	0	0
B1N1	B1B2	-0.1142	0	-0.5306	-1.0133	0	0	0	0
B3G2	B3B1	-0.1857	-0.549	-0.4199	-0.918	0	0	0	0
N1G3	N1B2	0	0	-0.6109	-1.2138	-0.4392	0	0	0
N1G3	N1N3	-0.1293	0	-0.627	-1.3758	0	0	0	0
G1N3	G1B3	-0.2317	-1.0304	-0.9514	-1.3132	0	0	0	0
B2G3	B2G1	0.1174	0	0	-1.2422	-2.9293	0	0	0
B1G2	B1B2	0	0	-0.3526	-0.8928	0	-0.353	0	0
B3N1	B3B2	-0.1492	0	0	-0.871	0	0	0	0
G1G3	G1N2	-0.608	-0.4699	-0.5355	-1.2408	0	0	0	0
G3N1	G3B1	0.2282	-0.6446	-1.137	-1.0719	-2.9163	0	0	0
B1G1	B1B3	-0.2033	-0.7828	-1.0155	-0.8837	0	0	0	0
B1G3	B1G1	-0.3014	0	0	-1.0006	0	0	0	0
B2N1	B2G1	-0.1395	0	0	-0.9172	0	-0.0877	0	0
G1N2	G1B3	0	-0.6016	-0.7799	-0.9528	0	0	0	0
B3N1	B3G1	0	0	0	-0.7611	0	-0.0877	0	0
G1G3	G1N3	-0.437	0	-0.364	-0.8804	0	0	0	0
G3N1	G3B2	-0.2236	0	-0.5871	-0.8888	0	0	0	0
G1N3	G1B2	-0.1263	0	0	-0.8742	0	0	-0.0319	0
G3G1	G3B1	-0.2288	-0.6948	-0.874	-0.6956	0	0	0	0
B1G1	B1B2	-0.1933	0	-0.5306	-0.5739	0	0	0	0
B2G3	B2G2	0	-0.4345	0	-0.7072	0	0	0	0
G3B2	G3B3	0.1282	-0.7187	-0.9674	-0.7823	-2.0999	0	0	0
G1N3	G1B1	-0.0933	-0.9423	-0.5338	-0.8157	0	0	0	0
B2G1	B2B1	-0.1603	-0.6948	-1.0805	-0.5154	0	0	0	0
B1G3	B1G2	-0.4611	-0.4345	0	-0.6817	0	0	0	0
B2G1	B2B3	-0.1614	-0.7828	-1.0155	-0.5489	0	0	0	0
N1B2	N1B3	-0.1517	-0.7187	-0.9674	-0.5951	0	0	0	0
B1B2	B1B3	0	-0.7187	-0.4848	-0.3098	0	0	0	0
G3B1	G3B3	-0.3236	0	0	-0.5992	0	0	0	0
B2G2	B2G1	0.1515	0	0	-0.535	-4.924	-0.3444	-0.4408	0
G2B2	G2B3	0.1669	-0.7187	-0.9674	-0.4422	-3.7132	0	0	0
B1G3	B1N1	-0.3804	0	0	-0.5612	0	0	0	0
G1B1	G1B3	-0.1384	0	0	0	0	0	0	0
G3G1	G3B2	-0.6806	0	0	0	0	0	0	0
B3G1	B3B1	0	-0.6948	-0.5979	0	0	0	0	0
B2N1	B2G2	-0.291	0	0	0	0	0	0	0
B3B2	B3B1	0	-0.6307	-0.5499	0	0	0	0	0
G1B2	G1B3	-0.1054	-0.7187	-0.9674	0	0	0	0	0
G1N2	G1B2	0	0	0	0	-1.2307	-0.2868	-0.4218	0
N1B2	N1B1	-0.1855	-0.6307	-0.5499	0	0	0	0	0
B1N1	B1G1	0.079	0	0	0	-2.723	-0.0877	0	0
N1N3	N1B3	0	-1.0304	-0.9514	0	-0.0916	0	0	0
G1N2	G1B1	0.0777	-0.5136	0	0	-3.77	0	0	0
B2G3	B2N1	0.2569	0	0	0	-5.5152	0	0	0
G2B1	G2B3	0.1421	0	-0.4176	0	-2.847	0	0	0
B1G2	B1G1	0.1597	0	0	0	-5.4869	-0.3444	-0.4408	0
G1N3	G1N2	-0.171	-0.4288	0	0	0	0	0	0
B3N1	B3G2	0	0	0	0	-0.2516	0	0	0
N1N3	N1B1	0	-0.9423	-0.5338	0	0	0	0	0
N1B1	N1B3	0	0	0	0	-0.3893	0	0	0
G3B2	G3B1	0.4518	-0.6307	-0.5499	0	-5.9202	0	0	0
G2B2	G2B1	0	-0.6307	-0.5499	0	-0.4969	0	0	0
N1B2	N1N3	-0.1625	0	0	0	0	-1.1901	0	0
B3G3	B3N1	0	0	0	0	0	0	0	0
B1N1	B1G2	-0.0807	0	0	0	0	0	0	0
N3G1	N3N1	-0.1493	0	0	0	0	0	0	0
G1B1	G1B2	0	0.6307	0.5499	0	0	-1.6892	-1.4268	0

## Sheet: raw
B1B3	B1G3	0.5047	2.7837	1.9294	1.8842	-6.8607	-6.7344	-5.2662	-5.5944
B1B2	B1G3	0.4947	1.9423	1.6048	1.5745	-6.632	-5.41	-4.8443	-5.4307
B2B1	B2N1	0.2997	2.2341	2.1309	1.4326	-7.0039	-5.9642	-5.9507	-5.2751
B2B1	B2G3	0.0429	2.573	2.1546	1.7576	-0.8606	-6.5358	-5.9952	-5.0625
B2B3	B2N1	0.3009	2.4448	1.9057	1.4661	-6.4568	-6.2052	-5.2182	-4.8305
B2B3	B2G3	0.044	2.7837	1.9294	1.791	-0.7515	-6.7344	-5.2662	-4.802
B2B1	B2G2	0.0088	1.4618	1.6	1.0504	-0.1676	-4.3935	-4.8997	-4.5791
G1B2	G1G3	0.5633	1.8007	1.4392	1.7546	-6.7385	-4.2624	-3.4857	-4.4967
N1B3	N1G3	0.1185	1.0715	1.5783	1.8089	-1.8374	-2.5453	-3.7033	-4.4746
G1B1	G1G3	0.5302	2.4313	1.989	1.6961	-6.6032	-5.3947	-4.6276	-4.2409
B2B3	B2G2	0.0099	1.6725	1.3748	1.0839	-0.1524	-4.7775	-4.0603	-4.0646
B1B3	B1N1	0.1243	2.4448	1.9057	1.3231	-4.4111	-6.2052	-5.2182	-3.9945
N1B1	N1G3	0.1523	0.9835	1.1608	1.6331	-3.7326	-2.3154	-2.7726	-3.9643
B3B1	B3G3	0.1811	2.6957	1.5119	1.2851	-3.7097	-6.6026	-4.2721	-3.9072
B3B1	B3N1	0.1581	2.3567	1.4881	1.1473	-3.1586	-6.0573	-4.2149	-3.7185
B1B3	B1G2	0.0436	1.6725	1.3748	1.2025	-1.1785	-4.7775	-4.0603	-3.5671
B1B2	B1N1	0.1142	1.6034	1.581	1.0133	-3.531	-4.6759	-4.7879	-3.4827
B3B1	B3G2	0.1857	1.5845	0.9573	0.918	-4.3534	-4.5754	-2.951	-3.3714
N1B2	N1G3	-0.0332	0.3528	0.6109	1.2138	0	-0.647	-1.3076	-3.2067
N1N3	N1G3	0.1293	1.4355	1.3309	1.3758	-2.5227	-2.0338	-2.4144	-3.1305
G1B3	G1N3	0.2317	1.0839	1.3387	1.3132	-3.4162	-1.4579	-2.4662	-3.0932
B2G1	B2G3	-0.1174	1.7365	1.115	1.2422	0	-4.1322	-2.6961	-2.9924
B1B2	B1G2	0.0335	0.8311	1.0501	0.8928	-0.7109	-2.5571	-3.403	-2.9658
B3B2	B3N1	0.1492	1.7261	0.9382	0.871	-2.574	-4.8393	-2.71	-2.8723
G1N2	G1G3	0.608	1.8642	1.2394	1.2408	-7.2908	-2.7209	-1.8323	-2.8677
G3B1	G3N1	-0.2282	0.6446	1.137	1.0719	0	-1.3987	-2.7126	-2.7545
B1B3	B1G1	0.2033	1.0472	0.8145	0.8837	-9.1483	-3.1676	-2.4333	-2.6145
B1G1	B1G3	0.3014	1.7365	1.115	1.0006	-4.3391	-4.1322	-2.6961	-2.5868
B2G1	B2N1	0.1395	1.3976	1.0912	0.9172	-3.2231	-3.3895	-2.6347	-2.5244
G1B3	G1N2	0.0607	0.6551	1.1672	0.9528	-0.7575	-0.7669	-1.7245	-2.157
B3G1	B3N1	0.0932	1.3976	1.0912	0.7611	-0.98	-3.3895	-2.6206	-2.0254
G1N3	G1G3	0.437	1.4355	1.0679	0.8804	-5.1125	-2.0338	-1.875	-1.9915
G3B2	G3N1	0.2236	0.0139	0.5871	0.8888	-5.0521	-0.0175	-1.2436	-1.987
G1B2	G1N3	0.1263	0.3652	0.3712	0.8742	-2.6223	-0.3663	-0.4979	-1.9413
G3B1	G3G1	0.2288	0.6948	0.874	0.6956	-2.0198	-1.5353	-2.023	-1.825
B1B2	B1G1	0.1933	0.2058	0.4898	0.5739	-7.4403	-0.4569	-1.4633	-1.8112
B2G2	B2G3	0.0341	1.1112	0.5546	0.7072	-0.6551	-2.6751	-1.1714	-1.7864
G3B3	G3B2	-0.1282	0.7187	0.9674	0.7823	0	-1.6006	-2.2381	-1.7664
G1B1	G1N3	0.0933	0.9958	0.9211	0.8157	-2.0734	-1.3111	-1.5835	-1.7293
B2B1	B2G1	0.1603	0.8365	1.0396	0.5154	-5.0503	-2.593	-3.3934	-1.7157
B1G2	B1G3	0.4611	1.1112	0.5546	0.6817	-6.1382	-2.6751	-1.1714	-1.662
B2B3	B2G1	0.1614	1.0472	0.8145	0.5489	-4.3343	-3.1676	-2.4333	-1.6161
N1B3	N1B2	0.1517	0.7187	0.9674	0.5951	-2.4313	-1.6006	-2.2381	-1.5859
B1B3	B1B2	0.01	0.8414	0.3247	0.3098	-0.2266	-3.835	-1.5341	-1.5227
G3B3	G3B1	0.3236	0.088	0.4176	0.5992	-3.9002	-0.1227	-0.7894	-1.4626
B2G1	B2G2	-0.1515	0.6253	0.5604	0.535	0	-1.3875	-1.2083	-1.4323
G2B3	G2B2	-0.1669	0.7187	0.9674	0.4422	0	-1.64	-2.3684	-1.3443
B1N1	B1G3	0.3804	0.3389	0.0238	0.5612	-5.2084	-0.6146	-0.0304	-1.3422
G1B3	G1B1	0.1384	0.088	0.4176	0.4975	-2.2901	-0.1266	-0.8432	-1.1039
G3B2	G3G1	0.6806	0.0641	0.3242	0.5124	-7.6264	-0.0867	-0.5806	-1.0753
B3B1	B3G1	0.0649	0.9591	0.3969	0.3862	-0.8403	-2.8979	-1.0351	-1.0707
B2G2	B2N1	0.291	0.7723	0.5308	0.3822	-6.9411	-1.7676	-1.1077	-1.037
B3B1	B3B2	0.0089	0.6307	0.5499	0.2763	-0.1485	-2.7071	-2.331	-0.99
G1B3	G1B2	0.1054	0.7187	0.9674	0.439	-1.483	-1.6562	-2.3706	-0.9855
G1B2	G1N2	-0.0447	-0.0636	0.1997	0.5138	0	0	-0.1914	-0.9854
N1B1	N1B2	0.1855	0.6307	0.5499	0.4193	-4.354	-1.361	-1.1441	-0.9574
B1G1	B1N1	-0.079	1.3976	1.0912	0.4394	0	-3.3895	-2.6347	-0.8996
N1B3	N1N3	-0.0108	-0.364	0.2475	0.433	0	0	-0.2957	-0.8515
G1B1	G1N2	-0.0777	0.5671	0.7496	0.4553	0	-0.6372	-0.9842	-0.8147
B2N1	B2G3	-0.2569	0.3389	0.0238	0.325	0	-0.6146	-0.0304	-0.6281
G2B3	G2B1	-0.1421	0.088	0.4176	0.2846	0	-0.1255	-0.8423	-0.5946
B1G1	B1G2	-0.1597	0.6253	0.5604	0.3189	0	-1.3875	-1.2083	-0.5815
G1N2	G1N3	0.171	0.4288	0.1715	0.3605	-4.0681	-0.3291	-0.138	-0.5537
B3G2	B3N1	-0.0276	0.7723	0.5308	0.2293	0	-1.7676	-1.1106	-0.4998
N1B1	N1N3	0.023	-0.452	-0.1701	0.2573	-0.3068	0	0	-0.4196
N1B3	N1B1	-0.0338	0.088	0.4176	0.1758	0	-0.1227	-0.7894	-0.3067
G3B1	G3B2	-0.4518	0.6307	0.5499	0.1831	0	-1.361	-1.1441	-0.2987
G2B1	G2B2	-0.0248	0.6307	0.5499	0.1576	0	-1.3953	-1.1735	-0.29
N1N3	N1B2	0.1625	1.0827	0.72	0.1621	-3.1712	-1.4466	-1.1509	-0.2579
B3N1	B3G3	0.0231	0.3389	0.0238	0.1378	-0.1887	-0.6146	-0.0296	-0.2302
B1G2	B1N1	0.0807	0.7723	0.5308	0.1205	-2.0368	-1.7676	-1.1077	-0.1826
N3N1	N3G1	0.1493	0.0502	0	0.1191	-2.6894	-0.0308	0	-0.1513
G1B2	G1B1	0.033	-0.6307	-0.5499	0.0585	-0.8926	0	0	-0.0828
B1G3	B1B3	-0.5047	-2.7837	-1.9294	-1.8842	0	0	0	0
B1G3	B1B2	-0.4947	-1.9423	-1.6048	-1.5745	0	0	0	0
B2N1	B2B1	-0.2997	-2.2341	-2.1309	-1.4326	0	0	0	0
B2G3	B2B1	-0.0429	-2.573	-2.1546	-1.7576	0	0	0	0
B2N1	B2B3	-0.3009	-2.4448	-1.9057	-1.4661	0	0	0	0
B2G3	B2B3	-0.044	-2.7837	-1.9294	-1.791	0	0	0	0
B2G2	B2B1	-0.0088	-1.4618	-1.6	-1.0504	0	0	0	0
G1G3	G1B2	-0.5633	-1.8007	-1.4392	-1.7546	0	0	0	0
N1G3	N1B3	-0.1185	-1.0715	-1.5783	-1.8089	0	0	0	0
G1G3	G1B1	-0.5302	-2.4313	-1.989	-1.6961	0	0	0	0
B2G2	B2B3	-0.0099	-1.6725	-1.3748	-1.0839	0	0	0	0
B1N1	B1B3	-0.1243	-2.4448	-1.9057	-1.3231	0	0	0	0
N1G3	N1B1	-0.1523	-0.9835	-1.1608	-1.6331	0	0	0	0
B3G3	B3B1	-0.1811	-2.6957	-1.5119	-1.2851	0	0	0	0
B3N1	B3B1	-0.1581	-2.3567	-1.4881	-1.1473	0	0	0	0
B1G2	B1B3	-0.0436	-1.6725	-1.3748	-1.2025	0	0	0	0
B1N1	B1B2	-0.1142	-1.6034	-1.581	-1.0133	0	0	0	0
B3G2	B3B1	-0.1857	-1.5845	-0.9573	-0.918	0	0	0	0
N1G3	N1B2	0.0332	-0.3528	-0.6109	-1.2138	-0.4392	0	0	0
N1G3	N1N3	-0.1293	-1.4355	-1.3309	-1.3758	0	0	0	0
G1N3	G1B3	-0.2317	-1.0839	-1.3387	-1.3132	0	0	0	0
B2G3	B2G1	0.1174	-1.7365	-1.115	-1.2422	-2.9293	0	0	0
B1G2	B1B2	-0.0335	-0.8311	-1.0501	-0.8928	0	0	0	0
B3N1	B3B2	-0.1492	-1.7261	-0.9382	-0.871	0	0	0	0
G1G3	G1N2	-0.608	-1.8642	-1.2394	-1.2408	0	0	0	0
G3N1	G3B1	0.2282	-0.6446	-1.137	-1.0719	-2.9163	0	0	0
B1G1	B1B3	-0.2033	-1.0472	-0.8145	-0.8837	0	0	0	0
B1G3	B1G1	-0.3014	-1.7365	-1.115	-1.0006	0	0	0	0
B2N1	B2G1	-0.1395	-1.3976	-1.0912	-0.9172	0	0	0	0
G1N2	G1B3	-0.0607	-0.6551	-1.1672	-0.9528	0	0	0	0
B3N1	B3G1	-0.0932	-1.3976	-1.0912	-0.7611	0	0	0	0
G1G3	G1N3	-0.437	-1.4355	-1.0679	-0.8804	0	0	0	0
G3N1	G3B2	-0.2236	-0.0139	-0.5871	-0.8888	0	0	0	0
G1N3	G1B2	-0.1263	-0.3652	-0.3712	-0.8742	0	0	0	0
G3G1	G3B1	-0.2288	-0.6948	-0.874	-0.6956	0	0	0	0
B1G1	B1B2	-0.1933	-0.2058	-0.4898	-0.5739	0	0	0	0
B2G3	B2G2	-0.0341	-1.1112	-0.5546	-0.7072	0	0	0	0
G3B2	G3B3	0.1282	-0.7187	-0.9674	-0.7823	-2.0999	0	0	0
G1N3	G1B1	-0.0933	-0.9958	-0.9211	-0.8157	0	0	0	0
B2G1	B2B1	-0.1603	-0.8365	-1.0396	-0.5154	0	0	0	0
B1G3	B1G2	-0.4611	-1.1112	-0.5546	-0.6817	0	0	0	0
B2G1	B2B3	-0.1614	-1.0472	-0.8145	-0.5489	0	0	0	0
N1B2	N1B3	-0.1517	-0.7187	-0.9674	-0.5951	0	0	0	0
B1B2	B1B3	-0.01	-0.8414	-0.3247	-0.3098	0	0	0	0
G3B1	G3B3	-0.3236	-0.088	-0.4176	-0.5992	0	0	0	0
B2G2	B2G1	0.1515	-0.6253	-0.5604	-0.535	-4.924	0	0	0
G2B2	G2B3	0.1669	-0.7187	-0.9674	-0.4422	-3.7132	0	0	0
B1G3	B1N1	-0.3804	-0.3389	-0.0238	-0.5612	0	0	0	0
G1B1	G1B3	-0.1384	-0.088	-0.4176	-0.4975	0	0	0	0
G3G1	G3B2	-0.6806	-0.0641	-0.3242	-0.5124	0	0	0	0
B3G1	B3B1	-0.0649	-0.9591	-0.3969	-0.3862	0	0	0	0
B2N1	B2G2	-0.291	-0.7723	-0.5308	-0.3822	0	0	0	0
B3B2	B3B1	-0.0089	-0.6307	-0.5499	-0.2763	0	0	0	0
G1B2	G1B3	-0.1054	-0.7187	-0.9674	-0.439	0	0	0	0
G1N2	G1B2	0.0447	0.0636	-0.1997	-0.5138	-1.2307	-0.0511	0	0
N1B2	N1B1	-0.1855	-0.6307	-0.5499	-0.4193	0	0	0	0
B1N1	B1G1	0.079	-1.3976	-1.0912	-0.4394	-2.723	0	0	0
N1N3	N1B3	0.0108	0.364	-0.2475	-0.433	-0.0916	-0.3625	0	0
G1N2	G1B1	0.0777	-0.5671	-0.7496	-0.4553	-3.77	0	0	0
B2G3	B2N1	0.2569	-0.3389	-0.0238	-0.325	-5.5152	0	0	0
G2B1	G2B3	0.1421	-0.088	-0.4176	-0.2846	-2.847	0	0	0
B1G2	B1G1	0.1597	-0.6253	-0.5604	-0.3189	-5.4869	0	0	0
G1N3	G1N2	-0.171	-0.4288	-0.1715	-0.3605	0	0	0	0
B3N1	B3G2	0.0276	-0.7723	-0.5308	-0.2293	-0.2516	0	0	0
N1N3	N1B1	-0.023	0.452	0.1701	-0.2573	0	-0.4747	-0.1918	0
N1B1	N1B3	0.0338	-0.088	-0.4176	-0.1758	-0.3893	0	0	0
G3B2	G3B1	0.4518	-0.6307	-0.5499	-0.1831	-5.9202	0	0	0
G2B2	G2B1	0.0248	-0.6307	-0.5499	-0.1576	-0.4969	0	0	0
N1B2	N1N3	-0.1625	-1.0827	-0.72	-0.1621	0	0	0	0
B3G3	B3N1	-0.0231	-0.3389	-0.0238	-0.1378	0	0	0	0
B1N1	B1G2	-0.0807	-0.7723	-0.5308	-0.1205	0	0	0	0
N3G1	N3N1	-0.1493	-0.0502	0	-0.1191	0	0	0	0
G1B1	G1B2	-0.033	0.6307	0.5499	-0.0585	0	-1.4095	-1.1856	0

## Sheet: S8_Table.Top Hypothesis
S8 Table. List of the top 25 hypotheses generated by neural network. The table contains the top 25 most significant hypotheses generated by our neural network for plants germinated without Pi supplementation and transferred to 30 µM Pi in the presence of the synthetic communities. The "Reference" column shows the original synthetic communities into which we switched a bacterial block to generate …
Rank	Reference	New	Predicted Mean Difference	log10 Predicted p-value
1	N1N3	N1P3	1.8842	-5.5944
2	N1N2	N1P3	1.5745	-5.4307
3	N2N1	N2I1	1.4326	-5.2751
4	N2N1	N2P3	1.7576	-5.0625
5	N2N3	N2I1	1.4661	-4.8305
6	N2N3	N2P3	1.791	-4.802
7	N2N1	N2P2	1.0504	-4.5791
8	P1N2	P1P3	1.7546	-4.4967
9	I1N3	I1P3	1.8089	-4.4746
10	P1N1	P1P3	1.6961	-4.2409
11	N2N3	N2P2	1.0839	-4.0646
12	N1N3	N1I1	1.3231	-3.9945
13	I1N1	I1P3	1.6331	-3.9643
14	N3N1	N3P3	1.2851	-3.9072
15	N3N1	N3I1	1.1473	-3.7185
16	N1N3	N1P2	1.2025	-3.5671
17	N1N2	N1I1	1.0133	-3.4827
18	N3N1	N3P2	0.918	-3.3714
19	I1N2	I1P3	1.2138	-3.2067
20	I1I3	I1P3	1.3758	-3.1305
21	P1N3	P1I3	1.3132	-3.0932
22	N2P1	N2P3	1.2422	-2.9924
23	N1N2	N1P2	0.8928	-2.9658
24	N3N2	N3I1	0.871	-2.8723
25	P1I2	P1P3	1.2408	-2.8677
