# Supplementary material for: Design of synthetic bacterial communities for predictable plant phenotypes
Source: PLoS Biol. 2018 Feb 20;16(2):e2003962. doi: 10.1371/journal.pbio.2003962 (PMC5819758; doi:10.1371/journal.pbio.2003962)
Supplement: S9 Table — The table contains the validation results for the 25 most significant hypotheses generated by our neural network for plants germinated without Pi supplementation and transferred to 30 μM Pi with the synthetic communities. The "Reference" column shows the original synthetic communities into which we switched a bacterial block to generate "New" synthetic communities that were predicted to significantly increase the Pi content in the plant shoot. The actual increase in mean Pi content from reference to previously untested synthetic communities is shown in the "Mean Difference" column, and the log10 of the p-value is shown in "log10 p-value" column. Color represents the experimental result: significant increase (green), nonsignificant increase (yellow), nonsignificant decrease (pink), and significant decrease (red). Pi, phosphate. (XLSX) [file pbio.2003962.s021.xlsx]

## Sheet: S9_Table.Validation
	S9 Table. Validation results of the top 25 hypotheses generated by neural network. The table contains the validation results for top 25 most significant hypotheses generated by our neural network for plants germinated without Pi supplementation and transferred to 30 µM Pi with the synthetic communities. The "Reference" column shows the original synthetic communities into which we switched a bacte…
	Rank	Reference	New	Mean Difference	log10 p-value
	1	N1N3	N1P3	0.5047	-6.8607
	2	N1N2	N1P3	0.4947	-6.632
	3	N2N1	N2I1	0.2997	-7.0039
	4	N2N1	N2P3	0.0429	-0.8606
	5	N2N3	N2I1	0.3009	-6.4568
	6	N2N3	N2P3	0.044	-0.7515
	7	N2N1	N2P2	0.0088	-0.1676
	8	P1N2	P1P3	0.5633	-6.7385
	9	I1N3	I1P3	0.1185	-1.8374
	10	P1N1	P1P3	0.5302	-6.6032
	11	N2N3	N2P2	0.0099	-0.1524
	12	N1N3	N1I1	0.1243	-4.4111
	13	I1N1	I1P3	0.1523	-3.7326
	14	N3N1	N3P3	0.1811	-3.7097
	15	N3N1	N3I1	0.1581	-3.1586
	16	N1N3	N1P2	0.0436	-1.1785
	17	N1N2	N1I1	0.1142	-3.531
	18	N3N1	N3P2	0.1857	-4.3534
	19	I1N2	I1P3	-0.0332	-0.44
	20	I1I3	I1P3	0.1293	-2.5227
	21	P1N3	P1I3	0.2317	-3.4162
	22	N2P1	N2P3	-0.1174	-2.93
	23	N1N2	N1P2	0.0335	-0.7109
	24	N3N2	N3I1	0.1492	-2.574
	25	P1I2	P1P3	0.608	-7.2908
